# Supplementary material for: Combined modelling of mRNA decay dynamics and single-molecule imaging in the Drosophila embryo uncovers a role for P-bodies in 5′ to 3′ degradation
Source: PLoS Biol. 2023 Jan 17;21(1):e3001956. doi: 10.1371/journal.pbio.3001956 (PMC9882958; doi:10.1371/journal.pbio.3001956)
Supplement: S1 Data — (XLSX) [file pbio.3001956.s001.xlsx]

## Sheet: Fig1B
label	PC_1	PC_2
95	-83.5758	58.8188
105	-77.4316	34.8307
115	-71.0216	13.8404
125	-52.1648	-21.8352
145	-35.1929	-47.1632
160	11.1243	-70.3269
175	46.7847	-45.211
190	51.7516	-32.5679
205	89.8981	26.6483
220	101.035	50.5798
95	-88.0695	59.5456
105	-83.0137	40.3153
115	-68.1422	8.50365
125	-57.1618	-6.73694
145	-26.1431	-57.8853
160	-4.24745	-69.2813
175	47.3142	-48.5507
190	68.5768	-10.1855
205	97.2819	28.5377
220	110.673	96.7437
95	-85.8291	60.7176
105	-81.6113	39.7269
115	-71.0833	-1.51642
125	-55.9089	-12.0698
145	-29.0901	-52.0446
160	16.0046	-60.9293
175	46.2373	-47.0715
190	63.9982	-21.5724
205	91.9767	25.3649
220	127.031	60.7747

## Sheet: Fig1C
target_id	time	mean	mean_z	peak
FBtr0006151	95	1.54138	2.03151	95
FBtr0006151	105	1.27845	1.51684	95
FBtr0006151	115	0.662524	0.311152	95
FBtr0006151	125	0.448412	-0.107972	95
FBtr0006151	145	0.334268	-0.331411	95
FBtr0006151	160	0.145614	-0.700702	95
FBtr0006151	175	0.144371	-0.703136	95
FBtr0006151	190	0.20219	-0.589954	95
FBtr0006151	205	0.118713	-0.75336	95
FBtr0006151	220	0.159784	-0.672965	95
FBtr0070007	95	12.6609	1.95093	95
FBtr0070007	105	11.3693	1.58832	95
FBtr0070007	115	6.2727	0.157462	95
FBtr0070007	125	3.98382	-0.485133	95
FBtr0070007	145	3.10515	-0.731817	95
FBtr0070007	160	2.32123	-0.951901	95
FBtr0070007	175	3.19425	-0.706803	95
FBtr0070007	190	3.82488	-0.529755	95
FBtr0070007	205	4.22853	-0.416431	95
FBtr0070007	220	6.15752	0.125126	95
FBtr0070025	95	70.1827	1.58083	95
FBtr0070025	105	66.2286	1.43622	95
FBtr0070025	115	51.2758	0.889323	95
FBtr0070025	125	36.7124	0.356672	95
FBtr0070025	145	24.2668	-0.0985244	95
FBtr0070025	160	9.01586	-0.656321	95
FBtr0070025	175	3.52052	-0.857311	95
FBtr0070025	190	2.94606	-0.878322	95
FBtr0070025	205	1.81201	-0.9198	95
FBtr0070025	220	3.64481	-0.852765	95
FBtr0070027	95	40.3032	2.11274	95
FBtr0070027	105	30.3975	1.35508	95
FBtr0070027	115	14.6696	0.152082	95
FBtr0070027	125	6.99345	-0.435053	95
FBtr0070027	145	1.74529	-0.836473	95
FBtr0070027	160	1.178	-0.879864	95
FBtr0070027	175	2.15179	-0.805381	95
FBtr0070027	190	5.97256	-0.513139	95
FBtr0070027	205	8.91749	-0.287887	95
FBtr0070027	220	14.4842	0.137901	95
FBtr0070063	95	80.0701	1.84091	95
FBtr0070063	105	65.7459	1.27022	95
FBtr0070063	115	51.3119	0.695142	95
FBtr0070063	125	46.3375	0.496957	95
FBtr0070063	145	24.5	-0.373086	95
FBtr0070063	160	12.0956	-0.867296	95
FBtr0070063	175	12.1662	-0.864481	95
FBtr0070063	190	15.7999	-0.71971	95
FBtr0070063	205	12.9611	-0.832813	95
FBtr0070063	220	17.6539	-0.645843	95
FBtr0070079	95	24.269	1.1569	95
FBtr0070079	105	24.2554	1.15518	95
FBtr0070079	115	23.7454	1.09036	95
FBtr0070079	125	21.314	0.781399	95
FBtr0070079	145	17.9641	0.355721	95
FBtr0070079	160	9.37571	-0.735637	95
FBtr0070079	175	5.26256	-1.25831	95
FBtr0070079	190	6.91333	-1.04854	95
FBtr0070079	205	7.95044	-0.916751	95
FBtr0070079	220	10.598	-0.58032	95
FBtr0070089	95	14.0922	1.90263	95
FBtr0070089	105	10.243	-0.35081	95
FBtr0070089	115	10.3684	-0.277426	95
FBtr0070089	125	11.4841	0.375772	95
FBtr0070089	145	11.9676	0.658795	95
FBtr0070089	160	10.0387	-0.470431	95
FBtr0070089	175	11.436	0.347586	95
FBtr0070089	190	11.7967	0.558741	95
FBtr0070089	205	9.01507	-1.0697	95
FBtr0070089	220	7.98084	-1.67516	95
FBtr0070092	95	54.1207	2.27014	95
FBtr0070092	105	36.2712	1.31784	95
FBtr0070092	115	14.5127	0.156996	95
FBtr0070092	125	6.27344	-0.282582	95
FBtr0070092	145	1.38873	-0.543188	95
FBtr0070092	160	0.335615	-0.599374	95
FBtr0070092	175	0.256347	-0.603603	95
FBtr0070092	190	0.445572	-0.593507	95
FBtr0070092	205	0.194693	-0.606892	95
FBtr0070092	220	1.90164	-0.515824	95
FBtr0070093	95	1.58405	2.2933	95
FBtr0070093	105	1.05922	1.23292	95
FBtr0070093	115	0.495264	0.0935023	95
FBtr0070093	125	0.401793	-0.0953476	95
FBtr0070093	145	0.207567	-0.487765	95
FBtr0070093	160	0.18361	-0.536168	95
FBtr0070093	175	0.06548	-0.774839	95
FBtr0070093	190	0.113726	-0.677362	95
FBtr0070093	205	0.0977342	-0.709673	95
FBtr0070093	220	0.281411	-0.338569	95
FBtr0070121	95	19.4491	1.34339	95
FBtr0070121	105	14.91	0.671299	95
FBtr0070121	115	6.31177	-0.601842	95
FBtr0070121	125	4.24235	-0.908261	95
FBtr0070121	145	1.28492	-1.34617	95
FBtr0070121	160	2.27397	-1.19972	95
FBtr0070121	175	8.26451	-0.312702	95
FBtr0070121	190	13.6474	0.484341	95
FBtr0070121	205	14.4204	0.598796	95
FBtr0070121	220	18.9592	1.27086	95
FBtr0070138	95	11.5264	2.39242	95
FBtr0070138	105	6.8131	1.07747	95
FBtr0070138	115	2.91219	-0.0108319	95
FBtr0070138	125	1.66719	-0.358171	95
FBtr0070138	145	0.561295	-0.6667	95
FBtr0070138	160	0.347881	-0.72624	95
FBtr0070138	175	0.61695	-0.651173	95
FBtr0070138	190	0.792326	-0.602246	95
FBtr0070138	205	1.24009	-0.477325	95
FBtr0070138	220	3.03274	0.0228	95
FBtr0070140	95	43.2335	2.11619	95
FBtr0070140	105	30.6809	1.12073	95
FBtr0070140	115	23.9481	0.586798	95
FBtr0070140	125	18.7031	0.170847	95
FBtr0070140	145	11.1027	-0.431887	95
FBtr0070140	160	6.06651	-0.831274	95
FBtr0070140	175	5.84946	-0.848487	95
FBtr0070140	190	6.74024	-0.777845	95
FBtr0070140	205	7.0742	-0.751361	95
FBtr0070140	220	12.0885	-0.353713	95
FBtr0070146	95	86.9415	1.8356	95
FBtr0070146	105	73.7996	1.37312	95
FBtr0070146	115	51.6278	0.592868	95
FBtr0070146	125	46.4921	0.412136	95
FBtr0070146	145	23.1796	-0.408258	95
FBtr0070146	160	10.5845	-0.851497	95
FBtr0070146	175	7.78789	-0.949912	95
FBtr0070146	190	11.6624	-0.813564	95
FBtr0070146	205	12.978	-0.767266	95
FBtr0070146	220	22.7542	-0.42323	95
FBtr0070151	95	83.4827	1.33882	95
FBtr0070151	105	79.5654	1.1087	95
FBtr0070151	115	74.1578	0.791027	95
FBtr0070151	125	78.37	1.03848	95
FBtr0070151	145	59.501	-0.0699838	95
FBtr0070151	160	40.7977	-1.16871	95
FBtr0070151	175	38.6828	-1.29296	95
FBtr0070151	190	47.8464	-0.754634	95
FBtr0070151	205	47.2763	-0.788127	95
FBtr0070151	220	57.2433	-0.202613	95
FBtr0070161	95	19.9146	1.75862	95
FBtr0070161	105	18.6793	1.60197	95
FBtr0070161	115	9.71312	0.46502	95
FBtr0070161	125	8.81951	0.351707	95
FBtr0070161	145	2.73113	-0.420329	95
FBtr0070161	160	0.350165	-0.722247	95
FBtr0070161	175	0.000269616	-0.766615	95
FBtr0070161	190	1.77e-09	-0.766649	95
FBtr0070161	205	0.148419	-0.747829	95
FBtr0070161	220	0.102525	-0.753649	95
FBtr0070168	95	29.5605	1.16054	95
FBtr0070168	105	26.2731	0.689381	95
FBtr0070168	115	28.6263	1.02664	95
FBtr0070168	125	24.0783	0.374805	95
FBtr0070168	145	28.4594	1.00272	95
FBtr0070168	160	21.2734	-0.0271987	95
FBtr0070168	175	16.3509	-0.732704	95
FBtr0070168	190	15.7801	-0.814513	95
FBtr0070168	205	9.98342	-1.64532	95
FBtr0070168	220	14.2463	-1.03435	95
FBtr0070170	95	102.893	1.09008	95
FBtr0070170	105	96.7491	0.954198	95
FBtr0070170	115	94.887	0.913016	95
FBtr0070170	125	90.7474	0.82147	95
FBtr0070170	145	89.5047	0.793988	95
FBtr0070170	160	42.663	-0.241916	95
FBtr0070170	175	9.28481	-0.980075	95
FBtr0070170	190	3.7393	-1.10271	95
FBtr0070170	205	2.04739	-1.14013	95
FBtr0070170	220	3.5043	-1.10791	95
FBtr0070182	95	119.852	2.18201	95
FBtr0070182	105	87.4576	1.37321	95
FBtr0070182	115	40.425	0.198939	95
FBtr0070182	125	20.02	-0.310517	95
FBtr0070182	145	4.54458	-0.696896	95
FBtr0070182	160	1.60192	-0.770366	95
FBtr0070182	175	3.92978	-0.712246	95
FBtr0070182	190	8.2758	-0.603737	95
FBtr0070182	205	13.0179	-0.485339	95
FBtr0070182	220	25.4453	-0.175062	95
FBtr0070207	95	107.052	2.1389	95
FBtr0070207	105	75.9865	1.29301	95
FBtr0070207	115	44.2094	0.427755	95
FBtr0070207	125	29.6488	0.031286	95
FBtr0070207	145	11.6042	-0.460051	95
FBtr0070207	160	4.50802	-0.653273	95
FBtr0070207	175	3.17747	-0.689502	95
FBtr0070207	190	3.24819	-0.687577	95
FBtr0070207	205	1.64037	-0.731356	95
FBtr0070207	220	3.92341	-0.669191	95
FBtr0070212	95	64.0741	0.86034	95
FBtr0070212	105	61.4169	0.692729	95
FBtr0070212	115	62.5952	0.767053	95
FBtr0070212	125	56.428	0.378036	95
FBtr0070212	145	61.8792	0.721891	95
FBtr0070212	160	47.5987	-0.17891	95
FBtr0070212	175	51.1599	0.0457304	95
FBtr0070212	190	55.0308	0.289902	95
FBtr0070212	205	23.349	-1.70855	95
FBtr0070212	220	20.8177	-1.86822	95
FBtr0070216	95	82.2087	1.43411	95
FBtr0070216	105	67.2188	0.912345	95
FBtr0070216	115	71.8004	1.07182	95
FBtr0070216	125	60.5826	0.681356	95
FBtr0070216	145	52.5728	0.402551	95
FBtr0070216	160	27.6502	-0.464946	95
FBtr0070216	175	14.2753	-0.930492	95
FBtr0070216	190	14.7801	-0.912924	95
FBtr0070216	205	7.08873	-1.18064	95
FBtr0070216	220	11.8998	-1.01318	95
FBtr0070219	95	1.05383	1.65103	95
FBtr0070219	105	0.789777	0.976224	95
FBtr0070219	115	0.694095	0.731702	95
FBtr0070219	125	0.805056	1.01527	95
FBtr0070219	145	0.385479	-0.056986	95
FBtr0070219	160	0.122721	-0.72848	95
FBtr0070219	175	0.0506012	-0.912786	95
FBtr0070219	190	0.0673777	-0.869913	95
FBtr0070219	205	0.0579179	-0.894088	95
FBtr0070219	220	0.0509209	-0.911969	95
FBtr0070225	95	15.4264	2.15523	95
FBtr0070225	105	10.833	1.15093	95
FBtr0070225	115	6.01238	0.0969666	95
FBtr0070225	125	4.11724	-0.317382	95
FBtr0070225	145	1.08067	-0.981289	95
FBtr0070225	160	0.574417	-1.09197	95
FBtr0070225	175	3.01964	-0.557358	95
FBtr0070225	190	2.97892	-0.56626	95
FBtr0070225	205	4.66865	-0.196823	95
FBtr0070225	220	6.97741	0.307958	95
FBtr0070230	95	10.6758	1.72717	95
FBtr0070230	105	9.1668	0.70351	95
FBtr0070230	115	7.98769	-0.0963722	95
FBtr0070230	125	8.88748	0.514026	95
FBtr0070230	145	8.20601	0.0517268	95
FBtr0070230	160	5.85372	-1.54401	95
FBtr0070230	175	6.12155	-1.36233	95
FBtr0070230	190	8.45622	0.221466	95
FBtr0070230	205	6.96397	-0.790844	95
FBtr0070230	220	8.97833	0.575657	95
FBtr0070233	95	69.8399	0.953363	95
FBtr0070233	105	65.9189	0.573009	95
FBtr0070233	115	69.6785	0.937704	95
FBtr0070233	125	62.342	0.226047	95
FBtr0070233	145	68.363	0.810097	95
FBtr0070233	160	57.703	-0.223952	95
FBtr0070233	175	60.2036	0.0186164	95
FBtr0070233	190	61.6132	0.155351	95
FBtr0070233	205	39.4098	-1.99844	95
FBtr0070233	220	45.0452	-1.45179	95
FBtr0070234	95	72.9279	2.12676	95
FBtr0070234	105	53.9027	1.35753	95
FBtr0070234	115	29.0659	0.353305	95
FBtr0070234	125	20.3578	0.00121174	95
FBtr0070234	145	9.43322	-0.440497	95
FBtr0070234	160	4.80452	-0.627648	95
FBtr0070234	175	3.18657	-0.693066	95
FBtr0070234	190	3.95259	-0.662094	95
FBtr0070234	205	2.37359	-0.725937	95
FBtr0070234	220	3.27319	-0.689564	95
FBtr0070236	95	16.6061	2.25158	95
FBtr0070236	105	11.4626	1.30061	95
FBtr0070236	115	4.9746	0.10108	95
FBtr0070236	125	2.65161	-0.328407	95
FBtr0070236	145	0.943083	-0.64429	95
FBtr0070236	160	0.318948	-0.759684	95
FBtr0070236	175	0.658072	-0.696984	95
FBtr0070236	190	0.978363	-0.637767	95
FBtr0070236	205	1.87396	-0.472184	95
FBtr0070236	220	3.8115	-0.113961	95
FBtr0070245	95	37.7506	2.08504	95
FBtr0070245	105	29.0842	1.35497	95
FBtr0070245	115	17.6068	0.388089	95
FBtr0070245	125	10.6414	-0.198686	95
FBtr0070245	145	4.74195	-0.695668	95
FBtr0070245	160	2.39806	-0.893121	95
FBtr0070245	175	3.65747	-0.787027	95
FBtr0070245	190	5.04984	-0.669731	95
FBtr0070245	205	6.79446	-0.522761	95
FBtr0070245	220	12.2746	-0.0611028	95
FBtr0070250	95	33.7909	1.48455	95
FBtr0070250	105	31.9294	1.33295	95
FBtr0070250	115	26.0075	0.850662	95
FBtr0070250	125	22.5244	0.566996	95
FBtr0070250	145	16.9472	0.112786	95
FBtr0070250	160	5.72206	-0.801397	95
FBtr0070250	175	2.33757	-1.07703	95
FBtr0070250	190	2.59635	-1.05596	95
FBtr0070250	205	5.03815	-0.857095	95
FBtr0070250	220	8.7296	-0.556461	95
FBtr0070253	95	0.788825	2.19008	95
FBtr0070253	105	0.0498663	-0.774205	95
FBtr0070253	115	0.580516	1.35446	95
FBtr0070253	125	0.024831	-0.874632	95
FBtr0070253	145	0.244912	0.00820719	95
FBtr0070253	160	0.153228	-0.359577	95
FBtr0070253	175	0.252137	0.0371902	95
FBtr0070253	190	0.151469	-0.366633	95
FBtr0070253	205	0.0847507	-0.634268	95
FBtr0070253	220	0.0981223	-0.580629	95
FBtr0070259	95	50.9711	1.34119	95
FBtr0070259	105	49.0295	1.23519	95
FBtr0070259	115	45.7519	1.05623	95
FBtr0070259	125	40.1292	0.749242	95
FBtr0070259	145	27.2713	0.0472212	95
FBtr0070259	160	9.71495	-0.911331	95
FBtr0070259	175	7.3675	-1.0395	95
FBtr0070259	190	9.71977	-0.911068	95
FBtr0070259	205	9.92035	-0.900117	95
FBtr0070259	220	14.189	-0.667057	95
FBtr0070270	95	25.9912	1.40436	95
FBtr0070270	105	24.8763	1.15693	95
FBtr0070270	115	22.6046	0.652785	95
FBtr0070270	125	20.4409	0.172598	95
FBtr0070270	145	17.1295	-0.56227	95
FBtr0070270	160	13.0709	-1.46299	95
FBtr0070270	175	14.9162	-1.05347	95
FBtr0070270	190	18.1244	-0.341492	95
FBtr0070270	205	15.772	-0.863534	95
FBtr0070270	220	23.7054	0.89708	95
FBtr0070283	95	57.2594	1.40991	95
FBtr0070283	105	48.6725	0.958581	95
FBtr0070283	115	50.6886	1.06455	95
FBtr0070283	125	40.7816	0.543825	95
FBtr0070283	145	40.5101	0.529556	95
FBtr0070283	160	22.3313	-0.425941	95
FBtr0070283	175	12.5531	-0.939893	95
FBtr0070283	190	10.3215	-1.05719	95
FBtr0070283	205	8.24452	-1.16636	95
FBtr0070283	220	12.9879	-0.917042	95
FBtr0070296	95	33.4525	1.85375	95
FBtr0070296	105	29.2794	1.41835	95
FBtr0070296	115	20.5463	0.507179	95
FBtr0070296	125	12.9667	-0.283633	95
FBtr0070296	145	11.6899	-0.416847	95
FBtr0070296	160	5.88548	-1.02245	95
FBtr0070296	175	6.73827	-0.933474	95
FBtr0070296	190	8.18484	-0.782547	95
FBtr0070296	205	9.49078	-0.646292	95
FBtr0070296	220	18.6177	0.305966	95
FBtr0070297	95	36.5056	2.10177	95
FBtr0070297	105	25.8378	1.09103	95
FBtr0070297	115	16.3206	0.189296	95
FBtr0070297	125	8.86683	-0.51693	95
FBtr0070297	145	5.56531	-0.829741	95
FBtr0070297	160	2.51818	-1.11845	95
FBtr0070297	175	5.45968	-0.839749	95
FBtr0070297	190	10.9067	-0.323655	95
FBtr0070297	205	11.4714	-0.270155	95
FBtr0070297	220	19.7749	0.516585	95
FBtr0070308	95	30.1887	1.49061	95
FBtr0070308	105	28.8268	1.27092	95
FBtr0070308	115	26.5298	0.900371	95
FBtr0070308	125	23.7621	0.453883	95
FBtr0070308	145	21.7975	0.136961	95
FBtr0070308	160	14.9086	-0.974347	95
FBtr0070308	175	14.9414	-0.969062	95
FBtr0070308	190	15.0321	-0.954425	95
FBtr0070308	205	13.9419	-1.1303	95
FBtr0070308	220	19.5562	-0.224613	95
FBtr0070314	95	43.573	1.28278	95
FBtr0070314	105	40.2303	0.639467	95
FBtr0070314	115	41.5192	0.887509	95
FBtr0070314	125	38.2669	0.261612	95
FBtr0070314	145	40.7883	0.746848	95
FBtr0070314	160	31.3246	-1.07443	95
FBtr0070314	175	35.5276	-0.265572	95
FBtr0070314	190	37.203	0.0568708	95
FBtr0070314	205	26.4848	-2.00585	95
FBtr0070314	220	34.1575	-0.529235	95
FBtr0070316	95	22.0924	2.06429	95
FBtr0070316	105	13.5128	0.572535	95
FBtr0070316	115	8.81699	-0.243943	95
FBtr0070316	125	6.02028	-0.730215	95
FBtr0070316	145	3.06133	-1.2447	95
FBtr0070316	160	3.93472	-1.09284	95
FBtr0070316	175	6.8307	-0.589306	95
FBtr0070316	190	12.2963	0.361008	95
FBtr0070316	205	11.0484	0.144029	95
FBtr0070316	220	14.586	0.759136	95
FBtr0070317	95	30.1692	1.59246	95
FBtr0070317	105	29.2	1.50883	95
FBtr0070317	115	21.2069	0.819149	95
FBtr0070317	125	16.1725	0.384751	95
FBtr0070317	145	8.31119	-0.293561	95
FBtr0070317	160	2.68617	-0.778917	95
FBtr0070317	175	1.06498	-0.918802	95
FBtr0070317	190	2.00288	-0.837875	95
FBtr0070317	205	1.52133	-0.879425	95
FBtr0070317	220	4.79898	-0.596613	95
FBtr0070321	95	59.548	1.16531	95
FBtr0070321	105	57.843	1.0191	95
FBtr0070321	115	55.7496	0.839576	95
FBtr0070321	125	49.3561	0.291284	95
FBtr0070321	145	57.9027	1.02422	95
FBtr0070321	160	43.8289	-0.182717	95
FBtr0070321	175	37.787	-0.700854	95
FBtr0070321	190	36.2706	-0.830891	95
FBtr0070321	205	27.9906	-1.54096	95
FBtr0070321	220	33.3184	-1.08406	95
FBtr0070326	95	35.0659	1.10007	95
FBtr0070326	105	34.7217	1.06308	95
FBtr0070326	115	33.4632	0.927839	95
FBtr0070326	125	33.5793	0.940315	95
FBtr0070326	145	28.0349	0.34451	95
FBtr0070326	160	16.2374	-0.923263	95
FBtr0070326	175	14.7751	-1.08041	95
FBtr0070326	190	24.6792	-0.0160987	95
FBtr0070326	205	13.7151	-1.19432	95
FBtr0070326	220	14.0184	-1.16172	95
FBtr0070334	95	3.95512	2.14211	95
FBtr0070334	105	3.14438	1.41894	95
FBtr0070334	115	1.75538	0.179981	95
FBtr0070334	125	1.25705	-0.264516	95
FBtr0070334	145	0.895431	-0.587074	95
FBtr0070334	160	0.656577	-0.800127	95
FBtr0070334	175	0.760399	-0.70752	95
FBtr0070334	190	0.800925	-0.671372	95
FBtr0070334	205	0.895986	-0.586579	95
FBtr0070334	220	1.41476	-0.123847	95
FBtr0070337	95	31.4282	2.00141	95
FBtr0070337	105	23.9471	1.30251	95
FBtr0070337	115	11.8085	0.16851	95
FBtr0070337	125	15.8363	0.544788	95
FBtr0070337	145	6.98791	-0.281835	95
FBtr0070337	160	4.86923	-0.479765	95
FBtr0070337	175	2.08839	-0.739553	95
FBtr0070337	190	1.69796	-0.776028	95
FBtr0070337	205	0.708392	-0.868474	95
FBtr0070337	220	0.675308	-0.871565	95
FBtr0070338	95	5.78851	2.08951	95
FBtr0070338	105	4.62159	1.35844	95
FBtr0070338	115	2.57477	0.076102	95
FBtr0070338	125	2.18713	-0.166752	95
FBtr0070338	145	1.40105	-0.659233	95
FBtr0070338	160	1.27733	-0.736741	95
FBtr0070338	175	0.768129	-1.05576	95
FBtr0070338	190	1.31988	-0.710082	95
FBtr0070338	205	1.87544	-0.362025	95
FBtr0070338	220	2.71913	0.166543	95
FBtr0070344	95	75.7241	1.32771	95
FBtr0070344	105	69.0279	0.878815	95
FBtr0070344	115	66.6251	0.717738	95
FBtr0070344	125	60.9212	0.33536	95
FBtr0070344	145	65.8616	0.666555	95
FBtr0070344	160	47.7201	-0.549601	95
FBtr0070344	175	49.6804	-0.41819	95
FBtr0070344	190	57.7765	0.12455	95
FBtr0070344	205	28.8627	-1.81375	95
FBtr0070344	220	36.9861	-1.26918	95
FBtr0070346	95	90.8654	1.80298	95
FBtr0070346	105	74.1099	1.28251	95
FBtr0070346	115	59.1605	0.818143	95
FBtr0070346	125	45.6107	0.397248	95
FBtr0070346	145	21.4897	-0.352019	95
FBtr0070346	160	6.65466	-0.812837	95
FBtr0070346	175	4.60593	-0.876476	95
FBtr0070346	190	6.43856	-0.81955	95
FBtr0070346	205	6.76879	-0.809292	95
FBtr0070346	220	12.5177	-0.630713	95
FBtr0070353	95	17.3712	1.22527	95
FBtr0070353	105	16.7015	1.065	95
FBtr0070353	115	16.6952	1.06349	95
FBtr0070353	125	13.9588	0.408686	95
FBtr0070353	145	14.0985	0.442112	95
FBtr0070353	160	10.4702	-0.426148	95
FBtr0070353	175	8.44304	-0.911235	95
FBtr0070353	190	9.36073	-0.691633	95
FBtr0070353	205	4.72953	-1.79987	95
FBtr0070353	220	10.6811	-0.375675	95
FBtr0070368	95	29.9387	2.12653	95
FBtr0070368	105	22.0632	1.36106	95
FBtr0070368	115	11.9604	0.379112	95
FBtr0070368	125	5.41585	-0.256986	95
FBtr0070368	145	0.730676	-0.712364	95
FBtr0070368	160	0.130802	-0.770669	95
FBtr0070368	175	0.58064	-0.726947	95
FBtr0070368	190	1.30367	-0.656671	95
FBtr0070368	205	2.19919	-0.569631	95
FBtr0070368	220	6.27547	-0.173434	95
FBtr0070369	95	54.9987	1.62892	95
FBtr0070369	105	51.4513	1.4607	95
FBtr0070369	115	32.3606	0.555404	95
FBtr0070369	125	35.646	0.7112	95
FBtr0070369	145	14.0663	-0.31213	95
FBtr0070369	160	6.6434	-0.664132	95
FBtr0070369	175	2.78833	-0.846944	95
FBtr0070369	190	2.90685	-0.841324	95
FBtr0070369	205	1.85511	-0.891198	95
FBtr0070369	220	3.76765	-0.800504	95
FBtr0070370	95	7.28146	2.13681	95
FBtr0070370	105	4.87062	1.18272	95
FBtr0070370	115	3.72711	0.730178	95
FBtr0070370	125	1.01194	-0.344343	95
FBtr0070370	145	0.992375	-0.352086	95
FBtr0070370	160	0.223566	-0.65634	95
FBtr0070370	175	0.31707	-0.619336	95
FBtr0070370	190	0.112483	-0.700301	95
FBtr0070370	205	0.00035461	-0.744675	95
FBtr0070370	220	0.283492	-0.632624	95
FBtr0070371	95	24.5449	1.68991	95
FBtr0070371	105	24.0251	1.61383	95
FBtr0070371	115	18.4026	0.790762	95
FBtr0070371	125	11.4528	-0.226609	95
FBtr0070371	145	9.29755	-0.542117	95
FBtr0070371	160	6.07329	-1.01411	95
FBtr0070371	175	7.18227	-0.85177	95
FBtr0070371	190	9.02062	-0.582657	95
FBtr0070371	205	8.54738	-0.651933	95
FBtr0070371	220	11.4617	-0.225306	95
FBtr0070375	95	13.7481	1.45907	95
FBtr0070375	105	11.4985	0.730534	95
FBtr0070375	115	12.3688	1.01239	95
FBtr0070375	125	12.1721	0.948694	95
FBtr0070375	145	10.1045	0.279103	95
FBtr0070375	160	6.11905	-1.01161	95
FBtr0070375	175	5.46492	-1.22345	95
FBtr0070375	190	6.62001	-0.849373	95
FBtr0070375	205	6.219	-0.979238	95
FBtr0070375	220	8.11219	-0.366125	95
FBtr0070376	95	19.5737	1.5902	95
FBtr0070376	105	17.0104	1.23424	95
FBtr0070376	115	13.6848	0.772412	95
FBtr0070376	125	14.2974	0.857487	95
FBtr0070376	145	6.27641	-0.256382	95
FBtr0070376	160	2.37535	-0.798119	95
FBtr0070376	175	1.31693	-0.945101	95
FBtr0070376	190	1.96741	-0.854771	95
FBtr0070376	205	1.86551	-0.86892	95
FBtr0070376	220	2.85838	-0.731041	95
FBtr0070386	95	101.666	1.99622	95
FBtr0070386	105	81.1084	1.16092	95
FBtr0070386	115	69.886	0.704924	95
FBtr0070386	125	53.0037	0.0189492	95
FBtr0070386	145	53.8656	0.0539719	95
FBtr0070386	160	33.306	-0.781421	95
FBtr0070386	175	31.6429	-0.848998	95
FBtr0070386	190	35.2551	-0.702225	95
FBtr0070386	205	28.5969	-0.972763	95
FBtr0070386	220	37.0429	-0.62958	95
FBtr0070390	95	89.9354	2.05624	95
FBtr0070390	105	73.4936	1.48103	95
FBtr0070390	115	39.3237	0.285611	95
FBtr0070390	125	24.4582	-0.23445	95
FBtr0070390	145	15.9605	-0.531737	95
FBtr0070390	160	7.52216	-0.826949	95
FBtr0070390	175	8.44591	-0.794631	95
FBtr0070390	190	11.3146	-0.694271	95
FBtr0070390	205	14.5952	-0.5795	95
FBtr0070390	220	26.5479	-0.161343	95
FBtr0070393	95	2.23802	1.51135	95
FBtr0070393	105	1.93486	1.15937	95
FBtr0070393	115	1.40915	0.549011	95
FBtr0070393	125	1.97232	1.20286	95
FBtr0070393	145	0.704297	-0.269336	95
FBtr0070393	160	0.374739	-0.651958	95
FBtr0070393	175	0.296066	-0.743299	95
FBtr0070393	190	0.279709	-0.76229	95
FBtr0070393	205	0.094252	-0.977609	95
FBtr0070393	220	0.0593808	-1.0181	95
FBtr0070402	95	29.524	1.60639	95
FBtr0070402	105	25.0129	1.22397	95
FBtr0070402	115	20.6784	0.856512	95
FBtr0070402	125	19.6888	0.772623	95
FBtr0070402	145	7.063	-0.297707	95
FBtr0070402	160	2.75513	-0.662899	95
FBtr0070402	175	0.731003	-0.834491	95
FBtr0070402	190	0.153867	-0.883416	95
FBtr0070402	205	0.00540643	-0.896002	95
FBtr0070402	220	0.135485	-0.884975	95
FBtr0070403	95	3.05774	1.69874	95
FBtr0070403	105	1.92404	0.658744	95
FBtr0070403	115	1.79709	0.542288	95
FBtr0070403	125	2.74906	1.41557	95
FBtr0070403	145	0.803229	-0.369433	95
FBtr0070403	160	0.130299	-0.986745	95
FBtr0070403	175	0.306747	-0.824881	95
FBtr0070403	190	0.239657	-0.886426	95
FBtr0070403	205	0.397954	-0.741212	95
FBtr0070403	220	0.653653	-0.506647	95
FBtr0070404	95	0.398573	1.92808	95
FBtr0070404	105	0.230436	0.534786	95
FBtr0070404	115	0.271747	0.877117	95
FBtr0070404	125	0.198105	0.266875	95
FBtr0070404	145	0.122373	-0.36069	95
FBtr0070404	160	0.059436	-0.882222	95
FBtr0070404	175	2.84667e-10	-1.37474	95
FBtr0070404	190	0.171309	0.044826	95
FBtr0070404	205	0.0261896	-1.15772	95
FBtr0070404	220	0.180827	0.1237	95
FBtr0070408	95	41.4709	1.39136	95
FBtr0070408	105	40.5705	1.29377	95
FBtr0070408	115	36.1162	0.810948	95
FBtr0070408	125	35.6645	0.761983	95
FBtr0070408	145	24.5549	-0.442214	95
FBtr0070408	160	14.9811	-1.47995	95
FBtr0070408	175	23.7408	-0.530456	95
FBtr0070408	190	20.0125	-0.934582	95
FBtr0070408	205	21.474	-0.776161	95
FBtr0070408	220	27.7611	-0.0946872	95
FBtr0070411	95	102.687	1.96598	95
FBtr0070411	105	84.1335	1.2839	95
FBtr0070411	115	63.8846	0.539511	95
FBtr0070411	125	50.8834	0.0615603	95
FBtr0070411	145	39.0654	-0.372895	95
FBtr0070411	160	19.569	-1.08962	95
FBtr0070411	175	21.4151	-1.02175	95
FBtr0070411	190	32.1786	-0.626066	95
FBtr0070411	205	31.5593	-0.648834	95
FBtr0070411	220	46.7122	-0.0917814	95
FBtr0070420	95	25.4974	1.08157	95
FBtr0070420	105	23.614	0.883883	95
FBtr0070420	115	22.8325	0.801851	95
FBtr0070420	125	23.9468	0.918808	95
FBtr0070420	145	22.0591	0.720673	95
FBtr0070420	160	13.7461	-0.151879	95
FBtr0070420	175	8.77706	-0.673447	95
FBtr0070420	190	8.00087	-0.754918	95
FBtr0070420	205	1.96586	-1.38837	95
FBtr0070420	220	1.49136	-1.43817	95
FBtr0070429	95	50.6351	1.47037	95
FBtr0070429	105	31.2846	0.317168	95
FBtr0070429	115	45.4232	1.15976	95
FBtr0070429	125	42.7377	0.999723	95
FBtr0070429	145	33.2229	0.432682	95
FBtr0070429	160	20.0979	-0.349507	95
FBtr0070429	175	7.74143	-1.08589	95
FBtr0070429	190	9.718	-0.968099	95
FBtr0070429	205	7.9551	-1.07316	95
FBtr0070429	220	10.8095	-0.903049	95
FBtr0070430	95	73.8061	1.45867	95
FBtr0070430	105	33.2636	-0.34775	95
FBtr0070430	115	66.4012	1.12873	95
FBtr0070430	125	62.6011	0.959414	95
FBtr0070430	145	44.9525	0.173062	95
FBtr0070430	160	36.3729	-0.20921	95
FBtr0070430	175	48.8444	0.346472	95
FBtr0070430	190	24.0582	-0.757904	95
FBtr0070430	205	11.1075	-1.33494	95
FBtr0070430	220	9.27582	-1.41655	95
FBtr0070441	95	72.682	2.19121	95
FBtr0070441	105	49.9671	1.14646	95
FBtr0070441	115	25.0557	0.00068479	95
FBtr0070441	125	14.6629	-0.477324	95
FBtr0070441	145	5.95518	-0.877827	95
FBtr0070441	160	3.8012	-0.976897	95
FBtr0070441	175	9.4242	-0.718273	95
FBtr0070441	190	15.4031	-0.443281	95
FBtr0070441	205	19.7337	-0.244099	95
FBtr0070441	220	33.7234	0.399344	95
FBtr0070442	95	27.6651	2.01444	95
FBtr0070442	105	21.8277	1.29053	95
FBtr0070442	115	16.064	0.575756	95
FBtr0070442	125	11.4081	-0.00163386	95
FBtr0070442	145	5.85596	-0.690168	95
FBtr0070442	160	3.12117	-1.02932	95
FBtr0070442	175	4.37748	-0.873518	95
FBtr0070442	190	6.52871	-0.606739	95
FBtr0070442	205	7.44193	-0.493489	95
FBtr0070442	220	9.92254	-0.185862	95
FBtr0070447	95	24.8306	2.16483	95
FBtr0070447	105	18.8214	1.41093	95
FBtr0070447	115	9.08381	0.189264	95
FBtr0070447	125	4.58617	-0.375004	95
FBtr0070447	145	1.55425	-0.755384	95
FBtr0070447	160	1.44155	-0.769523	95
FBtr0070447	175	2.46982	-0.640518	95
FBtr0070447	190	3.16738	-0.553003	95
FBtr0070447	205	3.74403	-0.480657	95
FBtr0070447	220	6.05333	-0.190936	95
FBtr0070457	95	31.1629	1.66292	95
FBtr0070457	105	27.8795	1.38519	95
FBtr0070457	115	20.5712	0.767005	95
FBtr0070457	125	17.7154	0.525437	95
FBtr0070457	145	7.04572	-0.377074	95
FBtr0070457	160	2.42887	-0.767599	95
FBtr0070457	175	0.0534004	-0.968532	95
FBtr0070457	190	0.0062276	-0.972522	95
FBtr0070457	205	2.23503	-0.783995	95
FBtr0070457	220	5.93734	-0.470829	95
FBtr0070472	95	3.74607	2.26487	95
FBtr0070472	105	0.473135	-0.637064	95
FBtr0070472	115	0.752135	-0.38969	95
FBtr0070472	125	0.674007	-0.458962	95
FBtr0070472	145	0.152236	-0.921587	95
FBtr0070472	160	0.835971	-0.315358	95
FBtr0070472	175	0.791183	-0.355069	95
FBtr0070472	190	2.66518	1.3065	95
FBtr0070472	205	1.26849	0.0681298	95
FBtr0070472	220	0.558057	-0.561768	95
FBtr0070478	95	29.2531	1.75535	95
FBtr0070478	105	26.7632	1.48396	95
FBtr0070478	115	18.9469	0.632001	95
FBtr0070478	125	11.111	-0.222079	95
FBtr0070478	145	6.64602	-0.708752	95
FBtr0070478	160	4.36714	-0.957142	95
FBtr0070478	175	3.34678	-1.06836	95
FBtr0070478	190	6.5318	-0.721201	95
FBtr0070478	205	9.59169	-0.387683	95
FBtr0070478	220	14.9275	0.193904	95
FBtr0070479	95	57.6702	1.44069	95
FBtr0070479	105	52.645	0.851198	95
FBtr0070479	115	55.2443	1.15611	95
FBtr0070479	125	44.7738	-0.0721584	95
FBtr0070479	145	49.311	0.460088	95
FBtr0070479	160	36.9787	-0.986572	95
FBtr0070479	175	33.9903	-1.33713	95
FBtr0070479	190	39.796	-0.656086	95
FBtr0070479	205	35.4517	-1.1657	95
FBtr0070479	220	48.0278	0.309567	95
FBtr0070481	95	19.5941	1.69064	95
FBtr0070481	105	17.116	1.36976	95
FBtr0070481	115	13.252	0.86942	95
FBtr0070481	125	10.0006	0.448413	95
FBtr0070481	145	3.15887	-0.437507	95
FBtr0070481	160	0.95511	-0.722865	95
FBtr0070481	175	0.00998353	-0.845246	95
FBtr0070481	190	0.171172	-0.824375	95
FBtr0070481	205	0.311722	-0.806175	95
FBtr0070481	220	0.806888	-0.742058	95
FBtr0070482	95	17.0512	2.08396	95
FBtr0070482	105	12.4084	1.27176	95
FBtr0070482	115	7.04294	0.333127	95
FBtr0070482	125	6.64707	0.263873	95
FBtr0070482	145	3.80408	-0.233474	95
FBtr0070482	160	1.06	-0.713518	95
FBtr0070482	175	0.507178	-0.810228	95
FBtr0070482	190	0.909738	-0.739805	95
FBtr0070482	205	0.252524	-0.854777	95
FBtr0070482	220	1.70367	-0.600916	95
FBtr0070485	95	201.492	2.26753	95
FBtr0070485	105	123.373	1.10364	95
FBtr0070485	115	76.2093	0.400944	95
FBtr0070485	125	51.1745	0.0279507	95
FBtr0070485	145	22.7912	-0.394933	95
FBtr0070485	160	6.24987	-0.641383	95
FBtr0070485	175	2.47284	-0.697657	95
FBtr0070485	190	2.68304	-0.694525	95
FBtr0070485	205	1.31525	-0.714904	95
FBtr0070485	220	5.22414	-0.656665	95
FBtr0070486	95	2.20952	1.62307	95
FBtr0070486	105	2.04019	1.38539	95
FBtr0070486	115	1.09081	0.0527999	95
FBtr0070486	125	1.44032	0.54338	95
FBtr0070486	145	1.22643	0.243159	95
FBtr0070486	160	0.907513	-0.204488	95
FBtr0070486	175	0.274551	-1.09294	95
FBtr0070486	190	0.915342	-0.193499	95
FBtr0070486	205	0.311772	-1.0407	95
FBtr0070486	220	0.115516	-1.31617	95
FBtr0070488	95	21.0724	1.97728	95
FBtr0070488	105	16.9797	1.2381	95
FBtr0070488	115	11.4699	0.242986	95
FBtr0070488	125	7.90201	-0.401413	95
FBtr0070488	145	3.98647	-1.1086	95
FBtr0070488	160	3.39548	-1.21534	95
FBtr0070488	175	6.14119	-0.719434	95
FBtr0070488	190	9.08995	-0.186859	95
FBtr0070488	205	9.61565	-0.0919126	95
FBtr0070488	220	11.5928	0.265184	95
FBtr0070491	95	29.4182	1.58916	95
FBtr0070491	105	28.8077	1.53932	95
FBtr0070491	115	16.5607	0.539426	95
FBtr0070491	125	18.8238	0.724191	95
FBtr0070491	145	3.92604	-0.492118	95
FBtr0070491	160	0.512836	-0.770786	95
FBtr0070491	175	0.0120694	-0.81167	95
FBtr0070491	190	0.153656	-0.800111	95
FBtr0070491	205	0.180694	-0.797903	95
FBtr0070491	220	1.14086	-0.719511	95
FBtr0070492	95	3.53737	1.8077	95
FBtr0070492	105	1.95911	0.640476	95
FBtr0070492	115	2.95564	1.37747	95
FBtr0070492	125	1.76628	0.497862	95
FBtr0070492	145	0.399803	-0.512736	95
FBtr0070492	160	0.0431953	-0.776471	95
FBtr0070492	175	0	-0.808417	95
FBtr0070492	190	0.0176675	-0.79535	95
FBtr0070492	205	0.163842	-0.687244	95
FBtr0070492	220	0.088057	-0.743293	95
FBtr0070497	95	51.8291	2.28587	95
FBtr0070497	105	32.8517	0.98768	95
FBtr0070497	115	19.2463	0.0569714	95
FBtr0070497	125	11.6362	-0.463611	95
FBtr0070497	145	4.78942	-0.93198	95
FBtr0070497	160	4.64689	-0.94173	95
FBtr0070497	175	7.73348	-0.730585	95
FBtr0070497	190	12.8266	-0.382182	95
FBtr0070497	205	15.4378	-0.203557	95
FBtr0070497	220	23.137	0.323126	95
FBtr0070498	95	44.3887	1.69697	95
FBtr0070498	105	39.6666	1.14223	95
FBtr0070498	115	36.9875	0.82749	95
FBtr0070498	125	32.0204	0.243965	95
FBtr0070498	145	31.8733	0.226688	95
FBtr0070498	160	23.5415	-0.752123	95
FBtr0070498	175	22.0012	-0.933074	95
FBtr0070498	190	27.5922	-0.276247	95
FBtr0070498	205	18.4303	-1.35258	95
FBtr0070498	220	22.9354	-0.823323	95
FBtr0070499	95	55.2235	1.32393	95
FBtr0070499	105	50.6372	0.749605	95
FBtr0070499	115	52.4759	0.979854	95
FBtr0070499	125	43.0154	-0.204849	95
FBtr0070499	145	48.6621	0.502268	95
FBtr0070499	160	38.3012	-0.795188	95
FBtr0070499	175	45.6687	0.127421	95
FBtr0070499	190	47.5715	0.365701	95
FBtr0070499	205	32.6781	-1.49934	95
FBtr0070499	220	32.2783	-1.5494	95
FBtr0070501	95	37.3525	1.17555	95
FBtr0070501	105	35.8798	1.08606	95
FBtr0070501	115	35.3183	1.05193	95
FBtr0070501	125	30.0983	0.734718	95
FBtr0070501	145	26.879	0.53908	95
FBtr0070501	160	10.7297	-0.442305	95
FBtr0070501	175	2.20358	-0.960436	95
FBtr0070501	190	1.25598	-1.01802	95
FBtr0070501	205	0.0533191	-1.09111	95
FBtr0070501	220	0.310642	-1.07547	95
FBtr0070502	95	52.3857	1.7625	95
FBtr0070502	105	45.405	1.26169	95
FBtr0070502	115	39.5318	0.84035	95
FBtr0070502	125	32.4327	0.331054	95
FBtr0070502	145	25.0198	-0.200749	95
FBtr0070502	160	13.7694	-1.00786	95
FBtr0070502	175	12.9955	-1.06338	95
FBtr0070502	190	18.572	-0.66332	95
FBtr0070502	205	16.5225	-0.810347	95
FBtr0070502	220	21.5462	-0.449945	95
FBtr0070525	95	93.6872	1.43845	95
FBtr0070525	105	83.6531	1.04996	95
FBtr0070525	115	70.659	0.546867	95
FBtr0070525	125	61.4949	0.192057	95
FBtr0070525	145	29.237	-1.05687	95
FBtr0070525	160	12.5436	-1.70319	95
FBtr0070525	175	31.9245	-0.95282	95
FBtr0070525	190	47.8676	-0.33555	95
FBtr0070525	205	60.8888	0.168591	95
FBtr0070525	220	73.3877	0.652512	95
FBtr0070558	95	7.14671	1.94892	95
FBtr0070558	105	6.52076	1.68553	95
FBtr0070558	115	3.19434	0.285848	95
FBtr0070558	125	1.67711	-0.352569	95
FBtr0070558	145	1.38672	-0.474756	95
FBtr0070558	160	1.04926	-0.616755	95
FBtr0070558	175	0.847206	-0.701774	95
FBtr0070558	190	1.24487	-0.534443	95
FBtr0070558	205	0.967258	-0.651258	95
FBtr0070558	220	1.11581	-0.588751	95
FBtr0070583	95	16.9112	1.65579	95
FBtr0070583	105	14.3335	1.06363	95
FBtr0070583	115	11.0947	0.319602	95
FBtr0070583	125	10.2325	0.121519	95
FBtr0070583	145	3.64885	-1.39091	95
FBtr0070583	160	4.23149	-1.25706	95
FBtr0070583	175	6.20768	-0.80308	95
FBtr0070583	190	7.57849	-0.488172	95
FBtr0070583	205	9.68764	-0.00364719	95
FBtr0070583	220	13.109	0.782323	95
FBtr0070584	95	71.3096	1.98001	95
FBtr0070584	105	56.4739	1.37388	95
FBtr0070584	115	35.6491	0.523055	95
FBtr0070584	125	27.3046	0.182127	95
FBtr0070584	145	9.51644	-0.544629	95
FBtr0070584	160	3.06612	-0.808165	95
FBtr0070584	175	2.11013	-0.847223	95
FBtr0070584	190	2.99513	-0.811066	95
FBtr0070584	205	8.22507	-0.59739	95
FBtr0070584	220	11.8181	-0.450594	95
FBtr0070611	95	212.828	0.954408	95
FBtr0070611	105	208.739	0.905814	95
FBtr0070611	115	210.581	0.927705	95
FBtr0070611	125	207.768	0.894275	95
FBtr0070611	145	203.784	0.846928	95
FBtr0070611	160	121.182	-0.134726	95
FBtr0070611	175	50.7997	-0.971163	95
FBtr0070611	190	43.7748	-1.05465	95
FBtr0070611	205	26.2801	-1.26256	95
FBtr0070611	220	39.4507	-1.10604	95
FBtr0070624	95	2.12553	2.02981	95
FBtr0070624	105	1.1915	0.478409	95
FBtr0070624	115	1.29663	0.653018	95
FBtr0070624	125	0.907976	0.00748141	95
FBtr0070624	145	0.996911	0.1552	95
FBtr0070624	160	1.24262	0.563316	95
FBtr0070624	175	0.324676	-0.961361	95
FBtr0070624	190	0.43923	-0.771091	95
FBtr0070624	205	0.342861	-0.931158	95
FBtr0070624	220	0.166781	-1.22362	95
FBtr0070625	95	8.2992	1.68567	95
FBtr0070625	105	6.50844	1.0184	95
FBtr0070625	115	5.247	0.548366	95
FBtr0070625	125	6.86609	1.15167	95
FBtr0070625	145	2.28146	-0.556651	95
FBtr0070625	160	1.12659	-0.986979	95
FBtr0070625	175	1.10704	-0.994263	95
FBtr0070625	190	1.74335	-0.757163	95
FBtr0070625	205	1.93988	-0.683932	95
FBtr0070625	220	2.63446	-0.425117	95
FBtr0070626	95	24.1754	1.56538	95
FBtr0070626	105	21.2166	1.11517	95
FBtr0070626	115	19.3618	0.832924	95
FBtr0070626	125	19.5271	0.858077	95
FBtr0070626	145	11.1771	-0.412495	95
FBtr0070626	160	7.63633	-0.951271	95
FBtr0070626	175	6.21667	-1.16729	95
FBtr0070626	190	7.80606	-0.925443	95
FBtr0070626	205	9.00398	-0.743162	95
FBtr0070626	220	12.7583	-0.171889	95
FBtr0070639	95	616.938	1.64208	95
FBtr0070639	105	597.206	1.56213	95
FBtr0070639	115	399.643	0.761668	95
FBtr0070639	125	291.889	0.325085	95
FBtr0070639	145	105.14	-0.431564	95
FBtr0070639	160	43.6966	-0.680512	95
FBtr0070639	175	20.2075	-0.775683	95
FBtr0070639	190	20.2508	-0.775507	95
FBtr0070639	205	7.35615	-0.827752	95
FBtr0070639	220	14.2204	-0.79994	95
FBtr0070640	95	0.568204	1.88418	95
FBtr0070640	105	0.471349	1.41746	95
FBtr0070640	115	0.340947	0.789102	95
FBtr0070640	125	0.163756	-0.0647232	95
FBtr0070640	145	0.057955	-0.574543	95
FBtr0070640	160	0.038452	-0.668521	95
FBtr0070640	175	0.061914	-0.555465	95
FBtr0070640	190	0	-0.853808	95
FBtr0070640	205	0	-0.853808	95
FBtr0070640	220	0.0693003	-0.519873	95
FBtr0070643	95	14.5158	1.60983	95
FBtr0070643	105	13.0525	1.26121	95
FBtr0070643	115	8.89519	0.270743	95
FBtr0070643	125	11.2058	0.821237	95
FBtr0070643	145	9.13182	0.32712	95
FBtr0070643	160	5.14577	-0.622539	95
FBtr0070643	175	5.12928	-0.626468	95
FBtr0070643	190	4.52428	-0.770606	95
FBtr0070643	205	2.67449	-1.21131	95
FBtr0070643	220	3.31289	-1.05922	95
FBtr0070648	95	209.67	1.82614	95
FBtr0070648	105	175.215	1.34065	95
FBtr0070648	115	134.198	0.762694	95
FBtr0070648	125	102.289	0.313081	95
FBtr0070648	145	52.273	-0.391678	95
FBtr0070648	160	22.271	-0.814424	95
FBtr0070648	175	15.8733	-0.904572	95
FBtr0070648	190	22.2474	-0.814757	95
FBtr0070648	205	25.8953	-0.763356	95
FBtr0070648	220	40.7689	-0.553777	95
FBtr0070650	95	7.23397	1.74834	95
FBtr0070650	105	5.90055	1.07223	95
FBtr0070650	115	4.97074	0.60077	95
FBtr0070650	125	3.05858	-0.368786	95
FBtr0070650	145	4.57962	0.402454	95
FBtr0070650	160	3.64327	-0.0723195	95
FBtr0070650	175	3.27408	-0.25952	95
FBtr0070650	190	3.17838	-0.308042	95
FBtr0070650	205	1.10627	-1.35871	95
FBtr0070650	220	0.913553	-1.45642	95
FBtr0070652	95	48.6848	1.11105	95
FBtr0070652	105	44.8367	0.892314	95
FBtr0070652	115	46.9207	1.01077	95
FBtr0070652	125	39.3046	0.577852	95
FBtr0070652	145	44.3547	0.864917	95
FBtr0070652	160	26.6619	-0.140796	95
FBtr0070652	175	13.9396	-0.86397	95
FBtr0070652	190	13.9627	-0.862658	95
FBtr0070652	205	5.73529	-1.33033	95
FBtr0070652	220	6.98747	-1.25915	95
FBtr0070701	95	27.5028	1.77584	95
FBtr0070701	105	23.6842	1.34049	95
FBtr0070701	115	18.849	0.789242	95
FBtr0070701	125	15.1047	0.362374	95
FBtr0070701	145	7.00659	-0.560869	95
FBtr0070701	160	3.22812	-0.99164	95
FBtr0070701	175	3.74362	-0.93287	95
FBtr0070701	190	5.52415	-0.729877	95
FBtr0070701	205	6.06422	-0.668306	95
FBtr0070701	220	8.55463	-0.384382	95
FBtr0070708	95	158.284	1.41702	95
FBtr0070708	105	154.272	1.35339	95
FBtr0070708	115	134.024	1.0322	95
FBtr0070708	125	110	0.651127	95
FBtr0070708	145	54.7623	-0.225074	95
FBtr0070708	160	25.2151	-0.693764	95
FBtr0070708	175	10.6725	-0.924444	95
FBtr0070708	190	11.3825	-0.913181	95
FBtr0070708	205	10.9623	-0.919847	95
FBtr0070708	220	19.9405	-0.77743	95
FBtr0070714	95	1.03133	1.36932	95
FBtr0070714	105	0.732283	0.429051	95
FBtr0070714	115	0.677897	0.258049	95
FBtr0070714	125	0.874713	0.876887	95
FBtr0070714	145	0.889367	0.922963	95
FBtr0070714	160	0.713819	0.370996	95
FBtr0070714	175	0.446659	-0.469018	95
FBtr0070714	190	0.184399	-1.29362	95
FBtr0070714	205	0.107115	-1.53662	95
FBtr0070714	220	0.300681	-0.928007	95
FBtr0070721	95	162.278	2.11514	95
FBtr0070721	105	121.725	1.41831	95
FBtr0070721	115	56.898	0.304365	95
FBtr0070721	125	37.3355	-0.031782	95
FBtr0070721	145	6.07736	-0.568898	95
FBtr0070721	160	1.80395	-0.642329	95
FBtr0070721	175	0.592755	-0.663142	95
FBtr0070721	190	1.06315	-0.655059	95
FBtr0070721	205	0.733198	-0.660728	95
FBtr0070721	220	3.34366	-0.615872	95
FBtr0070723	95	6.89625	1.569	95
FBtr0070723	105	6.80928	1.53269	95
FBtr0070723	115	5.01348	0.78298	95
FBtr0070723	125	4.07351	0.390563	95
FBtr0070723	145	1.58086	-0.650065	95
FBtr0070723	160	0.714363	-1.01181	95
FBtr0070723	175	0.709176	-1.01397	95
FBtr0070723	190	1.25647	-0.785491	95
FBtr0070723	205	2.11443	-0.427309	95
FBtr0070723	220	2.21199	-0.38658	95
FBtr0070724	95	19.1061	1.38964	95
FBtr0070724	105	17.5634	1.20782	95
FBtr0070724	115	15.6494	0.982245	95
FBtr0070724	125	15.3081	0.942013	95
FBtr0070724	145	5.50459	-0.213387	95
FBtr0070724	160	0.000886231	-0.862033	95
FBtr0070724	175	9.58667e-10	-0.862137	95
FBtr0070724	190	1.28313e-08	-0.862137	95
FBtr0070724	205	0.000136084	-0.862121	95
FBtr0070724	220	0.0189728	-0.859901	95
FBtr0070739	95	1.48299	2.36818	95
FBtr0070739	105	0.800969	1.01709	95
FBtr0070739	115	0.526271	0.472908	95
FBtr0070739	125	2.73e-05	-0.569589	95
FBtr0070739	145	0	-0.569643	95
FBtr0070739	160	0.0446303	-0.48123	95
FBtr0070739	175	0	-0.569643	95
FBtr0070739	190	0	-0.569643	95
FBtr0070739	205	0.0206232	-0.528788	95
FBtr0070739	220	0	-0.569643	95
FBtr0070740	95	86.5517	1.77231	95
FBtr0070740	105	76.376	1.4684	95
FBtr0070740	115	50.2138	0.687048	95
FBtr0070740	125	39.0676	0.354155	95
FBtr0070740	145	10.064	-0.512062	95
FBtr0070740	160	2.57028	-0.735868	95
FBtr0070740	175	1.56914	-0.765768	95
FBtr0070740	190	1.97716	-0.753582	95
FBtr0070740	205	1.51768	-0.767305	95
FBtr0070740	220	2.18647	-0.747331	95
FBtr0070749	95	4749.3	2.24871	95
FBtr0070749	105	3343.05	1.40455	95
FBtr0070749	115	981.431	-0.0131067	95
FBtr0070749	125	554.088	-0.269636	95
FBtr0070749	145	120.934	-0.529653	95
FBtr0070749	160	60.6639	-0.565833	95
FBtr0070749	175	29.5875	-0.584488	95
FBtr0070749	190	39.1527	-0.578746	95
FBtr0070749	205	19.8514	-0.590333	95
FBtr0070749	220	134.585	-0.521459	95
FBtr0070750	95	1.27198	1.69917	95
FBtr0070750	105	0.919675	0.92219	95
FBtr0070750	115	0.947358	0.983243	95
FBtr0070750	125	0.497257	-0.00942922	95
FBtr0070750	145	0.257335	-0.538564	95
FBtr0070750	160	0.753244	0.555135	95
FBtr0070750	175	0	-1.1061	95
FBtr0070750	190	0.351149	-0.331664	95
FBtr0070750	205	0	-1.1061	95
FBtr0070750	220	0.017331	-1.06788	95
FBtr0070762	95	30.8839	1.62976	95
FBtr0070762	105	23.2329	0.720822	95
FBtr0070762	115	16.1807	-0.116986	95
FBtr0070762	125	10.9938	-0.733189	95
FBtr0070762	145	8.50582	-1.02876	95
FBtr0070762	160	7.24189	-1.17892	95
FBtr0070762	175	10.0879	-0.840812	95
FBtr0070762	190	17.5898	0.0504156	95
FBtr0070762	205	17.5351	0.0439212	95
FBtr0070762	220	29.4024	1.45375	95
FBtr0070782	95	36.0845	1.89523	95
FBtr0070782	105	26.1698	0.988052	95
FBtr0070782	115	18.0448	0.244634	95
FBtr0070782	125	11.3042	-0.372117	95
FBtr0070782	145	5.2925	-0.922176	95
FBtr0070782	160	2.60754	-1.16784	95
FBtr0070782	175	5.11381	-0.938526	95
FBtr0070782	190	9.53217	-0.534254	95
FBtr0070782	205	14.1688	-0.110013	95
FBtr0070782	220	25.3934	0.917016	95
FBtr0070784	95	0.762708	1.89158	95
FBtr0070784	105	0.428683	0.3371	95
FBtr0070784	115	0.552283	0.912305	95
FBtr0070784	125	0.196434	-0.743736	95
FBtr0070784	145	0.06697	-1.34623	95
FBtr0070784	160	0.218449	-0.641284	95
FBtr0070784	175	0.318481	-0.175759	95
FBtr0070784	190	0.549003	0.897044	95
FBtr0070784	205	0.306657	-0.230782	95
FBtr0070784	220	0.162807	-0.900232	95
FBtr0070807	95	26.3252	1.14848	95
FBtr0070807	105	25.3907	0.970666	95
FBtr0070807	115	25.5991	1.01031	95
FBtr0070807	125	23.0306	0.52158	95
FBtr0070807	145	24.7341	0.845722	95
FBtr0070807	160	18.9197	-0.260642	95
FBtr0070807	175	14.3725	-1.12588	95
FBtr0070807	190	15.4682	-0.917393	95
FBtr0070807	205	13.0911	-1.3697	95
FBtr0070807	220	15.9635	-0.823148	95
FBtr0070809	95	30.1972	2.2094	95
FBtr0070809	105	20.4099	1.26547	95
FBtr0070809	115	9.18595	0.182984	95
FBtr0070809	125	8.99606	0.16467	95
FBtr0070809	145	1.95361	-0.514534	95
FBtr0070809	160	0.426642	-0.661802	95
FBtr0070809	175	0.168709	-0.686678	95
FBtr0070809	190	0.331776	-0.670951	95
FBtr0070809	205	0.28988	-0.674992	95
FBtr0070809	220	0.926708	-0.613573	95
FBtr0070825	95	18.3676	2.06225	95
FBtr0070825	105	13.934	1.18454	95
FBtr0070825	115	8.96715	0.201248	95
FBtr0070825	125	7.09574	-0.169236	95
FBtr0070825	145	2.63359	-1.05261	95
FBtr0070825	160	2.11525	-1.15522	95
FBtr0070825	175	4.14481	-0.753432	95
FBtr0070825	190	6.67008	-0.253504	95
FBtr0070825	205	6.19815	-0.346931	95
FBtr0070825	220	9.37956	0.282892	95
FBtr0070826	95	35.7075	1.5809	95
FBtr0070826	105	33.1282	1.38709	95
FBtr0070826	115	25.3967	0.80615	95
FBtr0070826	125	23.8007	0.686234	95
FBtr0070826	145	8.21724	-0.484693	95
FBtr0070826	160	2.24192	-0.933672	95
FBtr0070826	175	2.76322	-0.894502	95
FBtr0070826	190	4.30974	-0.778298	95
FBtr0070826	205	4.82479	-0.739598	95
FBtr0070826	220	6.28865	-0.629605	95
FBtr0070827	95	6.82691	1.96083	95
FBtr0070827	105	6.04492	1.60645	95
FBtr0070827	115	3.08125	0.263393	95
FBtr0070827	125	2.06853	-0.195546	95
FBtr0070827	145	0.922493	-0.714899	95
FBtr0070827	160	0.583416	-0.86856	95
FBtr0070827	175	0.680249	-0.824678	95
FBtr0070827	190	1.81736	-0.309371	95
FBtr0070827	205	1.38186	-0.506724	95
FBtr0070827	220	1.59334	-0.410888	95
FBtr0070830	95	32.1938	2.03327	95
FBtr0070830	105	22.7173	1.07412	95
FBtr0070830	115	10.3709	-0.175507	95
FBtr0070830	125	6.60739	-0.556431	95
FBtr0070830	145	1.95067	-1.02776	95
FBtr0070830	160	1.8152	-1.04147	95
FBtr0070830	175	4.53038	-0.766653	95
FBtr0070830	190	8.71198	-0.343417	95
FBtr0070830	205	12.9365	0.0841624	95
FBtr0070830	220	19.2154	0.719676	95
FBtr0070840	95	60.3519	1.61264	95
FBtr0070840	105	58.7594	1.4953	95
FBtr0070840	115	44.9474	0.477636	95
FBtr0070840	125	42.7578	0.316301	95
FBtr0070840	145	35.09	-0.248658	95
FBtr0070840	160	21.962	-1.21593	95
FBtr0070840	175	22.034	-1.21062	95
FBtr0070840	190	31.6176	-0.504504	95
FBtr0070840	205	28.186	-0.75735	95
FBtr0070840	220	38.9424	0.0351871	95
FBtr0070843	95	30.0056	1.77176	95
FBtr0070843	105	27.7887	1.49791	95
FBtr0070843	115	20.8408	0.639648	95
FBtr0070843	125	17.0773	0.174755	95
FBtr0070843	145	12.6408	-0.373271	95
FBtr0070843	160	7.09585	-1.05823	95
FBtr0070843	175	7.94931	-0.952805	95
FBtr0070843	190	11.2954	-0.539464	95
FBtr0070843	205	9.73538	-0.732175	95
FBtr0070843	220	12.1967	-0.428135	95
FBtr0070847	95	28.3146	1.88728	95
FBtr0070847	105	22.7017	1.25458	95
FBtr0070847	115	16.8124	0.590716	95
FBtr0070847	125	11.5599	-0.0013676	95
FBtr0070847	145	3.83371	-0.87229	95
FBtr0070847	160	1.75965	-1.10608	95
FBtr0070847	175	3.71502	-0.885669	95
FBtr0070847	190	5.12408	-0.726835	95
FBtr0070847	205	8.08583	-0.392977	95
FBtr0070847	220	13.8134	0.252655	95
FBtr0070848	95	53.1276	1.82603	95
FBtr0070848	105	44.0126	1.27678	95
FBtr0070848	115	34.4198	0.698753	95
FBtr0070848	125	25.3804	0.154063	95
FBtr0070848	145	9.98516	-0.773614	95
FBtr0070848	160	4.31821	-1.11509	95
FBtr0070848	175	8.36989	-0.870946	95
FBtr0070848	190	9.66051	-0.793176	95
FBtr0070848	205	14.0689	-0.527539	95
FBtr0070848	220	24.8936	0.124727	95
FBtr0070849	95	57.8187	1.73836	95
FBtr0070849	105	51.7623	1.45641	95
FBtr0070849	115	36.9932	0.768838	95
FBtr0070849	125	26.5655	0.283385	95
FBtr0070849	145	13.234	-0.337253	95
FBtr0070849	160	4.50034	-0.743845	95
FBtr0070849	175	3.11161	-0.808497	95
FBtr0070849	190	2.55017	-0.834635	95
FBtr0070849	205	2.69464	-0.827909	95
FBtr0070849	220	5.55281	-0.694848	95
FBtr0070852	95	7.55702	1.62993	95
FBtr0070852	105	6.30931	1.11769	95
FBtr0070852	115	2.69827	-0.364805	95
FBtr0070852	125	0.915535	-1.0967	95
FBtr0070852	145	0.897216	-1.10422	95
FBtr0070852	160	1.00659	-1.05932	95
FBtr0070852	175	2.32296	-0.518887	95
FBtr0070852	190	3.5587	-0.011561	95
FBtr0070852	205	4.62039	0.424312	95
FBtr0070852	220	5.98258	0.983552	95
FBtr0070858	95	12.9645	1.17509	95
FBtr0070858	105	10.909	0.522116	95
FBtr0070858	115	10.69	0.45254	95
FBtr0070858	125	9.02609	-0.0760469	95
FBtr0070858	145	12.577	1.05199	95
FBtr0070858	160	9.33822	0.0231118	95
FBtr0070858	175	10.5839	0.418845	95
FBtr0070858	190	8.73796	-0.167579	95
FBtr0070858	205	4.38654	-1.54992	95
FBtr0070858	220	3.44152	-1.85014	95
FBtr0070859	95	56.9701	1.1851	95
FBtr0070859	105	49.2056	0.705191	95
FBtr0070859	115	49.3621	0.714862	95
FBtr0070859	125	48.7501	0.677037	95
FBtr0070859	145	49.2577	0.708407	95
FBtr0070859	160	45.1561	0.454897	95
FBtr0070859	175	27.8066	-0.61744	95
FBtr0070859	190	20.8028	-1.05033	95
FBtr0070859	205	12.1351	-1.58606	95
FBtr0070859	220	18.5163	-1.19166	95
FBtr0070860	95	51.2805	1.08965	95
FBtr0070860	105	48.1019	0.880936	95
FBtr0070860	115	45.7034	0.723441	95
FBtr0070860	125	49.0748	0.94482	95
FBtr0070860	145	43.9211	0.606407	95
FBtr0070860	160	36.0146	0.0872422	95
FBtr0070860	175	25.9425	-0.574127	95
FBtr0070860	190	19.1593	-1.01953	95
FBtr0070860	205	10.0153	-1.61996	95
FBtr0070860	220	17.6462	-1.11888	95
FBtr0070866	95	71.5237	1.45589	95
FBtr0070866	105	63.1066	1.16472	95
FBtr0070866	115	56.3308	0.930339	95
FBtr0070866	125	52.2075	0.787705	95
FBtr0070866	145	32.0135	0.0891573	95
FBtr0070866	160	12.3298	-0.591738	95
FBtr0070866	175	1.73529	-0.958219	95
FBtr0070866	190	1.84417	-0.954453	95
FBtr0070866	205	1.05927	-0.981604	95
FBtr0070866	220	2.20998	-0.941799	95
FBtr0070874	95	51.4698	1.36345	95
FBtr0070874	105	45.6971	1.09012	95
FBtr0070874	115	43.927	1.00631	95
FBtr0070874	125	39.0881	0.777198	95
FBtr0070874	145	28.3218	0.267433	95
FBtr0070874	160	12.1858	-0.496582	95
FBtr0070874	175	1.97218	-0.980178	95
FBtr0070874	190	1.59847	-0.997872	95
FBtr0070874	205	0.737401	-1.03864	95
FBtr0070874	220	1.73856	-0.991239	95
FBtr0070889	95	1.7146	1.53402	95
FBtr0070889	105	0.860224	0.0259263	95
FBtr0070889	115	1.3216	0.840333	95
FBtr0070889	125	1.10106	0.451044	95
FBtr0070889	145	0.133759	-1.2564	95
FBtr0070889	160	0	-1.4925	95
FBtr0070889	175	0.322373	-0.923464	95
FBtr0070889	190	0.600566	-0.43241	95
FBtr0070889	205	1.07073	0.397507	95
FBtr0070889	220	1.33045	0.855941	95
FBtr0070892	95	26.3578	2.39807	95
FBtr0070892	105	15.7538	1.12703	95
FBtr0070892	115	6.20261	-0.017835	95
FBtr0070892	125	5.56291	-0.0945132	95
FBtr0070892	145	2.45259	-0.467333	95
FBtr0070892	160	1.68568	-0.559258	95
FBtr0070892	175	1.23918	-0.612778	95
FBtr0070892	190	1.30261	-0.605175	95
FBtr0070892	205	0.7662	-0.669472	95
FBtr0070892	220	2.19065	-0.49873	95
FBtr0070897	95	39.4288	1.76487	95
FBtr0070897	105	32.6181	0.724736	95
FBtr0070897	115	30.2319	0.360316	95
FBtr0070897	125	22.3876	-0.837658	95
FBtr0070897	145	24.3366	-0.540012	95
FBtr0070897	160	18.6427	-1.40959	95
FBtr0070897	175	22.3176	-0.848358	95
FBtr0070897	190	27.8504	-0.0033858	95
FBtr0070897	205	25.3442	-0.386132	95
FBtr0070897	220	35.5678	1.17521	95
FBtr0070898	95	24.3323	1.6464	95
FBtr0070898	105	18.8968	0.978894	95
FBtr0070898	115	17.8577	0.851292	95
FBtr0070898	125	16.1858	0.645968	95
FBtr0070898	145	13.2768	0.288739	95
FBtr0070898	160	6.96923	-0.485861	95
FBtr0070898	175	3.40706	-0.92331	95
FBtr0070898	190	3.34653	-0.930743	95
FBtr0070898	205	2.05942	-1.08881	95
FBtr0070898	220	2.92449	-0.982572	95
FBtr0070899	95	53.8682	1.59499	95
FBtr0070899	105	47.4379	1.2278	95
FBtr0070899	115	42.2026	0.928856	95
FBtr0070899	125	35.9714	0.573033	95
FBtr0070899	145	25.6077	-0.0187594	95
FBtr0070899	160	11.8727	-0.803068	95
FBtr0070899	175	8.61356	-0.989174	95
FBtr0070899	190	10.341	-0.890532	95
FBtr0070899	205	9.83492	-0.919431	95
FBtr0070899	220	13.6125	-0.703719	95
FBtr0070904	95	62.2634	1.24767	95
FBtr0070904	105	54.447	0.928488	95
FBtr0070904	115	57.074	1.03576	95
FBtr0070904	125	48.2495	0.675418	95
FBtr0070904	145	42.5982	0.44465	95
FBtr0070904	160	32.4716	0.0311375	95
FBtr0070904	175	10.8642	-0.851184	95
FBtr0070904	190	5.70074	-1.06203	95
FBtr0070904	205	1.52027	-1.23274	95
FBtr0070904	220	1.90146	-1.21717	95
FBtr0070909	95	27.1947	2.19637	95
FBtr0070909	105	14.5797	0.780455	95
FBtr0070909	115	16.7251	1.02126	95
FBtr0070909	125	2.33195	-0.594229	95
FBtr0070909	145	6.35439	-0.14275	95
FBtr0070909	160	1.91874	-0.640608	95
FBtr0070909	175	0.883335	-0.756822	95
FBtr0070909	190	2.2713	-0.601036	95
FBtr0070909	205	1.40805	-0.697928	95
FBtr0070909	220	2.59495	-0.564711	95
FBtr0070914	95	61.9988	1.62465	95
FBtr0070914	105	54.4527	1.26619	95
FBtr0070914	115	47.3706	0.929764	95
FBtr0070914	125	40.5092	0.603826	95
FBtr0070914	145	20.545	-0.34454	95
FBtr0070914	160	8.17059	-0.932368	95
FBtr0070914	175	7.9854	-0.941165	95
FBtr0070914	190	10.3228	-0.830128	95
FBtr0070914	205	11.3001	-0.783707	95
FBtr0070914	220	15.3247	-0.592522	95
FBtr0070922	95	334.692	1.3548	95
FBtr0070922	105	309.125	1.17444	95
FBtr0070922	115	288.935	1.03201	95
FBtr0070922	125	248.449	0.746392	95
FBtr0070922	145	169.125	0.186791	95
FBtr0070922	160	52.7035	-0.634519	95
FBtr0070922	175	8.32908	-0.947563	95
FBtr0070922	190	6.09162	-0.963348	95
FBtr0070922	205	2.69503	-0.987309	95
FBtr0070922	220	6.3259	-0.961695	95
FBtr0070930	95	94.6625	1.51179	95
FBtr0070930	105	83.3991	1.02736	95
FBtr0070930	115	81.146	0.930452	95
FBtr0070930	125	70.0806	0.454537	95
FBtr0070930	145	72.3994	0.554265	95
FBtr0070930	160	44.4877	-0.6462	95
FBtr0070930	175	34.8912	-1.05894	95
FBtr0070930	190	42.8343	-0.717315	95
FBtr0070930	205	30.0957	-1.2652	95
FBtr0070930	220	41.1269	-0.790747	95
FBtr0070933	95	2054.12	1.56878	95
FBtr0070933	105	1837.23	1.26993	95
FBtr0070933	115	1612.14	0.959798	95
FBtr0070933	125	1282.4	0.505468	95
FBtr0070933	145	896.59	-0.0261177	95
FBtr0070933	160	435.869	-0.66092	95
FBtr0070933	175	182.679	-1.00978	95
FBtr0070933	190	320.804	-0.819462	95
FBtr0070933	205	189.2	-1.00079	95
FBtr0070933	220	344.426	-0.786914	95
FBtr0070946	95	108.485	1.76273	95
FBtr0070946	105	91.978	1.35845	95
FBtr0070946	115	66.5428	0.735509	95
FBtr0070946	125	53.8664	0.425049	95
FBtr0070946	145	25.754	-0.263455	95
FBtr0070946	160	9.57294	-0.659749	95
FBtr0070946	175	2.92309	-0.822611	95
FBtr0070946	190	2.73881	-0.827124	95
FBtr0070946	205	1.13481	-0.866408	95
FBtr0070946	220	2.11569	-0.842385	95
FBtr0070947	95	7.70142	2.08651	95
FBtr0070947	105	5.95356	1.33691	95
FBtr0070947	115	3.47728	0.274905	95
FBtr0070947	125	2.81541	-0.00895205	95
FBtr0070947	145	2.53904	-0.12748	95
FBtr0070947	160	0.492564	-1.00515	95
FBtr0070947	175	0.91802	-0.822685	95
FBtr0070947	190	1.88022	-0.410025	95
FBtr0070947	205	0.982087	-0.795209	95
FBtr0070947	220	1.60323	-0.528817	95
FBtr0070950	95	98.468	1.60041	95
FBtr0070950	105	88.1123	1.31805	95
FBtr0070950	115	72.234	0.885112	95
FBtr0070950	125	62.7681	0.627015	95
FBtr0070950	145	28.9914	-0.293943	95
FBtr0070950	160	10.034	-0.810839	95
FBtr0070950	175	6.34939	-0.911303	95
FBtr0070950	190	8.4464	-0.854126	95
FBtr0070950	205	9.60021	-0.822666	95
FBtr0070950	220	12.716	-0.737711	95
FBtr0070951	95	2.11984	1.94363	95
FBtr0070951	105	1.40977	0.802597	95
FBtr0070951	115	0.77416	-0.218787	95
FBtr0070951	125	0.796078	-0.183565	95
FBtr0070951	145	0.176627	-1.17898	95
FBtr0070951	160	0.108883	-1.28784	95
FBtr0070951	175	0.388952	-0.837788	95
FBtr0070951	190	0.78911	-0.194763	95
FBtr0070951	205	1.18111	0.435151	95
FBtr0070951	220	1.35859	0.720342	95
FBtr0070952	95	206.044	1.73157	95
FBtr0070952	105	180.527	1.11088	95
FBtr0070952	115	163.699	0.701532	95
FBtr0070952	125	137.662	0.0682101	95
FBtr0070952	145	125.993	-0.215649	95
FBtr0070952	160	80.2663	-1.32792	95
FBtr0070952	175	96.0549	-0.943871	95
FBtr0070952	190	116.102	-0.45624	95
FBtr0070952	205	90.1003	-1.08871	95
FBtr0070952	220	152.133	0.420203	95
FBtr0070953	95	166.963	1.80337	95
FBtr0070953	105	143.771	1.41461	95
FBtr0070953	115	100.868	0.695477	95
FBtr0070953	125	73.5269	0.237184	95
FBtr0070953	145	48.415	-0.183742	95
FBtr0070953	160	18.2656	-0.689108	95
FBtr0070953	175	12.4348	-0.786844	95
FBtr0070953	190	14.8642	-0.746121	95
FBtr0070953	205	6.86359	-0.880228	95
FBtr0070953	220	7.79595	-0.8646	95
FBtr0070963	95	60.8303	1.94944	95
FBtr0070963	105	48.8457	1.27082	95
FBtr0070963	115	37.8428	0.647777	95
FBtr0070963	125	29.3487	0.166799	95
FBtr0070963	145	20.6374	-0.326473	95
FBtr0070963	160	10.5199	-0.899373	95
FBtr0070963	175	8.79854	-0.996848	95
FBtr0070963	190	12.5203	-0.786102	95
FBtr0070963	205	13.7284	-0.717695	95
FBtr0070963	220	20.9576	-0.308342	95
FBtr0070970	95	22.2962	1.68628	95
FBtr0070970	105	18.4504	0.319278	95
FBtr0070970	115	20.0375	0.883416	95
FBtr0070970	125	17.7491	0.0699701	95
FBtr0070970	145	19.547	0.709075	95
FBtr0070970	160	15.9904	-0.555177	95
FBtr0070970	175	17.0688	-0.171849	95
FBtr0070970	190	17.5644	0.00432855	95
FBtr0070970	205	12.8085	-1.68619	95
FBtr0070970	220	14.0099	-1.25914	95
FBtr0070974	95	80.6441	1.39313	95
FBtr0070974	105	72.6811	1.11584	95
FBtr0070974	115	73.4704	1.14333	95
FBtr0070974	125	60.8913	0.705302	95
FBtr0070974	145	42.6219	0.0691324	95
FBtr0070974	160	14.9539	-0.894315	95
FBtr0070974	175	10.9056	-1.03528	95
FBtr0070974	190	14.0535	-0.925669	95
FBtr0070974	205	13.9382	-0.929684	95
FBtr0070974	220	22.2062	-0.641779	95
FBtr0070988	95	24.0957	1.25615	95
FBtr0070988	105	19.5353	0.772922	95
FBtr0070988	115	21.4702	0.977945	95
FBtr0070988	125	23.1351	1.15435	95
FBtr0070988	145	15.4508	0.340129	95
FBtr0070988	160	8.83759	-0.360613	95
FBtr0070988	175	2.61485	-1.01998	95
FBtr0070988	190	2.76852	-1.0037	95
FBtr0070988	205	2.03977	-1.08091	95
FBtr0070988	220	2.46083	-1.0363	95
FBtr0070990	95	1.17487	1.12523	95
FBtr0070990	105	1.12106	0.923256	95
FBtr0070990	115	0.966347	0.342591	95
FBtr0070990	125	1.04766	0.64777	95
FBtr0070990	145	1.08301	0.780448	95
FBtr0070990	160	0.985165	0.413217	95
FBtr0070990	175	0.570554	-1.1429	95
FBtr0070990	190	0.420558	-1.70586	95
FBtr0070990	205	0.572901	-1.13409	95
FBtr0070990	220	0.808544	-0.249675	95
FBtr0070994	95	40.0135	1.05746	95
FBtr0070994	105	37.3566	0.876484	95
FBtr0070994	115	39.723	1.03767	95
FBtr0070994	125	32.8248	0.567805	95
FBtr0070994	145	36.9282	0.847308	95
FBtr0070994	160	23.2743	-0.082721	95
FBtr0070994	175	14.5659	-0.675891	95
FBtr0070994	190	11.2933	-0.898801	95
FBtr0070994	205	4.65383	-1.35104	95
FBtr0070994	220	4.25409	-1.37827	95
FBtr0071003	95	112.917	1.1685	95
FBtr0071003	105	100.146	0.853611	95
FBtr0071003	115	103.382	0.933388	95
FBtr0071003	125	87.3883	0.539021	95
FBtr0071003	145	95.6644	0.743094	95
FBtr0071003	160	70.5538	0.123916	95
FBtr0071003	175	38.2067	-0.673702	95
FBtr0071003	190	30.0575	-0.874646	95
FBtr0071003	205	7.68164	-1.42639	95
FBtr0071003	220	9.28758	-1.38679	95
FBtr0071008	95	9.68378	1.20302	95
FBtr0071008	105	9.62876	1.18521	95
FBtr0071008	115	7.54241	0.50983	95
FBtr0071008	125	5.36312	-0.195641	95
FBtr0071008	145	2.00823	-1.28167	95
FBtr0071008	160	1.43231	-1.4681	95
FBtr0071008	175	3.51285	-0.794599	95
FBtr0071008	190	4.59886	-0.443042	95
FBtr0071008	205	6.57323	0.19609	95
FBtr0071008	220	9.33123	1.0889	95
FBtr0071018	95	56.3859	1.98098	95
FBtr0071018	105	45.9333	1.39467	95
FBtr0071018	115	31.2556	0.571386	95
FBtr0071018	125	21.3224	0.0142215	95
FBtr0071018	145	8.03553	-0.731054	95
FBtr0071018	160	4.42922	-0.933336	95
FBtr0071018	175	7.45633	-0.763542	95
FBtr0071018	190	10.4493	-0.595663	95
FBtr0071018	205	10.8852	-0.571213	95
FBtr0071018	220	14.5358	-0.366449	95
FBtr0071032	95	4.42849	2.39791	95
FBtr0071032	105	2.82078	1.01185	95
FBtr0071032	115	1.68395	0.0317511	95
FBtr0071032	125	1.06831	-0.499013	95
FBtr0071032	145	0.651846	-0.85806	95
FBtr0071032	160	0.598908	-0.9037	95
FBtr0071032	175	1.12087	-0.453699	95
FBtr0071032	190	1.53448	-0.097109	95
FBtr0071032	205	1.20161	-0.384086	95
FBtr0071032	220	1.36196	-0.245844	95
FBtr0071038	95	31.2558	1.66065	95
FBtr0071038	105	29.6927	1.50189	95
FBtr0071038	115	15.6544	0.0760564	95
FBtr0071038	125	11.2151	-0.374833	95
FBtr0071038	145	5.93257	-0.911366	95
FBtr0071038	160	3.58121	-1.15019	95
FBtr0071038	175	6.05872	-0.898553	95
FBtr0071038	190	9.57105	-0.541814	95
FBtr0071038	205	13.7432	-0.118059	95
FBtr0071038	220	22.3511	0.756219	95
FBtr0071039	95	43.7254	1.60198	95
FBtr0071039	105	42.4353	1.52654	95
FBtr0071039	115	30.8143	0.847113	95
FBtr0071039	125	22.2197	0.344622	95
FBtr0071039	145	9.65284	-0.390115	95
FBtr0071039	160	2.86469	-0.786991	95
FBtr0071039	175	1.24548	-0.88166	95
FBtr0071039	190	2.21972	-0.8247	95
FBtr0071039	205	3.11764	-0.772202	95
FBtr0071039	220	4.9583	-0.664586	95
FBtr0071052	95	52.0921	1.38226	95
FBtr0071052	105	51.9596	1.37266	95
FBtr0071052	115	42.7211	0.70334	95
FBtr0071052	125	40.4423	0.538243	95
FBtr0071052	145	25.3884	-0.552402	95
FBtr0071052	160	15.1435	-1.29463	95
FBtr0071052	175	19.8148	-0.956203	95
FBtr0071052	190	18.3119	-1.06509	95
FBtr0071052	205	26.0915	-0.50146	95
FBtr0071052	220	38.1653	0.373278	95
FBtr0071070	95	49.4301	1.79852	95
FBtr0071070	105	41.5611	1.36197	95
FBtr0071070	115	30.6909	0.75892	95
FBtr0071070	125	22.3069	0.293803	95
FBtr0071070	145	12.7656	-0.235524	95
FBtr0071070	160	5.13139	-0.659049	95
FBtr0071070	175	1.8558	-0.84077	95
FBtr0071070	190	2.03783	-0.830671	95
FBtr0071070	205	1.28853	-0.87224	95
FBtr0071070	220	3.04208	-0.774958	95
FBtr0071071	95	27.574	1.51454	95
FBtr0071071	105	27.2636	1.47511	95
FBtr0071071	115	21.0168	0.681658	95
FBtr0071071	125	20.4778	0.613191	95
FBtr0071071	145	14.7024	-0.120382	95
FBtr0071071	160	9.28062	-0.809042	95
FBtr0071071	175	7.44017	-1.04281	95
FBtr0071071	190	8.70011	-0.882777	95
FBtr0071071	205	7.99999	-0.971705	95
FBtr0071071	220	12.0461	-0.457778	95
FBtr0071076	95	29.7745	2.21251	95
FBtr0071076	105	20.0978	1.07751	95
FBtr0071076	115	11.2498	0.039714	95
FBtr0071076	125	7.4586	-0.404961	95
FBtr0071076	145	3.75829	-0.838977	95
FBtr0071076	160	1.82731	-1.06547	95
FBtr0071076	175	4.25268	-0.780989	95
FBtr0071076	190	7.77741	-0.367567	95
FBtr0071076	205	8.85907	-0.240697	95
FBtr0071076	220	14.0565	0.368916	95
FBtr0071079	95	10.6318	1.79521	95
FBtr0071079	105	7.24119	0.761753	95
FBtr0071079	115	7.51325	0.844677	95
FBtr0071079	125	6.8135	0.631394	95
FBtr0071079	145	5.17128	0.130851	95
FBtr0071079	160	3.98794	-0.229829	95
FBtr0071079	175	2.06954	-0.814553	95
FBtr0071079	190	2.11541	-0.800573	95
FBtr0071079	205	0.595888	-1.26372	95
FBtr0071079	220	1.27998	-1.05521	95
FBtr0071091	95	124.37	1.25672	95
FBtr0071091	105	119.533	1.11317	95
FBtr0071091	115	111.249	0.867279	95
FBtr0071091	125	91.6848	0.286558	95
FBtr0071091	145	101.461	0.576746	95
FBtr0071091	160	75.8027	-0.18486	95
FBtr0071091	175	66.1773	-0.470564	95
FBtr0071091	190	67.4936	-0.431495	95
FBtr0071091	205	35.5333	-1.38015	95
FBtr0071091	220	27.0014	-1.6334	95
FBtr0071092	95	6.58213	2.10327	95
FBtr0071092	105	5.24934	1.49322	95
FBtr0071092	115	2.08348	0.0441263	95
FBtr0071092	125	1.57488	-0.188676	95
FBtr0071092	145	0.327853	-0.759469	95
FBtr0071092	160	0.208509	-0.814095	95
FBtr0071092	175	0.306971	-0.769027	95
FBtr0071092	190	0.869213	-0.511675	95
FBtr0071092	205	1.0344	-0.436066	95
FBtr0071092	220	1.63402	-0.161602	95
FBtr0071107	95	40.001	1.49657	95
FBtr0071107	105	37.88	1.36728	95
FBtr0071107	115	33.1622	1.07968	95
FBtr0071107	125	20.4329	0.303722	95
FBtr0071107	145	15.4358	-0.000892208	95
FBtr0071107	160	3.8638	-0.706306	95
FBtr0071107	175	1.12187	-0.873451	95
FBtr0071107	190	1.11029	-0.874156	95
FBtr0071107	205	0.493119	-0.911779	95
FBtr0071107	220	1.00341	-0.880672	95
FBtr0071108	95	3.81549	2.07432	95
FBtr0071108	105	1.05891	0.00487991	95
FBtr0071108	115	0.564407	-0.366359	95
FBtr0071108	125	2.94463	1.42054	95
FBtr0071108	145	0.673991	-0.284091	95
FBtr0071108	160	1.38503	0.24971	95
FBtr0071108	175	1.84667e-07	-0.790075	95
FBtr0071108	190	0.0473023	-0.754564	95
FBtr0071108	205	0	-0.790075	95
FBtr0071108	220	0.0343451	-0.764291	95
FBtr0071109	95	8.41487	1.58612	95
FBtr0071109	105	7.045	1.01349	95
FBtr0071109	115	6.71025	0.87356	95
FBtr0071109	125	4.93745	0.132503	95
FBtr0071109	145	5.76739	0.479431	95
FBtr0071109	160	4.22371	-0.165852	95
FBtr0071109	175	2.59014	-0.848711	95
FBtr0071109	190	3.60104	-0.42614	95
FBtr0071109	205	1.70077	-1.22049	95
FBtr0071109	220	1.21411	-1.42392	95
FBtr0071110	95	1.14586	1.11636	95
FBtr0071110	105	0.977536	0.676056	95
FBtr0071110	115	0.997894	0.729307	95
FBtr0071110	125	1.08771	0.964246	95
FBtr0071110	145	0.998966	0.732112	95
FBtr0071110	160	0.636926	-0.214903	95
FBtr0071110	175	0.662016	-0.149273	95
FBtr0071110	190	0.389886	-0.861102	95
FBtr0071110	205	0.17493	-1.42338	95
FBtr0071110	220	0.119098	-1.56942	95
FBtr0071131	95	29.5671	1.16973	95
FBtr0071131	105	27.3752	0.897797	95
FBtr0071131	115	24.3029	0.516644	95
FBtr0071131	125	25.8468	0.708184	95
FBtr0071131	145	21.7994	0.20605	95
FBtr0071131	160	11.4225	-1.08133	95
FBtr0071131	175	9.91949	-1.2678	95
FBtr0071131	190	8.63822	-1.42675	95
FBtr0071131	205	15.1074	-0.624176	95
FBtr0071131	220	27.4062	0.901651	95
FBtr0071143	95	91.1967	2.12987	95
FBtr0071143	105	66.7133	1.36599	95
FBtr0071143	115	36.0192	0.408322	95
FBtr0071143	125	19.4534	-0.108533	95
FBtr0071143	145	6.25415	-0.520353	95
FBtr0071143	160	2.2775	-0.644425	95
FBtr0071143	175	0.956698	-0.685634	95
FBtr0071143	190	2.15197	-0.648341	95
FBtr0071143	205	1.19584	-0.678173	95
FBtr0071143	220	3.10136	-0.61872	95
FBtr0071151	95	31.6335	1.50833	95
FBtr0071151	105	30.988	1.45215	95
FBtr0071151	115	25.6307	0.985962	95
FBtr0071151	125	16.0294	0.150463	95
FBtr0071151	145	14.2918	-0.000742359	95
FBtr0071151	160	4.06406	-0.89076	95
FBtr0071151	175	2.18099	-1.05462	95
FBtr0071151	190	3.09188	-0.975359	95
FBtr0071151	205	5.34163	-0.779586	95
FBtr0071151	220	9.75162	-0.39583	95
FBtr0071155	95	22.0021	2.27324	95
FBtr0071155	105	14.569	1.28978	95
FBtr0071155	115	6.08353	0.167089	95
FBtr0071155	125	3.46733	-0.179053	95
FBtr0071155	145	0.660284	-0.550448	95
FBtr0071155	160	0.198042	-0.611606	95
FBtr0071155	175	0.154153	-0.617413	95
FBtr0071155	190	0.182537	-0.613658	95
FBtr0071155	205	0.122486	-0.621603	95
FBtr0071155	220	0.767001	-0.536329	95
FBtr0071157	95	19.7154	2.28083	95
FBtr0071157	105	13.1612	1.27944	95
FBtr0071157	115	5.32185	0.0816978	95
FBtr0071157	125	3.44192	-0.205529	95
FBtr0071157	145	0.528706	-0.650629	95
FBtr0071157	160	0.179253	-0.70402	95
FBtr0071157	175	0.161078	-0.706797	95
FBtr0071157	190	0.768698	-0.613961	95
FBtr0071157	205	1.53845	-0.496354	95
FBtr0071157	220	3.05474	-0.264686	95
FBtr0071158	95	20.7739	1.98846	95
FBtr0071158	105	16.2564	1.36325	95
FBtr0071158	115	10.9839	0.633532	95
FBtr0071158	125	6.78594	0.0525462	95
FBtr0071158	145	3.11654	-0.455295	95
FBtr0071158	160	1.72968	-0.647235	95
FBtr0071158	175	0.900653	-0.761971	95
FBtr0071158	190	1.1854	-0.722562	95
FBtr0071158	205	0.922091	-0.759004	95
FBtr0071158	220	1.40825	-0.691719	95
FBtr0071166	95	89.3934	1.59363	95
FBtr0071166	105	87.0206	1.51765	95
FBtr0071166	115	64.5015	0.796585	95
FBtr0071166	125	47.6864	0.258163	95
FBtr0071166	145	35.9369	-0.118059	95
FBtr0071166	160	23.6929	-0.510113	95
FBtr0071166	175	15.4068	-0.775437	95
FBtr0071166	190	15.4887	-0.772814	95
FBtr0071166	205	7.17485	-1.03902	95
FBtr0071166	220	9.93688	-0.950584	95
FBtr0071167	95	247.045	1.40419	95
FBtr0071167	105	235.116	1.269	95
FBtr0071167	115	202.509	0.89947	95
FBtr0071167	125	171.597	0.549149	95
FBtr0071167	145	148.842	0.291267	95
FBtr0071167	160	78.7182	-0.503434	95
FBtr0071167	175	53.1009	-0.793751	95
FBtr0071167	190	54.5374	-0.777471	95
FBtr0071167	205	18.6772	-1.18387	95
FBtr0071167	220	21.265	-1.15454	95
FBtr0071168	95	68.9479	1.88506	95
FBtr0071168	105	54.7092	1.28477	95
FBtr0071168	115	40.8294	0.699605	95
FBtr0071168	125	29.3735	0.216633	95
FBtr0071168	145	21.9167	-0.097737	95
FBtr0071168	160	10.4756	-0.580087	95
FBtr0071168	175	4.472	-0.833194	95
FBtr0071168	190	5.6915	-0.78178	95
FBtr0071168	205	2.74201	-0.906129	95
FBtr0071168	220	3.19238	-0.887141	95
FBtr0071169	95	8.66952	1.88782	95
FBtr0071169	105	7.51847	1.4826	95
FBtr0071169	115	4.91761	0.566978	95
FBtr0071169	125	3.4308	0.0435525	95
FBtr0071169	145	2.6793	-0.22101	95
FBtr0071169	160	1.4461	-0.655152	95
FBtr0071169	175	0.973871	-0.821397	95
FBtr0071169	190	1.47736	-0.644146	95
FBtr0071169	205	0.860756	-0.861218	95
FBtr0071169	220	1.09709	-0.778019	95
FBtr0071180	95	111.82	1.25421	95
FBtr0071180	105	100.592	0.725523	95
FBtr0071180	115	102.181	0.80031	95
FBtr0071180	125	92.4397	0.341614	95
FBtr0071180	145	106.377	0.997901	95
FBtr0071180	160	71.7326	-0.633479	95
FBtr0071180	175	75.3393	-0.463639	95
FBtr0071180	190	83.9234	-0.0594146	95
FBtr0071180	205	48.1451	-1.7442	95
FBtr0071180	220	59.3021	-1.21882	95
FBtr0071183	95	36.5175	1.29147	95
FBtr0071183	105	31.485	0.77977	95
FBtr0071183	115	31.0024	0.730707	95
FBtr0071183	125	28.2096	0.446742	95
FBtr0071183	145	31.9929	0.831415	95
FBtr0071183	160	26.9913	0.322862	95
FBtr0071183	175	14.543	-0.94285	95
FBtr0071183	190	16.8748	-0.705755	95
FBtr0071183	205	9.42643	-1.46309	95
FBtr0071183	220	11.1162	-1.29127	95
FBtr0071190	95	93.6399	1.83176	95
FBtr0071190	105	79.7438	1.37548	95
FBtr0071190	115	58.301	0.671415	95
FBtr0071190	125	44.6723	0.223922	95
FBtr0071190	145	33.4946	-0.143096	95
FBtr0071190	160	15.6913	-0.727662	95
FBtr0071190	175	8.75019	-0.95557	95
FBtr0071190	190	11.1319	-0.877366	95
FBtr0071190	205	12.2187	-0.841681	95
FBtr0071190	220	20.8826	-0.557206	95
FBtr0071192	95	20.4779	2.37407	95
FBtr0071192	105	10.6762	0.589565	95
FBtr0071192	115	11.9514	0.821718	95
FBtr0071192	125	6.13039	-0.23806	95
FBtr0071192	145	4.88366	-0.465042	95
FBtr0071192	160	2.41444	-0.914592	95
FBtr0071192	175	3.47392	-0.721701	95
FBtr0071192	190	4.70385	-0.497778	95
FBtr0071192	205	4.38385	-0.556038	95
FBtr0071192	220	5.28409	-0.392139	95
FBtr0071198	95	70.9208	1.09629	95
FBtr0071198	105	63.9562	0.821189	95
FBtr0071198	115	65.2612	0.872735	95
FBtr0071198	125	59.9744	0.663903	95
FBtr0071198	145	66.086	0.905317	95
FBtr0071198	160	46.3571	0.126011	95
FBtr0071198	175	17.805	-1.00182	95
FBtr0071198	190	14.9811	-1.11336	95
FBtr0071198	205	9.88383	-1.31471	95
FBtr0071198	220	16.4444	-1.05556	95
FBtr0071214	95	1.82267	2.57732	95
FBtr0071214	105	0.734801	0.611372	95
FBtr0071214	115	0.469994	0.132823	95
FBtr0071214	125	0.445248	0.0881032	95
FBtr0071214	145	0.110396	-0.517028	95
FBtr0071214	160	0.066621	-0.596136	95
FBtr0071214	175	0.043434	-0.638039	95
FBtr0071214	190	0.062115	-0.604279	95
FBtr0071214	205	0.0705508	-0.589035	95
FBtr0071214	220	0.139129	-0.465104	95
FBtr0071216	95	5.84553	2.66253	95
FBtr0071216	105	1.58727	0.267917	95
FBtr0071216	115	1.73771	0.352517	95
FBtr0071216	125	0.827186	-0.159511	95
FBtr0071216	145	0.33714	-0.435087	95
FBtr0071216	160	0.186035	-0.52006	95
FBtr0071216	175	0	-0.624676	95
FBtr0071216	190	0.0555414	-0.593442	95
FBtr0071216	205	0.0279451	-0.608961	95
FBtr0071216	220	0.504039	-0.341231	95
FBtr0071217	95	0.718049	2.45657	95
FBtr0071217	105	0.370183	0.947082	95
FBtr0071217	115	0.183882	0.138668	95
FBtr0071217	125	0.0935947	-0.253113	95
FBtr0071217	145	0.114279	-0.163356	95
FBtr0071217	160	0	-0.659246	95
FBtr0071217	175	0.0136505	-0.600013	95
FBtr0071217	190	0.0154061	-0.592395	95
FBtr0071217	205	0	-0.659246	95
FBtr0071217	220	0.0102082	-0.61495	95
FBtr0071221	95	15.0714	1.79924	95
FBtr0071221	105	12.7781	1.30912	95
FBtr0071221	115	9.93378	0.701249	95
FBtr0071221	125	8.56985	0.409756	95
FBtr0071221	145	3.62118	-0.647853	95
FBtr0071221	160	1.94488	-1.00611	95
FBtr0071221	175	1.92283	-1.01082	95
FBtr0071221	190	3.63035	-0.645894	95
FBtr0071221	205	3.45171	-0.684071	95
FBtr0071221	220	5.60154	-0.224619	95
FBtr0071222	95	182.933	1.29414	95
FBtr0071222	105	176.903	1.21149	95
FBtr0071222	115	159.253	0.969633	95
FBtr0071222	125	145.011	0.774465	95
FBtr0071222	145	109.767	0.291512	95
FBtr0071222	160	42.4133	-0.63147	95
FBtr0071222	175	13.4406	-1.0285	95
FBtr0071222	190	14.7817	-1.01012	95
FBtr0071222	205	16.5636	-0.9857	95
FBtr0071222	220	23.8789	-0.885455	95
FBtr0071234	95	54.257	1.78938	95
FBtr0071234	105	44.3562	1.08466	95
FBtr0071234	115	43.1369	0.997878	95
FBtr0071234	125	34.2883	0.368054	95
FBtr0071234	145	26.6635	-0.174662	95
FBtr0071234	160	16.9222	-0.868031	95
FBtr0071234	175	15.0103	-1.00411	95
FBtr0071234	190	18.4706	-0.757815	95
FBtr0071234	205	15.9922	-0.934226	95
FBtr0071234	220	22.0769	-0.501126	95
FBtr0071236	95	104.146	1.5555	95
FBtr0071236	105	102.357	1.51391	95
FBtr0071236	115	64.2727	0.628661	95
FBtr0071236	125	65.9833	0.668423	95
FBtr0071236	145	25.9008	-0.26328	95
FBtr0071236	160	5.64805	-0.734047	95
FBtr0071236	175	0.917669	-0.844003	95
FBtr0071236	190	1.12067	-0.839284	95
FBtr0071236	205	0.261723	-0.85925	95
FBtr0071236	220	1.66518	-0.826627	95
FBtr0071239	95	2.23383	1.71921	95
FBtr0071239	105	1.84521	1.22934	95
FBtr0071239	115	1.40785	0.678045	95
FBtr0071239	125	1.38916	0.654482	95
FBtr0071239	145	0.852529	-0.0219502	95
FBtr0071239	160	0.230731	-0.805737	95
FBtr0071239	175	0.245528	-0.787086	95
FBtr0071239	190	0.125077	-0.938916	95
FBtr0071239	205	0.158009	-0.897405	95
FBtr0071239	220	0.2115	-0.829979	95
FBtr0071243	95	0.692922	2.45905	95
FBtr0071243	105	0.389122	1.10145	95
FBtr0071243	115	0.0093768	-0.595526	95
FBtr0071243	125	0.0190141	-0.55246	95
FBtr0071243	145	0.041902	-0.45018	95
FBtr0071243	160	0.0218403	-0.53983	95
FBtr0071243	175	0.0513234	-0.408078	95
FBtr0071243	190	0.100481	-0.188407	95
FBtr0071243	205	0.082939	-0.266797	95
FBtr0071243	220	0.0175008	-0.559222	95
FBtr0071245	95	15.3236	2.35193	95
FBtr0071245	105	9.65337	1.21753	95
FBtr0071245	115	3.94533	0.0755621	95
FBtr0071245	125	2.1805	-0.277516	95
FBtr0071245	145	0.641203	-0.585474	95
FBtr0071245	160	0.746384	-0.564431	95
FBtr0071245	175	0.591588	-0.5954	95
FBtr0071245	190	0.851001	-0.543501	95
FBtr0071245	205	0.513795	-0.610963	95
FBtr0071245	220	1.22968	-0.467742	95
FBtr0071248	95	23.6867	1.66011	95
FBtr0071248	105	23.3086	1.61072	95
FBtr0071248	115	16.2833	0.693123	95
FBtr0071248	125	11.8567	0.114947	95
FBtr0071248	145	5.43886	-0.723315	95
FBtr0071248	160	2.42904	-1.11644	95
FBtr0071248	175	8.9945	-0.2589	95
FBtr0071248	190	5.99	-0.65133	95
FBtr0071248	205	6.48428	-0.586769	95
FBtr0071248	220	5.29466	-0.742151	95
FBtr0071249	95	18.2582	1.89705	95
FBtr0071249	105	15.4275	1.47514	95
FBtr0071249	115	8.77432	0.483505	95
FBtr0071249	125	7.23036	0.253382	95
FBtr0071249	145	2.90831	-0.390808	95
FBtr0071249	160	1.066	-0.665399	95
FBtr0071249	175	0.386872	-0.766622	95
FBtr0071249	190	0.373438	-0.768624	95
FBtr0071249	205	0.248267	-0.787281	95
FBtr0071249	220	0.630291	-0.730341	95
FBtr0071250	95	82.9017	1.45873	95
FBtr0071250	105	79.4719	1.18919	95
FBtr0071250	115	77.9045	1.06601	95
FBtr0071250	125	70.3004	0.46841	95
FBtr0071250	145	62.68	-0.13047	95
FBtr0071250	160	47.289	-1.34004	95
FBtr0071250	175	53.865	-0.823238	95
FBtr0071250	190	60.9275	-0.268203	95
FBtr0071250	205	49.7445	-1.14706	95
FBtr0071250	220	58.3173	-0.47333	95
FBtr0071263	95	7.98517	1.06935	95
FBtr0071263	105	7.51025	0.858249	95
FBtr0071263	115	6.40558	0.367226	95
FBtr0071263	125	7.37754	0.799257	95
FBtr0071263	145	7.26904	0.751033	95
FBtr0071263	160	5.75289	0.077109	95
FBtr0071263	175	5.29064	-0.128357	95
FBtr0071263	190	4.50085	-0.479416	95
FBtr0071263	205	2.15767	-1.52095	95
FBtr0071263	220	1.54449	-1.7935	95
FBtr0071264	95	2.22501	1.44128	95
FBtr0071264	105	1.58927	0.719017	95
FBtr0071264	115	1.94668	1.12507	95
FBtr0071264	125	1.88191	1.05148	95
FBtr0071264	145	1.02991	0.0835167	95
FBtr0071264	160	0.415782	-0.614202	95
FBtr0071264	175	0.237354	-0.816917	95
FBtr0071264	190	0.03596	-1.04572	95
FBtr0071264	205	0.0865096	-0.988293	95
FBtr0071264	220	0.115606	-0.955237	95
FBtr0071268	95	29.4155	1.55981	95
FBtr0071268	105	27.5566	1.34139	95
FBtr0071268	115	25.4824	1.09766	95
FBtr0071268	125	18.6767	0.29798	95
FBtr0071268	145	14.8127	-0.156044	95
FBtr0071268	160	9.17847	-0.818067	95
FBtr0071268	175	8.45839	-0.902678	95
FBtr0071268	190	9.31756	-0.801725	95
FBtr0071268	205	8.55795	-0.890979	95
FBtr0071268	220	9.95063	-0.727338	95
FBtr0071276	95	20.4606	1.73773	95
FBtr0071276	105	9.41951	0.256992	95
FBtr0071276	115	17.537	1.34563	95
FBtr0071276	125	0.672711	-0.916049	95
FBtr0071276	145	5.81241	-0.226759	95
FBtr0071276	160	12.5994	0.683453	95
FBtr0071276	175	1.11864	-0.856245	95
FBtr0071276	190	7.36463	-0.0185891	95
FBtr0071276	205	0	-1.00627	95
FBtr0071276	220	0.047513	-0.999895	95
FBtr0071278	95	44.7163	1.28862	95
FBtr0071278	105	41.6595	1.10132	95
FBtr0071278	115	40.1627	1.0096	95
FBtr0071278	125	34.5763	0.667292	95
FBtr0071278	145	30.8426	0.438504	95
FBtr0071278	160	14.2998	-0.575166	95
FBtr0071278	175	13.3754	-0.631812	95
FBtr0071278	190	10.2062	-0.826006	95
FBtr0071278	205	3.12742	-1.25976	95
[truncated: 179,591 more rows]

## Sheet: Fig1D
timepoint	nanos	bicoid	Neu3	da	upd1	dpp	wg	hnt
95	70.72	6.12028	15.3908	81.6522	0.240053	0.110817	0.0301357	1.15612
105	60.6972	7.68026	9.36766	66.3144	1.15694	0.751979	0.0720997	0.84744
115	34.6484	6.7112	5.32003	47.5826	1.69266	2.53004	0.359331	1.07779
125	29.7011	5.55162	3.10117	28.1191	6.66996	5.86563	1.60737	0.852421
145	12.3271	4.90281	1.10249	20.0192	8.20118	13.1835	2.29156	0.97344
160	7.66621	3.35582	0.662547	39.7384	15.1306	20.5362	3.25058	1.22736
175	7.88563	2.82801	4.94324	65.0593	12.3195	28.5699	6.88053	1.23101
190	7.97798	0.986385	14.234	60.4452	4.44887	24.9857	15.0365	3.13528
205	5.74769	0.224744	24.3136	91.4566	2.45501	13.6175	25.5725	6.4624
220	6.6192	1.42625	47.5735	98.278	3.11245	10.8061	49.5407	8.76393

## Sheet: Fig1E
timepoint	Intronic reads (proportion)			exonic read (proportion)
95	0.001191	0.000679	0.000852	0.998809	0.999321	0.999148
105	0.001419	0.000875	0.000924	0.998581	0.999125	0.999077
115	0.001579	0.001689	0.001526	0.998421	0.998311	0.998474
125	0.005691	0.005552	0.004984	0.994309	0.994448	0.995016
145	0.00821	0.008466	0.00998	0.99179	0.991534	0.99002
160	0.026495	0.016706	0.028899	0.973505	0.983294	0.971101
175	0.033791	0.032192	0.035603	0.966209	0.967808	0.964397
190	0.029854	0.032465	0.037329	0.970146	0.967535	0.962671
205	0.037207	0.041613	0.041243	0.962793	0.958387	0.958757
220	0.032634	0.04195	0.050846	0.967366	0.95805	0.949154

## Sheet: Fig2D
gene_name	FBgn	FBtr	95_r1	105_r1	115_r1	125_r1	145_r1	160_r1	175_r1	190_r1	205_r1	220_r1	95_r2	105_r2	115_r2	125_r2	145_r2	160_r2	175_r2	190_r2	205_r2	220_r2	95_r3	105_r3	115_r3	125_r3	145_r3	160_r3	175_r3	190_r3	205_r3	220_r3	I11_1_F	I12_1_F	I13A_1_F	I13B_1_F	I14A_1_F	I14B_1_F	I14C_1_F	I14D_1_F	I14E_1_F	ICF_1_F	I11_2_F	I12_2_F	I13A_2_F	I13B_2_F	I14A_2_F	I14B_2_F	I14C_2_F
lov	FBgn0266129	FBtr0072458	0	0	0	0.730064	1.99035	8.97534	29.9376	18.6024	9.35255	6.42751	0	0	0.0379172	0.652496	2.24968	3.83219	20.5065	13.2307	19.8703	5.09507	0.0178051	0	0	0.130687	1.24167	8.64753	25.5157	24.7341	12.9463	20.5368	0.000552516	0.00163706	0.00390266	0.0796769	0.236148	2.35542	2.02335	1.38945	0.745276	0.430009	0	0	0.00836501	0.135735	0.394225	1.30725	1.8718
cv-2	FBgn0000395	FBtr0071610	0	0.0376164	0.109394	1.63577	2.98215	6.79104	20.2237	20.7999	13.0436	28.9189	0.00876995	0.0100043	0.259335	1.1282	3.18988	6.61118	16.0845	32.738	38.5518	44.8503	0.0143226	0.00754599	0.248085	1.13656	3.24	8.19429	17.0612	24.4156	29.4599	34.5406	0	0.0167191	0.0550412	0.60061	0.647444	2.12156	3.6431	2.75456	3.01017	2.5059	0.00293314	0.00951805	0.0516763	0.421838	0.818016	1.79173	2.70081
[truncated: 13 more columns]

## Sheet: Fig2Di
samples	D
0	0.0856974
1	0.0851418
2	0.0660508
3	0.0660508
4	0.0818282
5	0.0673745
6	0.0780933
7	0.0735977
8	0.075934
9	0.0796081
10	0.0767926
11	0.0816336
12	0.0796403
13	0.0796403
14	0.0837817
15	0.0800376
16	0.107101
17	0.0962213
18	0.0962213
19	0.0996357
20	0.0779876
21	0.102037
22	0.0964549
23	0.0834511
24	0.0797389
25	0.0797389
26	0.0797389
27	0.0797389
28	0.0797389
29	0.0782997
30	0.0782997
31	0.0683172
32	0.0683172
33	0.0683172
34	0.0683172
35	0.0739365
36	0.0763598
37	0.0772639
38	0.0772639
39	0.0772639
40	0.0645996
41	0.0701358
42	0.0755791
43	0.0740269
44	0.0594491
45	0.073362
46	0.0678501
47	0.0820746
48	0.0777753
49	0.0745421
50	0.0745421
51	0.0618911
52	0.0613384
53	0.0631887
54	0.0679164
55	0.0665041
56	0.0665041
57	0.059989
58	0.059989
59	0.0588211
60	0.0588211
61	0.060517
62	0.0608396
63	0.0528554
64	0.0528554
65	0.0592547
66	0.0502503
67	0.0608257
68	0.0655542
69	0.0558904
70	0.0558904
71	0.0438787
72	0.0535644
73	0.0535644
74	0.0527226
75	0.0507401
76	0.0507401
77	0.0538865
78	0.0514657
79	0.0514657
80	0.0531639
81	0.0646556
82	0.0641962
83	0.0641962
84	0.0562867
85	0.0611141
86	0.0611141
87	0.0611141
88	0.065284
89	0.0633685
90	0.069696
91	0.0638724
92	0.0635472
93	0.0635472
94	0.0639155
95	0.0602393
96	0.0664972
97	0.0549111
98	0.0641614
99	0.0641614
100	0.0641614
101	0.0641614
102	0.0641614
103	0.0598802
104	0.0676941
105	0.0634544
106	0.0624219
107	0.058885
108	0.0539508
109	0.0539508
110	0.0539508
111	0.0579316
112	0.0586039
113	0.0667841
114	0.065278
115	0.0666805
116	0.0666805
117	0.0635753
118	0.0661613
119	0.0650479
120	0.0650479
121	0.0540035
122	0.0615709
123	0.0598856
124	0.0586806
125	0.0668863
126	0.0668863
127	0.0574292
128	0.0634321
129	0.066963
130	0.0714637
131	0.0643589
132	0.0643589
133	0.0643589
134	0.0577624
135	0.0576757
136	0.0638356
137	0.0656445
138	0.0618038
139	0.0671406
140	0.0545688
141	0.0500503
142	0.0548854
143	0.0552589
144	0.05639
145	0.0599069
146	0.0599069
147	0.0561258
148	0.0543801
149	0.0613146
150	0.0534494
151	0.0576323
152	0.0555907
153	0.05505
154	0.0652536
155	0.061455
156	0.0624674
157	0.0624674
158	0.0689049
159	0.0654615
160	0.0599852
161	0.0599852
162	0.0557258
163	0.0557258
164	0.0604728
165	0.0570368
166	0.051014
167	0.0597276
168	0.0580428
169	0.0574688
170	0.060162
171	0.060162
172	0.060162
173	0.060162
174	0.0519642
175	0.0560418
176	0.0676812
177	0.0622268
178	0.0635617
179	0.0569446
180	0.0569446
181	0.0672659
182	0.0621105
183	0.0658019
184	0.0608665
185	0.0691117
186	0.0700025
187	0.061867
188	0.064541
189	0.0622931
190	0.0605848
191	0.0593701
192	0.0628593
193	0.0628593
194	0.0604865
195	0.0578926
196	0.0641677
197	0.0629487
198	0.0683365
199	0.0683365
200	0.0703442
201	0.0745028
202	0.0734733
203	0.0734733
204	0.0778144
205	0.0749452
206	0.0749452
207	0.0749452
208	0.0749452
209	0.0818959
210	0.0818959
211	0.0790079
212	0.0790079
213	0.0853477
214	0.0893482
215	0.086987
216	0.0835936
217	0.0816682
218	0.0816682
219	0.0753281
220	0.0836609
221	0.0837016
222	0.0763873
223	0.0829419
224	0.0804241
225	0.0856326
226	0.0849883
227	0.0849883
228	0.0729607
229	0.0694653
230	0.0668943
231	0.0720412
232	0.065372
233	0.0614605
234	0.0710277
235	0.0605704
236	0.0783242
237	0.0824079
238	0.0824079
239	0.0908452
240	0.0806919
241	0.0729334
242	0.0725468
243	0.0840495
244	0.0912715
245	0.0783173
246	0.0757266
247	0.0868277
248	0.0935198
249	0.0906962
250	0.0912313
251	0.08263
252	0.0769666
253	0.0916634
254	0.0915374
255	0.0915374
256	0.0789079
257	0.0906391
258	0.0906391
259	0.0891599
260	0.0749577
261	0.0749577
262	0.0749577
263	0.0749577
264	0.0749577
265	0.0971374
266	0.0911982
267	0.0911982
268	0.0852288
269	0.0796993
270	0.0922154
271	0.0887611
272	0.0755124
273	0.0797376
274	0.0933207
275	0.0937948
276	0.0937948
277	0.0943633
278	0.09064
279	0.09064
280	0.09064
281	0.09064
282	0.0821409
283	0.0941901
284	0.0941901
285	0.0942122
286	0.0917203
287	0.0940651
288	0.0940651
289	0.0887739
290	0.0813373
291	0.0841677
292	0.0841677
293	0.0810343
294	0.0810343
295	0.0786305
296	0.0709076
297	0.0766272
298	0.0817208
299	0.0817208
300	0.0817208
301	0.0817208
302	0.0736688
303	0.0738665
304	0.0879207
305	0.0686714
306	0.0686714
307	0.0722529
308	0.0694744
309	0.0739836
310	0.0804035
311	0.0778114
312	0.0751193
313	0.0777233
314	0.0856044
315	0.0801362
316	0.0877515
317	0.0877515
318	0.0998915
319	0.0973411
320	0.0964914
321	0.0818457
322	0.0814206
323	0.0785519
324	0.0785519
325	0.0890685
326	0.0890685
327	0.0906046
328	0.0781674
329	0.0769068
330	0.0798192
331	0.0798416
332	0.0798416
333	0.0798416
334	0.0811585
335	0.0829903
336	0.0832535
337	0.0819361
338	0.0782247
339	0.0903957
340	0.0838568
341	0.0838568
342	0.0814504
343	0.0884577
344	0.0855415
345	0.0855415
346	0.0888432
347	0.0834401
348	0.0864064
349	0.0826498
350	0.0921088
351	0.0928429
352	0.0899578
353	0.0899578
354	0.0925004
355	0.0944651
356	0.0944651
357	0.0941296
358	0.0966281
359	0.0966281
360	0.0708422
361	0.0804986
362	0.0767907
363	0.0767907
364	0.0718422
365	0.0703617
366	0.0840893
367	0.0598813
368	0.0664471
369	0.0634809
370	0.0665515
371	0.0665515
372	0.0665515
373	0.0641894
374	0.0763869
375	0.0697879
376	0.0697879
377	0.0697879
378	0.065349
379	0.0744509
380	0.0736394
381	0.0736394
382	0.0734052
383	0.0738704
384	0.0733928
385	0.0803064
386	0.0874231
387	0.0874231
388	0.0884627
389	0.0840192
390	0.0791566
391	0.0882774
392	0.0816975
393	0.0865869
394	0.0941487
395	0.0811703
396	0.0796095
397	0.0731475
398	0.06939
399	0.0641439
400	0.0641439
401	0.0592122
402	0.0617051
403	0.0683101
404	0.0688517
405	0.0688517
406	0.0811542
407	0.0766485
408	0.0734639
409	0.0733226
410	0.0677632
411	0.0760976
412	0.0732923
413	0.0732923
414	0.0732923
415	0.071136
416	0.0744034
417	0.0744034
418	0.0665649
419	0.0729235
420	0.070522
421	0.070522
422	0.0712574
423	0.0628196
424	0.0639007
425	0.0679805
426	0.0679805
427	0.0666187
428	0.0658214
429	0.0647842
430	0.0611789
431	0.0703978
432	0.0776669
433	0.0735461
434	0.0762074
435	0.0762074
436	0.0762074
437	0.0729336
438	0.0766495
439	0.0766495
440	0.0766495
441	0.0700673
442	0.0739105
443	0.0739105
444	0.0739105
445	0.074256
446	0.0709861
447	0.0709861
448	0.0683307
449	0.0693556
450	0.0619971
451	0.0651448
452	0.066167
453	0.0668182
454	0.053693
455	0.0521531
456	0.0614832
457	0.0599726
458	0.0599726
459	0.0666911
460	0.0666911
461	0.0598565
462	0.0598565
463	0.0678195
464	0.0678195
465	0.0733101
466	0.0733101
467	0.0733101
468	0.069399
469	0.0764912
470	0.073378
471	0.073378
472	0.073378
473	0.0651607
474	0.0632963
475	0.0664085
476	0.0762923
477	0.0734622
478	0.0734622
479	0.0734622
480	0.0650052
481	0.0886352
482	0.0814953
483	0.0814953
484	0.0899664
485	0.0783524
486	0.0822307
487	0.0851844
488	0.0970657
489	0.0829542
490	0.0871731
491	0.0871731
492	0.0789359
493	0.0789359
494	0.0791865
495	0.0758995
496	0.0843312
497	0.0991613
498	0.0949688
499	0.0949688
500	0.0850613
501	0.0850613
502	0.0850613
503	0.0850613
504	0.0887743
505	0.0897499
506	0.100427
507	0.0982828
508	0.0952596
509	0.101073
510	0.103498
511	0.107566
512	0.118986
513	0.120716
514	0.138475
515	0.12248
516	0.137714
517	0.13079
518	0.141049
519	0.141049
520	0.149833
521	0.104375
522	0.113984
523	0.130091
524	0.129251
525	0.129251
526	0.135219
527	0.12582
528	0.123694
529	0.11076
530	0.111862
531	0.100564
532	0.100564
533	0.092807
534	0.092807
535	0.0923523
536	0.0887921
537	0.0887921
538	0.0851495
539	0.0851495
540	0.0866007
541	0.0866007
542	0.0906683
543	0.0992286
544	0.103251
545	0.0908032
546	0.094888
547	0.0921812
548	0.0921812
549	0.0813189
550	0.0885313
551	0.0893915
552	0.0885229
553	0.0918082
554	0.093884
555	0.106472
556	0.108285
557	0.0874849
558	0.0829383
559	0.0839834
560	0.0813518
561	0.0857216
562	0.0925273
563	0.0932158
564	0.106313
565	0.105227
566	0.105227
567	0.0881413
568	0.0902003
569	0.0902003
570	0.0961527
571	0.107821
572	0.107821
573	0.106568
574	0.09348
575	0.0909652
576	0.0909652
577	0.0886614
578	0.092967
579	0.09256
580	0.0983851
581	0.0993483
582	0.0993483
583	0.105521
584	0.100697
585	0.099239
586	0.10481
587	0.094019
588	0.094019
589	0.0838953
590	0.0747104
591	0.076709
592	0.0772326
593	0.0772326
594	0.0795143
595	0.0795143
596	0.0843919
597	0.0837916
598	0.0879014
599	0.0879014
600	0.102802
601	0.100819
602	0.100819
603	0.100819
604	0.0814753
605	0.0847534
606	0.0964998
607	0.104516
608	0.0902413
609	0.0832899
610	0.0986755
611	0.10639
612	0.0962823
613	0.0905752
614	0.0959237
615	0.0797992
616	0.0882608
617	0.0882608
618	0.0874396
619	0.0867846
620	0.0784863
621	0.0708848
622	0.0655778
623	0.0645677
624	0.0587074
625	0.0585431
626	0.0585431
627	0.0513807
628	0.0497413
629	0.0481788
630	0.0578731
631	0.0578731
632	0.0564018
633	0.0564552
634	0.0571281
635	0.0537621
636	0.0491338
637	0.0491338
638	0.0480155
639	0.0514144
640	0.0543796
641	0.0464566
642	0.0511178
643	0.053045
644	0.0544711
645	0.0464916
646	0.058295
647	0.0615766
648	0.061589
649	0.0648758
650	0.0632407
651	0.071367
652	0.0670661
653	0.064466
654	0.0582138
655	0.0629886
656	0.0612006
657	0.0612006
658	0.0612006
659	0.0612006
660	0.0608237
661	0.0608237
662	0.057039
663	0.0567614
664	0.059634
665	0.0631063
666	0.0631063
667	0.0606979
668	0.0712325
669	0.0667222
670	0.0667222
671	0.0663926
672	0.0663926
673	0.0858981
674	0.0858981
675	0.0759497
676	0.082836
677	0.0775142
678	0.076959
679	0.076959
680	0.0614404
681	0.0698305
682	0.0678556
683	0.0678556
684	0.0678556
685	0.0754494
686	0.0754494
687	0.075223
688	0.0836367
689	0.0773116
690	0.078632
691	0.0763795
692	0.0763795
693	0.0714563
694	0.0729688
695	0.0760644
696	0.0732002
697	0.0732002
698	0.070179
699	0.070179
700	0.0695658
701	0.074181
702	0.0704568
703	0.0704568
704	0.0739639
705	0.0726764
706	0.0726764
707	0.0695854
708	0.0647288
709	0.0761204
710	0.0749406
711	0.0688833
712	0.0772748
713	0.0743572
714	0.0743572
715	0.0739178
716	0.0682736
717	0.0629265
718	0.0670094
719	0.0604508
720	0.0604991
721	0.0644896
722	0.0675856
723	0.0672415
724	0.0745804
725	0.0714869
726	0.0591398
727	0.0638529
728	0.0665955
729	0.0634952
730	0.0634952
731	0.0539342
732	0.0539342
733	0.0571847
734	0.0600607
735	0.0600607
736	0.0600607
737	0.0600607
738	0.0628305
739	0.0616732
740	0.0755708
741	0.0715229
742	0.0715229
743	0.0715229
744	0.0764573
745	0.0692184
746	0.0724549
747	0.0709259
748	0.0709259
749	0.0785379
750	0.0785379
751	0.0785379
752	0.0715506
753	0.0798881
754	0.0798881
755	0.0798881
756	0.070948
757	0.0663481
758	0.0671125
759	0.0687102
760	0.0708739
761	0.0676535
762	0.0825082
763	0.066435
764	0.0799812
765	0.0799812
766	0.0757591
767	0.0768938
768	0.0768938
769	0.0768938
770	0.0768938
771	0.0705967
772	0.0752343
773	0.0735265
774	0.0735265
775	0.0735265
776	0.0715049
777	0.0668283
778	0.0668283
779	0.0616723
780	0.0706297
781	0.0648203
782	0.0647977
783	0.0647977
784	0.0688733
785	0.0670902
786	0.0670902
787	0.0670902
788	0.0769603
789	0.0703123
790	0.0611244
791	0.0611244
792	0.0621376
793	0.06136
794	0.0591578
795	0.0684127
796	0.0684127
797	0.0684127
798	0.0684127
799	0.0684127
800	0.0649695
801	0.0594602
802	0.0594602
803	0.061483
804	0.0619763
805	0.0589769
806	0.0589769
807	0.0589769
808	0.0589769
809	0.0507397
810	0.0533587
811	0.0496987
812	0.0495715
813	0.0500842
814	0.0456237
815	0.0456237
816	0.0447453
817	0.0453344
818	0.0453344
819	0.0453344
820	0.0549919
821	0.0531177
822	0.0531177
823	0.0531177
824	0.0531177
825	0.0597454
826	0.0685848
827	0.0646768
828	0.0595758
829	0.0509417
830	0.0548094
831	0.0445368
832	0.0439628
833	0.0472302
834	0.0540154
835	0.0540154
836	0.0540154
837	0.0592834
838	0.0592834
839	0.0592834
840	0.0616429
841	0.0736733
842	0.0635621
843	0.0635621
844	0.0582795
845	0.0588393
846	0.0718817
847	0.0613999
848	0.0676736
849	0.065622
850	0.0552329
851	0.0595682
852	0.0595682
853	0.0541707
854	0.0541707
855	0.0541861
856	0.0609492
857	0.0593817
858	0.0641165
859	0.0694382
860	0.0639223
861	0.0639223
862	0.059779
863	0.075377
864	0.0668437
865	0.0705315
866	0.0705315
867	0.07001
868	0.0873116
869	0.074653
870	0.074653
871	0.0921337
872	0.0932849
873	0.0932849
874	0.0932849
875	0.0932849
876	0.0950899
877	0.0894092
878	0.100579
879	0.100579
880	0.0787797
881	0.0827206
882	0.0803044
883	0.0935755
884	0.104383
885	0.104383
886	0.10707
887	0.10707
888	0.10707
889	0.10707
890	0.10707
891	0.10707
892	0.112203
893	0.112003
894	0.112532
895	0.107268
896	0.122464
897	0.125917
898	0.123971
899	0.119623
900	0.114626
901	0.158706
902	0.158706
903	0.12326
904	0.12326
905	0.127057
906	0.129404
907	0.127884
908	0.127884
909	0.111549
910	0.114693
911	0.108144
912	0.0925647
913	0.0925647
914	0.099046
915	0.099046
916	0.099046
917	0.099046
918	0.0975834
919	0.0953755
920	0.0946687
921	0.0803316
922	0.0848987
923	0.0830881
924	0.0830881
925	0.0888779
926	0.0822331
927	0.0822331
928	0.0874627
929	0.0706571
930	0.0868366
931	0.0776594
932	0.089735
933	0.0806952
934	0.0796432
935	0.0796432
936	0.0844761
937	0.0776251
938	0.0726237
939	0.0726237
940	0.0726237
941	0.077051
942	0.077051
943	0.0691903
944	0.0691903
945	0.0643857
946	0.0664302
947	0.0664302
948	0.0722728
949	0.0679625
950	0.0631751
951	0.0624379
952	0.0654888
953	0.0690488
954	0.0715375
955	0.0638617
956	0.06482
957	0.06482
958	0.0642171
959	0.0678454
960	0.0698739
961	0.0636802
962	0.0684944
963	0.0684944
964	0.0598705
965	0.0637032
966	0.0776504
967	0.0744228
968	0.0654762
969	0.0654762
970	0.0616428
971	0.0691947
972	0.0691947
973	0.0665573
974	0.064407
975	0.0620246
976	0.0628826
977	0.0588545
978	0.0661233
979	0.0661233
980	0.0576048
981	0.0676831
982	0.0618651
983	0.0672052
984	0.0672052
985	0.0672944
986	0.0672944
987	0.0571431
988	0.064349
989	0.064349
990	0.0582209
991	0.0582209
992	0.0524042
993	0.0523832
994	0.0523832
995	0.056862
996	0.0553916
997	0.0553916
998	0.0570294
999	0.0589863
1000	0.0589863
1001	0.0564251
1002	0.0603244
1003	0.0603244
1004	0.0603244
1005	0.0615337
1006	0.0549519
1007	0.0569867
1008	0.0604341
1009	0.0637513
1010	0.0670958
1011	0.0586061
1012	0.054047
1013	0.0533949
1014	0.0564929
1015	0.056761
1016	0.0599065
1017	0.0532003
1018	0.0570226
1019	0.0569898
1020	0.0640074
1021	0.0640074
1022	0.0559222
1023	0.0559222
1024	0.0559222
1025	0.0585102
1026	0.0615494
1027	0.0595796
1028	0.0587152
1029	0.0587152
1030	0.0578041
1031	0.0535754
1032	0.0535754
1033	0.0566378
1034	0.0519148
1035	0.0519148
1036	0.0535585
1037	0.0535585
1038	0.0534276
1039	0.0534276
1040	0.0535588
1041	0.0567906
1042	0.0567906
1043	0.0515563
1044	0.0490731
1045	0.0490731
1046	0.0551878
1047	0.0527967
1048	0.0527967
1049	0.0492099
1050	0.0510447
1051	0.0510447
1052	0.0510447
1053	0.0512165
1054	0.0576725
1055	0.0576725
1056	0.0623904
1057	0.0498915
1058	0.0496366
1059	0.0427761
1060	0.0427982
1061	0.0397789
1062	0.0406251
1063	0.0406251
1064	0.0359189
1065	0.0359189
1066	0.0367146
1067	0.0367146
1068	0.0417067
1069	0.0425255
1070	0.0466866
1071	0.0466866
1072	0.0519891
1073	0.0519891
1074	0.0543104
1075	0.0563295
1076	0.0614444
1077	0.0614444
1078	0.0614444
1079	0.0638685
1080	0.0634769
1081	0.0634769
1082	0.0634769
1083	0.0568503
1084	0.0650975
1085	0.0549495
1086	0.0549495
1087	0.0560808
1088	0.0560808
1089	0.0560808
1090	0.0560808
1091	0.0560808
1092	0.0616327
1093	0.0725957
1094	0.0597667
1095	0.0644509
1096	0.0698271
1097	0.068651
1098	0.0666396
1099	0.0683507
1100	0.0634659
1101	0.0592449
1102	0.0531168
1103	0.0699495
1104	0.0598367
1105	0.0573435
1106	0.0622533
1107	0.0607666
1108	0.0616508
1109	0.0616508
1110	0.0665926
1111	0.0665926
1112	0.065804
1113	0.0663035
1114	0.0663035
1115	0.0663035
1116	0.0677943
1117	0.0677943
1118	0.0700259
1119	0.0677001
1120	0.0697516
1121	0.0727496
1122	0.0727496
1123	0.0788881
1124	0.0707053
1125	0.0735385
1126	0.0560691
1127	0.0560691
1128	0.058496
1129	0.0573891
1130	0.0567492
1131	0.0749718
1132	0.0560567
1133	0.0584517
1134	0.0584517
1135	0.0521347
1136	0.050947
1137	0.0597004
1138	0.0520649
1139	0.0492907
1140	0.0562302
1141	0.053074
1142	0.053074
1143	0.053074
1144	0.0446972
1145	0.0446972
1146	0.0446972
1147	0.0517605
1148	0.0503321
1149	0.0621056
1150	0.0621056
1151	0.0621056
1152	0.058813
1153	0.064679
1154	0.066611
1155	0.0621091
1156	0.0660031
1157	0.0666847
1158	0.0726891
1159	0.0726891
1160	0.0712013
1161	0.0734448
1162	0.0667072
1163	0.0777376
1164	0.073139
1165	0.0773186
1166	0.0773186
1167	0.0710267
1168	0.0704816
1169	0.0642556
1170	0.0609813
1171	0.0628854
1172	0.0662982
1173	0.0751709
1174	0.0751709
1175	0.0703685
1176	0.0755397
1177	0.0755397
1178	0.0744909
1179	0.0744909
1180	0.0771946
1181	0.0676646
1182	0.082275
1183	0.0645451
1184	0.0601248
1185	0.0601248
1186	0.0601248
1187	0.0601248
1188	0.0657828
1189	0.0685637
1190	0.0685637
1191	0.0685637
1192	0.0685637
1193	0.0659136
1194	0.0703119
1195	0.0703119
1196	0.0696456
1197	0.0709659
1198	0.0816473
1199	0.0847168
1200	0.0806178
1201	0.0806178
1202	0.0789242
1203	0.0765471
1204	0.0753121
1205	0.0753121
1206	0.0736665
1207	0.0736665
1208	0.0736665
1209	0.0825338
1210	0.0834215
1211	0.0852898
1212	0.0852898
1213	0.0867249
1214	0.0867249
1215	0.0867249
1216	0.0867249
1217	0.0904577
1218	0.0866553
1219	0.0866553
1220	0.0866553
1221	0.0806929
1222	0.0789156
1223	0.0947124
1224	0.086375
1225	0.0944807
1226	0.0797885
1227	0.077528
1228	0.086925
1229	0.0753213
1230	0.0686367
1231	0.0686367
1232	0.0686367
1233	0.0686367
1234	0.0664562
1235	0.0730273
1236	0.0719903
1237	0.0771259
1238	0.0771259
1239	0.0722424
1240	0.0841767
1241	0.0841767
1242	0.0849058
1243	0.0849058
1244	0.0905786
1245	0.088753
1246	0.100379
1247	0.100379
1248	0.0824693
1249	0.0824693
1250	0.085724
1251	0.0850187
1252	0.0920406
1253	0.0893385
1254	0.0760881
1255	0.0818887
1256	0.0733
1257	0.0739522
1258	0.0704588
1259	0.0738634
1260	0.0695923
1261	0.0832522
1262	0.0815008
1263	0.0893248
1264	0.0893248
1265	0.0893248
1266	0.0851636
1267	0.0851636
1268	0.081977
1269	0.0805561
1270	0.0788341
1271	0.0684997
1272	0.0572842
1273	0.0709633
1274	0.0668338
1275	0.0627757
1276	0.0704763
1277	0.0704763
1278	0.0741982
1279	0.0830101
1280	0.087137
1281	0.0797572
1282	0.0867059
1283	0.10064
1284	0.10064
1285	0.0900904
1286	0.0877551
1287	0.0877551
1288	0.0877551
1289	0.0877551
1290	0.0877551
1291	0.0828606
1292	0.0982146
1293	0.0986274
1294	0.0943373
1295	0.0969256
1296	0.0939594
1297	0.0971253
1298	0.119057
1299	0.119057
1300	0.119057
1301	0.0939583
1302	0.0939583
1303	0.120046
1304	0.120046
1305	0.110639
1306	0.0999327
1307	0.0974596
1308	0.113394
1309	0.113394
1310	0.113394
1311	0.112571
1312	0.103082
1313	0.103117
1314	0.103117
1315	0.103117
1316	0.103117
1317	0.098293
1318	0.098293
1319	0.131929
1320	0.120986
1321	0.123988
1322	0.124785
1323	0.116715
1324	0.100701
1325	0.112055
1326	0.0996091
1327	0.100134
1328	0.100134
1329	0.100134
1330	0.101606
1331	0.101606
1332	0.0965181
1333	0.0870255
1334	0.101065
1335	0.101065
1336	0.0988499
1337	0.103068
1338	0.0861514
1339	0.0950584
1340	0.0862787
1341	0.0917466
1342	0.0766085
1343	0.0745749
1344	0.0745749
1345	0.091142
1346	0.0952597
1347	0.102341
1348	0.102341
1349	0.102625
1350	0.0985011
1351	0.0910087
1352	0.0842063
1353	0.0903941
1354	0.0903941
1355	0.0960258
1356	0.0944741
1357	0.111926
1358	0.100611
1359	0.114832
1360	0.11927
1361	0.117924
1362	0.117924
1363	0.113042
1364	0.100202
1365	0.101873
1366	0.101873
1367	0.106634
1368	0.106634
1369	0.0986648
1370	0.104315
1371	0.0930569
1372	0.0889175
1373	0.0793614
1374	0.0886602
1375	0.0886602
1376	0.0826398
1377	0.0868922
1378	0.0789319
1379	0.0886958
1380	0.0787095
1381	0.0787095
1382	0.0748138
1383	0.0851319
1384	0.0851319
1385	0.0851319
1386	0.0873916
1387	0.0873916
1388	0.0873916
1389	0.081655
1390	0.0793378
1391	0.0729995
1392	0.0866285
1393	0.0841931
1394	0.0833289
1395	0.0833289
1396	0.0847288
1397	0.0847288
1398	0.0785019
1399	0.0753728
1400	0.0753728
1401	0.0771486
1402	0.073595
1403	0.0678728
1404	0.0732994
1405	0.0732994
1406	0.0762319
1407	0.0671009
1408	0.0732494
1409	0.0804438
1410	0.0797011
1411	0.0713243
1412	0.0713243
1413	0.0736189
1414	0.0785162
1415	0.0825016
1416	0.087339
1417	0.087339
1418	0.0775907
1419	0.0783994
1420	0.0783994
1421	0.0783994
1422	0.0776656
1423	0.0776656
1424	0.0682657
1425	0.0667071
1426	0.0667071
1427	0.0773531
1428	0.0687703
1429	0.0687703
1430	0.0687703
1431	0.0668203
1432	0.0748536
1433	0.0736042
1434	0.0767812
1435	0.0767812
1436	0.0767812
1437	0.0767812
1438	0.0767812
1439	0.0736727
1440	0.0736727
1441	0.0772597
1442	0.072227
1443	0.0730069
1444	0.0940313
1445	0.0816284
1446	0.0772296
1447	0.0840539
1448	0.092218
1449	0.0873042
1450	0.096709
1451	0.0706682
1452	0.079532
1453	0.079532
1454	0.079532
1455	0.0789849
1456	0.0803079
1457	0.0803079
1458	0.0935121
1459	0.0917964
1460	0.0917964
1461	0.0917964
1462	0.089583
1463	0.089583
1464	0.0827922
1465	0.0893682
1466	0.0893682
1467	0.0783445
1468	0.0816307
1469	0.0816307
1470	0.0807415
1471	0.0813054
1472	0.096419
1473	0.0871405
1474	0.0749533
1475	0.0880184
1476	0.0732907
1477	0.0925846
1478	0.0881701
1479	0.0881701
1480	0.0850219
1481	0.0956673
1482	0.0857343
1483	0.0873595
1484	0.0873595
1485	0.0873595
1486	0.0839014
1487	0.0903372
1488	0.0868231
1489	0.0891879
1490	0.0891879
1491	0.0891879
1492	0.0995475
1493	0.0845945
1494	0.0891128
1495	0.0891128
1496	0.0891128
1497	0.0846374
1498	0.0892711
1499	0.0865728
1500	0.0865728
1501	0.0946972
1502	0.0946972
1503	0.105646
1504	0.112813
1505	0.0970777
1506	0.0953084
1507	0.105681
1508	0.0945867
1509	0.122334
1510	0.117919
1511	0.122967
1512	0.102266
1513	0.133887
1514	0.133887
1515	0.109487
1516	0.133885
1517	0.119002
1518	0.117964
1519	0.11577
1520	0.11577
1521	0.118988
1522	0.105467
1523	0.108207
1524	0.112285
1525	0.112285
1526	0.112285
1527	0.115941
1528	0.115941
1529	0.117576
1530	0.132978
1531	0.132978
1532	0.108325
1533	0.12458
1534	0.118638
1535	0.118638
1536	0.118638
1537	0.118638
1538	0.117679
1539	0.117679
1540	0.10827
1541	0.115474
1542	0.105291
1543	0.105291
1544	0.114121
1545	0.0975536
1546	0.112382
1547	0.112382
1548	0.0946878
1549	0.0774193
1550	0.0736644
1551	0.0817209
1552	0.0786174
1553	0.0786174
1554	0.0717332
1555	0.0717332
1556	0.0743592
1557	0.0743592
1558	0.070186
1559	0.0736876
1560	0.0657592
1561	0.0822893
1562	0.0788115
1563	0.0788115
1564	0.0665513
1565	0.0665513
1566	0.0622975
1567	0.0707645
1568	0.0653642
1569	0.0755195
1570	0.0715906
1571	0.0770754
1572	0.06444
1573	0.0810632
1574	0.06711
1575	0.06711
1576	0.0823235
1577	0.0719615
1578	0.0806689
1579	0.0647446
1580	0.0681912
1581	0.0652628
1582	0.0729454
1583	0.0729454
1584	0.0624214
1585	0.0677133
1586	0.0677133
1587	0.065423
1588	0.0683134
1589	0.0660479
1590	0.0715405
1591	0.0715405
1592	0.0646649
1593	0.0710781
1594	0.0651656
1595	0.0651656
1596	0.0651656
1597	0.066173
1598	0.067156
1599	0.0743455
1600	0.0683425
1601	0.0789671
1602	0.078312
1603	0.0934825
1604	0.0924303
1605	0.0871999
1606	0.0903417
1607	0.0903417
1608	0.0880098
1609	0.0862926
1610	0.0873083
1611	0.0873083
1612	0.0976468
1613	0.0798963
1614	0.0798963
1615	0.0802847
1616	0.0765577
1617	0.0760071
1618	0.0739874
1619	0.0739874
1620	0.0747332
1621	0.0770412
1622	0.0837215
1623	0.0837215
1624	0.080118
1625	0.0746511
1626	0.0857721
1627	0.0857721
1628	0.0857721
1629	0.0857721
1630	0.0819001
1631	0.0817575
1632	0.0873208
1633	0.0776361
1634	0.089394
1635	0.0847344
1636	0.0707044
1637	0.0795126
1638	0.0813541
1639	0.0839706
1640	0.0788512
1641	0.0734601
1642	0.0734601
1643	0.0731463
1644	0.0731463
1645	0.0667948
1646	0.0553397
1647	0.0636762
1648	0.0645556
1649	0.0668953
1650	0.0736789
1651	0.0713662
1652	0.068157
1653	0.0662762
1654	0.0662762
1655	0.0735492
1656	0.0735492
1657	0.0687994
1658	0.0706109
1659	0.0706109
1660	0.0658854
1661	0.0603349
1662	0.0606024
1663	0.0683728
1664	0.0685529
1665	0.073135
1666	0.0654645
1667	0.0654645
1668	0.0741957
1669	0.0784549
1670	0.0812485
1671	0.0817717
1672	0.0815535
1673	0.0859404
1674	0.08668
1675	0.08668
1676	0.104902
1677	0.0922254
1678	0.0922254
1679	0.0980632
1680	0.0966746
1681	0.0909887
1682	0.0865095
1683	0.0867363
1684	0.0994571
1685	0.102549
1686	0.0991157
1687	0.0991157
1688	0.0904684
1689	0.0991872
1690	0.0991872
1691	0.0991872
1692	0.0991872
1693	0.111835
1694	0.112089
1695	0.104575
1696	0.0960659
1697	0.0990858
1698	0.0990858
1699	0.0939086
1700	0.10475
1701	0.0962507
1702	0.10017
1703	0.100423
1704	0.100423
1705	0.100423
1706	0.139685
1707	0.11144
1708	0.11144
1709	0.0868841
1710	0.0962428
1711	0.103117
1712	0.103117
1713	0.109131
1714	0.112928
1715	0.12346
1716	0.116508
1717	0.116508
1718	0.136525
1719	0.125561
1720	0.121487
1721	0.139961
1722	0.125378
1723	0.155974
1724	0.139942
1725	0.176829
1726	0.163817
1727	0.136968
1728	0.147024
1729	0.156572
1730	0.168769
1731	0.167288
1732	0.148416
1733	0.16294
1734	0.148026
1735	0.148026
1736	0.160078
1737	0.153675
1738	0.164055
1739	0.178818
1740	0.139271
1741	0.144045
1742	0.138521
1743	0.150643
1744	0.15724
1745	0.14401
1746	0.153351
1747	0.13025
1748	0.13025
1749	0.145814
1750	0.136027
1751	0.133087
1752	0.123419
1753	0.136369
1754	0.119335
1755	0.117422
1756	0.128807
1757	0.120432
1758	0.120432
1759	0.12854
1760	0.12854
1761	0.113885
1762	0.100522
1763	0.102691
1764	0.0957737
1765	0.108669
1766	0.117687
1767	0.124207
1768	0.105104
1769	0.105104
1770	0.0996088
1771	0.105537
1772	0.105537
1773	0.105537
1774	0.105537
1775	0.118045
1776	0.123393
1777	0.128731
1778	0.109329
1779	0.12881
1780	0.117727
1781	0.1085
1782	0.1085
1783	0.108017
1784	0.112995
1785	0.114401
1786	0.108871
1787	0.110434
1788	0.110434
1789	0.110434
1790	0.12958
1791	0.12958
1792	0.135609
1793	0.137433
1794	0.110798
1795	0.122675
1796	0.116355
1797	0.106352
1798	0.105632
1799	0.120742
1800	0.116548
1801	0.116548
1802	0.12139
1803	0.12139
1804	0.12139
1805	0.12139
1806	0.117015
1807	0.117015
1808	0.106182
1809	0.136392
1810	0.133053
1811	0.144138
1812	0.143418
1813	0.14978
1814	0.147252
1815	0.148387
1816	0.137246
1817	0.137246
1818	0.137246
1819	0.141815
1820	0.141815
1821	0.12337
1822	0.123566
1823	0.124616
1824	0.132708
1825	0.118212
1826	0.114271
1827	0.135169
1828	0.135169
1829	0.12064
1830	0.105321
1831	0.119588
1832	0.102867
1833	0.102867
1834	0.119115
1835	0.112225
1836	0.112225
1837	0.112198
1838	0.112198
1839	0.127432
1840	0.132219
1841	0.124599
1842	0.116111
1843	0.122986
1844	0.110346
1845	0.110346
1846	0.110346
1847	0.0978835
1848	0.0939722
1849	0.0939722
1850	0.0939722
1851	0.0866725
1852	0.0920554
1853	0.0821269
1854	0.0975345
1855	0.087574
1856	0.0879528
1857	0.0879528
1858	0.0806399
1859	0.0806399
1860	0.0770891
1861	0.0770891
1862	0.0633329
1863	0.066999
1864	0.0655391
1865	0.0655391
1866	0.0807697
1867	0.0742398
1868	0.0742398
1869	0.0742398
1870	0.0742398
1871	0.0742398
1872	0.0733478
1873	0.0733478
1874	0.0742705
1875	0.0742705
1876	0.0771818
1877	0.0785139
1878	0.0712005
1879	0.0712005
1880	0.0795364
1881	0.0722171
1882	0.0635812
1883	0.0627595
1884	0.0627595
1885	0.0627595
1886	0.0684926
1887	0.0670923
1888	0.0670923
1889	0.0664614
1890	0.0664614
1891	0.057311
1892	0.0617036
1893	0.0704987
1894	0.0542764
1895	0.0542764
1896	0.0554577
1897	0.0554577
1898	0.0554577
1899	0.0554577
1900	0.0509408
1901	0.0603437
1902	0.0514847
1903	0.0543406
1904	0.0620255
1905	0.058498
1906	0.058498
1907	0.058498
1908	0.058498
1909	0.0588093
1910	0.053922
1911	0.0611728
1912	0.0606907
1913	0.0679592
1914	0.0652582
1915	0.0565012
1916	0.0637454
1917	0.0637454
1918	0.0637454
1919	0.0596884
1920	0.0659686
1921	0.0550489
1922	0.0613164
1923	0.0613164
1924	0.0466594
1925	0.042715
1926	0.042715
1927	0.0448488
1928	0.0491973
1929	0.0456237
1930	0.0505165
1931	0.0510877
1932	0.0510877
1933	0.0467219
1934	0.0504923
1935	0.0504923
1936	0.0522975
1937	0.0516176
1938	0.0515237
1939	0.0492599
1940	0.0492599
1941	0.0445416
1942	0.0465045
1943	0.0505674
1944	0.053683
1945	0.053683
1946	0.0532109
1947	0.0532948
1948	0.0679954
1949	0.051225
1950	0.0548805
1951	0.064115
1952	0.0636401
1953	0.0678666
1954	0.0738731
1955	0.0738731
1956	0.0738731
1957	0.0738731
1958	0.0676924
1959	0.0676924
1960	0.0792448
1961	0.0823852
1962	0.0823852
1963	0.0788197
1964	0.0788197
1965	0.0712723
1966	0.0712723
1967	0.0812979
1968	0.087132
1969	0.087132
1970	0.087132
1971	0.0988671
1972	0.0848483
1973	0.0957678
1974	0.0957678
1975	0.0957678
1976	0.0870965
1977	0.0842908
1978	0.10409
1979	0.0968388
1980	0.0913995
1981	0.0898097
1982	0.0898097
1983	0.0885998
1984	0.0885998
1985	0.0885998
1986	0.0946427
1987	0.0818364
1988	0.0818364
1989	0.0830421
1990	0.0856696
1991	0.0856696
1992	0.073475
1993	0.073475
1994	0.089248
1995	0.089248
1996	0.0765203
1997	0.0728579
1998	0.0776743
[truncated: 14,384 more rows]

## Sheet: Fig2Dii
samples	D
0	0.0267496
1	0.0267496
2	0.0191824
3	0.0191824
4	0.0191824
5	0.0191824
6	0.0191824
7	0.0191824
8	0.0220587
9	0.0220587
10	0.0220587
11	0.0220587
12	0.0220587
13	0.0220587
14	0.0220587
15	0.0220587
16	0.0289627
17	0.0289627
18	0.0289627
19	0.0289627
20	0.0289627
21	0.0289627
22	0.0289627
23	0.0289627
24	0.0289627
25	0.0289627
26	0.0289627
27	0.0289627
28	0.0289627
29	0.0289627
30	0.0289627
31	0.0289627
32	0.0289627
33	0.0289627
34	0.0289627
35	0.0289627
36	0.0289627
37	0.0289627
38	0.0289627
39	0.0289627
40	0.0243945
41	0.0243945
42	0.0243945
43	0.0243945
44	0.0243945
45	0.0243945
46	0.0243945
47	0.0243945
48	0.0243945
49	0.0243945
50	0.0243945
51	0.0176574
52	0.0176574
53	0.0176574
54	0.0176574
55	0.0175375
56	0.0175375
57	0.0175375
58	0.0175375
59	0.0175375
60	0.0175375
61	0.0175375
62	0.0169648
63	0.0169648
64	0.0169648
65	0.0169648
66	0.0169648
67	0.0169648
68	0.0169648
69	0.0169648
70	0.0169648
71	0.0169648
72	0.0169648
73	0.0169648
74	0.0169648
75	0.0169648
76	0.0169648
77	0.0169648
78	0.0169648
79	0.0169648
80	0.0169648
81	0.0169648
82	0.0169648
83	0.0171029
84	0.0164418
85	0.0164418
86	0.0164418
87	0.0164418
88	0.0164418
89	0.0164418
90	0.0161838
91	0.0161838
92	0.0170309
93	0.0170309
94	0.0144519
95	0.0144519
96	0.0144519
97	0.0144519
98	0.0144519
99	0.0144519
100	0.0144519
101	0.0144519
102	0.0144519
103	0.013156
104	0.013156
105	0.013156
106	0.013156
107	0.013156
108	0.013156
109	0.013156
110	0.013156
111	0.013156
112	0.013156
113	0.013156
114	0.013156
115	0.013156
116	0.013156
117	0.013156
118	0.013156
119	0.013156
120	0.0115593
121	0.00918729
122	0.00918729
123	0.00852109
124	0.00852109
125	0.00948918
126	0.00948918
127	0.00948918
128	0.00948918
129	0.00948918
130	0.0103433
131	0.0103433
132	0.0103433
133	0.0103433
134	0.00937226
135	0.00937226
136	0.00937226
137	0.011879
138	0.0112392
139	0.0112392
140	0.0112392
141	0.00945422
142	0.00945422
143	0.00945422
144	0.00945422
145	0.00945422
146	0.00945422
147	0.00945422
148	0.00945422
149	0.00945422
150	0.00945422
151	0.0110751
152	0.00929593
153	0.00802098
154	0.00802098
155	0.00802098
156	0.0084011
157	0.0084011
158	0.0084011
159	0.0084011
160	0.00703435
161	0.00812434
162	0.00812434
163	0.00812434
164	0.00812434
165	0.00812434
166	0.00812434
167	0.00812434
168	0.00812434
169	0.00812434
170	0.00812434
171	0.00770068
172	0.00770068
173	0.00770068
174	0.00770068
175	0.00770068
176	0.00919382
177	0.00919382
178	0.00919382
179	0.00919382
180	0.00919382
181	0.00919382
182	0.00919382
183	0.00919382
184	0.00919382
185	0.00919382
186	0.00919382
187	0.00919382
188	0.00919382
189	0.00919382
190	0.00919382
191	0.00919382
192	0.00919382
193	0.00919382
194	0.00919382
195	0.00919302
196	0.00919302
197	0.0100466
198	0.0100466
199	0.0100466
200	0.0100466
201	0.0100466
202	0.0100466
203	0.0100466
204	0.0100466
205	0.0100466
206	0.0100466
207	0.0100466
208	0.0100466
209	0.0100466
210	0.0100466
211	0.0100466
212	0.0100466
213	0.0100466
214	0.0100466
215	0.0100466
216	0.0100466
217	0.0100466
218	0.0100466
219	0.0100466
220	0.0100466
221	0.0100466
222	0.0100466
223	0.0100466
224	0.0100466
225	0.0100466
226	0.00961142
227	0.00961142
228	0.00961142
229	0.00961142
230	0.00961142
231	0.00961142
232	0.0096757
233	0.0096757
234	0.0096757
235	0.0096757
236	0.0096757
237	0.0096757
238	0.0096757
239	0.0096757
240	0.0096757
241	0.0096757
242	0.0096757
243	0.0096757
244	0.0096757
245	0.0096757
246	0.0096757
247	0.0096757
248	0.0096757
249	0.0096757
250	0.0096757
251	0.0096757
252	0.0096757
253	0.0096757
254	0.0096757
255	0.0096757
256	0.0096757
257	0.0096757
258	0.0096757
259	0.0096757
260	0.0096757
261	0.0096757
262	0.00986723
263	0.00900967
264	0.00844079
265	0.00844079
266	0.00844079
267	0.00844079
268	0.00844079
269	0.00766714
270	0.00868935
271	0.0101886
272	0.0101886
273	0.0101886
274	0.0101886
275	0.0101886
276	0.0101886
277	0.00925118
278	0.00925118
279	0.00925118
280	0.00925118
281	0.00925118
282	0.00846197
283	0.00846197
284	0.00846197
285	0.00846197
286	0.00846197
287	0.0097776
288	0.0097776
289	0.0097776
290	0.0097776
291	0.0097776
292	0.0097776
293	0.0097776
294	0.0097776
295	0.0097776
296	0.00844438
297	0.00844438
298	0.00844438
299	0.00844438
300	0.00844438
301	0.00844438
302	0.00805584
303	0.00800322
304	0.00800322
305	0.007141
306	0.00795232
307	0.00867442
308	0.00876938
309	0.0086639
310	0.0113635
311	0.0113635
312	0.0113635
313	0.0113635
314	0.0113635
315	0.0113635
316	0.0113635
317	0.0113635
318	0.0113635
319	0.011121
320	0.011121
321	0.011121
322	0.0107858
323	0.0107858
324	0.0107858
325	0.0121264
326	0.0121264
327	0.0121264
328	0.0121264
329	0.0121264
330	0.0121264
331	0.0121264
332	0.0121264
333	0.0121264
334	0.0121264
335	0.0125007
336	0.0137327
337	0.0137327
338	0.01452
339	0.01452
340	0.01452
341	0.01452
342	0.01452
343	0.01452
344	0.01452
345	0.01452
346	0.01452
347	0.01452
348	0.01452
349	0.01452
350	0.0169866
351	0.0169866
352	0.0169866
353	0.0169866
354	0.0169866
355	0.0169866
356	0.0169866
357	0.0169866
358	0.0169866
359	0.0169866
360	0.0169866
361	0.0169866
362	0.0169866
363	0.0169866
364	0.0173749
365	0.0173749
366	0.0173749
367	0.0173749
368	0.0150784
369	0.0150784
370	0.0135684
371	0.0135684
372	0.0135684
373	0.0135684
374	0.0173189
375	0.0173189
376	0.0173189
377	0.0173189
378	0.0173189
379	0.0173189
380	0.0209656
381	0.0209656
382	0.0209863
383	0.0209863
384	0.0209863
385	0.0209863
386	0.0209863
387	0.0209863
388	0.0209863
389	0.0209863
390	0.0209481
391	0.0218837
392	0.0227315
393	0.0226401
394	0.0226401
395	0.0226401
396	0.0226401
397	0.0226401
398	0.0226401
399	0.0226401
400	0.0226401
401	0.0226401
402	0.0226401
403	0.0226401
404	0.0267664
405	0.0267664
406	0.0267664
407	0.0267664
408	0.0267664
409	0.0267664
410	0.0267664
411	0.0249882
412	0.0249882
413	0.0249882
414	0.0249882
415	0.0249882
416	0.0249882
417	0.0249882
418	0.0249882
419	0.0249882
420	0.0249882
421	0.0249882
422	0.0249882
423	0.0249882
424	0.0249882
425	0.0249882
426	0.0249882
427	0.0249882
428	0.0249882
429	0.0249882
430	0.0249882
431	0.0249882
432	0.0249882
433	0.0249882
434	0.0249882
435	0.0249882
436	0.0249882
437	0.0249882
438	0.0249882
439	0.0249882
440	0.0249882
441	0.0249882
442	0.0249882
443	0.0249882
444	0.0249882
445	0.0249882
446	0.0249882
447	0.0249882
448	0.0249882
449	0.0249882
450	0.0249882
451	0.0249882
452	0.0249882
453	0.0249882
454	0.0249882
455	0.0249882
456	0.0249882
457	0.0249882
458	0.0249882
459	0.0249882
460	0.0249882
461	0.0249882
462	0.0249882
463	0.0249882
464	0.0246245
465	0.0246245
466	0.0246245
467	0.0246245
468	0.0246245
469	0.0246245
470	0.0246245
471	0.0246245
472	0.0246245
473	0.0246245
474	0.0269964
475	0.0269964
476	0.0307111
477	0.0307111
478	0.0307111
479	0.0307111
480	0.0307111
481	0.0307111
482	0.0307111
483	0.0307111
484	0.0307111
485	0.0307111
486	0.0307111
487	0.0307111
488	0.0307111
489	0.0307111
490	0.0307111
491	0.0307111
492	0.0307111
493	0.0307111
494	0.0307111
495	0.0307111
496	0.0307111
497	0.0307111
498	0.0307111
499	0.0307111
500	0.0307111
501	0.0307111
502	0.0307111
503	0.0307111
504	0.0307111
505	0.0307111
506	0.0307111
507	0.0307111
508	0.0307111
509	0.0307111
510	0.0307111
511	0.0307111
512	0.0307111
513	0.0307111
514	0.0307111
515	0.0307111
516	0.0307111
517	0.0307111
518	0.0307111
519	0.0295517
520	0.0295517
521	0.0295517
522	0.0295517
523	0.0295517
524	0.0295517
525	0.0295517
526	0.0295517
527	0.0295517
528	0.0295517
529	0.0295517
530	0.0295517
531	0.0324028
532	0.0324028
533	0.0324028
534	0.0324028
535	0.0246975
536	0.0246975
537	0.0246975
538	0.0246975
539	0.0246975
540	0.0246975
541	0.0246975
542	0.0246975
543	0.0246975
544	0.0246975
545	0.0246975
546	0.0246975
547	0.0246975
548	0.0246975
549	0.0246975
550	0.0246975
551	0.0246975
552	0.0246975
553	0.0246975
554	0.0305339
555	0.0305339
556	0.0305339
557	0.0305339
558	0.0305339
559	0.0305339
560	0.0305339
561	0.0305339
562	0.0305339
563	0.0305339
564	0.0305339
565	0.0305339
566	0.0305339
567	0.0305339
568	0.0327133
569	0.0327133
570	0.0327133
571	0.0327133
572	0.0327133
573	0.0327133
574	0.0327133
575	0.0327133
576	0.0327133
577	0.0327133
578	0.0327133
579	0.0283847
580	0.0364835
581	0.0318128
582	0.0318128
583	0.0318128
584	0.0318128
585	0.0318128
586	0.0318128
587	0.0318128
588	0.0318128
589	0.0318128
590	0.0318128
591	0.0352107
592	0.0352107
593	0.0352107
594	0.0352107
595	0.0337192
596	0.0401322
597	0.0401322
598	0.0401322
599	0.0401322
600	0.052974
601	0.052974
602	0.052974
603	0.052974
604	0.052974
605	0.052974
606	0.052974
607	0.052974
608	0.052974
609	0.052974
610	0.052974
611	0.052974
612	0.052974
613	0.052974
614	0.052974
615	0.052974
616	0.052974
617	0.052974
618	0.052974
619	0.052974
620	0.0408842
621	0.0408842
622	0.0408842
623	0.0407359
624	0.0407359
625	0.0382321
626	0.0382321
627	0.0270916
628	0.0270916
629	0.0270916
630	0.0270916
631	0.0270916
632	0.0270916
633	0.0270916
634	0.0270916
635	0.0270916
636	0.0270916
637	0.0270916
638	0.0240999
639	0.0240999
640	0.0240999
641	0.0240999
642	0.0240999
643	0.0240999
644	0.0240999
645	0.0230229
646	0.0230229
647	0.023812
648	0.0284593
649	0.0284593
650	0.0284593
651	0.0284593
652	0.0284593
653	0.0284593
654	0.0284593
655	0.0284593
656	0.0244427
657	0.0224027
658	0.0270961
659	0.0270961
660	0.0263416
661	0.0263416
662	0.0263416
663	0.0228752
664	0.0228752
665	0.0228752
666	0.0228752
667	0.0228752
668	0.0228752
669	0.0228752
670	0.0228752
671	0.0228752
672	0.0228752
673	0.0228752
674	0.0168196
675	0.0168196
676	0.0168196
677	0.0168196
678	0.0168196
679	0.0169904
680	0.0169904
681	0.0169904
682	0.0169904
683	0.0169904
684	0.0169904
685	0.0169904
686	0.0169904
687	0.0169904
688	0.0225773
689	0.0204897
690	0.0204897
691	0.0204897
692	0.0204897
693	0.0204897
694	0.0204897
695	0.0204897
696	0.0204897
697	0.0279719
698	0.0279719
699	0.0279719
700	0.0279719
701	0.0279719
702	0.0279719
703	0.0279719
704	0.0279719
705	0.0279719
706	0.0279719
707	0.0279719
708	0.0279719
709	0.0279719
710	0.0279719
711	0.0269064
712	0.0269064
713	0.0269064
714	0.0269064
715	0.0269064
716	0.0269064
717	0.0269064
718	0.0269064
719	0.0269064
720	0.0269064
721	0.0269064
722	0.0269064
723	0.0269064
724	0.0269064
725	0.0269064
726	0.0269064
727	0.0279396
728	0.0279396
729	0.0220269
730	0.0220269
731	0.0220269
732	0.0203336
733	0.0203336
734	0.0203336
735	0.0203336
736	0.0203336
737	0.0203336
738	0.0203336
739	0.0203336
740	0.0203336
741	0.0192138
742	0.0192138
743	0.0192138
744	0.0192138
745	0.0192138
746	0.0192138
747	0.0192138
748	0.0192138
749	0.0192138
750	0.0192138
751	0.0192138
752	0.0192138
753	0.0192138
754	0.0227975
755	0.0227975
756	0.0227975
757	0.0227975
758	0.0247336
759	0.0222291
760	0.0222291
761	0.0245488
762	0.0245488
763	0.0210568
764	0.0210568
765	0.0210568
766	0.0210568
767	0.0210568
768	0.0210568
769	0.0210568
770	0.0210568
771	0.0210568
772	0.0210568
773	0.0210568
774	0.0210568
775	0.0210568
776	0.0210568
777	0.0210568
778	0.0210568
779	0.0210568
780	0.0210568
781	0.0210568
782	0.0210568
783	0.0210568
784	0.0210568
785	0.0210568
786	0.0210568
787	0.0210568
788	0.0210568
789	0.0210568
790	0.0210568
791	0.0210568
792	0.0210568
793	0.0210568
794	0.0210568
795	0.0210568
796	0.0210568
797	0.0257497
798	0.0257497
799	0.0257497
800	0.0257497
801	0.0257497
802	0.0257497
803	0.0257497
804	0.0257497
805	0.0257497
806	0.0257497
807	0.0259457
808	0.0259457
809	0.0222059
810	0.0182917
811	0.0182917
812	0.0182917
813	0.0182917
814	0.0182917
815	0.0182917
816	0.0182917
817	0.0208626
818	0.0208626
819	0.0156304
820	0.0156304
821	0.0156304
822	0.0156304
823	0.0156304
824	0.0156304
825	0.0156304
826	0.0156304
827	0.0156304
828	0.0156304
829	0.0125063
830	0.0120085
831	0.0120085
832	0.0120085
833	0.0120085
834	0.0120085
835	0.013888
836	0.013888
837	0.013888
838	0.013888
839	0.00992848
840	0.00992848
841	0.0126746
842	0.0126746
843	0.0126746
844	0.0126746
845	0.0124562
846	0.0124562
847	0.0124562
848	0.0124562
849	0.0124562
850	0.0124562
851	0.0151286
852	0.019408
853	0.019408
854	0.019408
855	0.019408
856	0.019408
857	0.019408
858	0.019408
859	0.019408
860	0.019408
861	0.019408
862	0.019408
863	0.019408
864	0.019408
865	0.019408
866	0.0198068
867	0.0218806
868	0.0218806
869	0.0218806
870	0.0242032
871	0.0242032
872	0.0242032
873	0.0242032
874	0.0242032
875	0.0278131
876	0.0278131
877	0.0247633
878	0.0247633
879	0.0247633
880	0.0247633
881	0.0247633
882	0.0247633
883	0.0247633
884	0.0247633
885	0.0247633
886	0.0247633
887	0.0247633
888	0.0247633
889	0.0247633
890	0.0247633
891	0.0247633
892	0.0247633
893	0.0321687
894	0.0321687
895	0.0323769
896	0.0323769
897	0.0323769
898	0.0323769
899	0.0323769
900	0.0362235
901	0.0362235
902	0.0362235
903	0.0362235
904	0.0362235
905	0.0362235
906	0.0362235
907	0.0362235
908	0.0362235
909	0.0362235
910	0.0362235
911	0.0362235
912	0.0362235
913	0.0362235
914	0.0362235
915	0.0362235
916	0.0362235
917	0.0272914
918	0.0272914
919	0.0272914
920	0.0272914
921	0.0272914
922	0.0272829
923	0.0272829
924	0.0272829
925	0.0272829
926	0.0284398
927	0.0284398
928	0.027275
929	0.027275
930	0.027275
931	0.027275
932	0.027275
933	0.027275
934	0.027275
935	0.027275
936	0.027275
937	0.027275
938	0.027275
939	0.027275
940	0.027275
941	0.027275
942	0.027275
943	0.027275
944	0.027275
945	0.027275
946	0.0312594
947	0.0312594
948	0.0312594
949	0.0312594
950	0.0312594
951	0.0312594
952	0.0312594
953	0.0312594
954	0.0312594
955	0.0312594
956	0.0312594
957	0.0312594
958	0.0312594
959	0.0312594
960	0.0296718
961	0.0296718
962	0.0288521
963	0.0288521
964	0.023603
965	0.023603
966	0.023603
967	0.023603
968	0.023603
969	0.023603
970	0.023603
971	0.023603
972	0.023603
973	0.023603
974	0.0202048
975	0.0202048
976	0.0211186
977	0.0211186
978	0.0211186
979	0.0211186
980	0.0211186
981	0.0211186
982	0.0211186
983	0.0199678
984	0.0199678
985	0.0199678
986	0.0199678
987	0.0199678
988	0.0199678
989	0.0199678
990	0.016857
991	0.016857
992	0.016857
993	0.016857
994	0.016857
995	0.016857
996	0.016857
997	0.016857
998	0.016857
999	0.016857
1000	0.018934
1001	0.018934
1002	0.018934
1003	0.018934
1004	0.018934
1005	0.018934
1006	0.018934
1007	0.018934
1008	0.018934
1009	0.018934
1010	0.018934
1011	0.0182636
1012	0.0182636
1013	0.0182636
1014	0.0182636
1015	0.0182636
1016	0.0182636
1017	0.0182636
1018	0.0182636
1019	0.0182636
1020	0.018739
1021	0.018739
1022	0.018739
1023	0.018739
1024	0.018739
1025	0.018739
1026	0.018739
1027	0.018739
1028	0.018739
1029	0.018739
1030	0.018739
1031	0.0182435
1032	0.0182435
1033	0.0182435
1034	0.0182435
1035	0.0182435
1036	0.0182435
1037	0.0182435
1038	0.0167142
1039	0.0167142
1040	0.0167142
1041	0.0167142
1042	0.0167142
1043	0.0155065
1044	0.0155065
1045	0.0155065
1046	0.0155065
1047	0.0143989
1048	0.0143989
1049	0.0143989
1050	0.0143989
1051	0.0157188
1052	0.0157188
1053	0.0157188
1054	0.0157188
1055	0.0157188
1056	0.0157188
1057	0.0157188
1058	0.0157188
1059	0.0157188
1060	0.0157188
1061	0.0157188
1062	0.0157188
1063	0.0131132
1064	0.0104175
1065	0.0104175
1066	0.0104175
1067	0.00721242
1068	0.00721242
1069	0.00721242
1070	0.00721242
1071	0.00721242
1072	0.00721242
1073	0.00721242
1074	0.00721242
1075	0.00721242
1076	0.00721242
1077	0.00721242
1078	0.00721242
1079	0.00721242
1080	0.00721242
1081	0.00460325
1082	0.00460325
1083	0.00375995
1084	0.00375995
1085	0.00375995
1086	0.00375995
1087	0.00352317
1088	0.00352317
1089	0.00475398
1090	0.00475398
1091	0.00475398
1092	0.00475398
1093	0.00636201
1094	0.00636201
1095	0.00636201
1096	0.00636201
1097	0.00636201
1098	0.00636201
1099	0.00673103
1100	0.00673103
1101	0.00673103
1102	0.00673103
1103	0.00673103
1104	0.00673103
1105	0.00673103
1106	0.00673103
1107	0.00673103
1108	0.00747689
1109	0.00747689
1110	0.00747689
1111	0.00747689
1112	0.00747689
1113	0.00747689
1114	0.0103458
1115	0.0103458
1116	0.0103458
1117	0.0103458
1118	0.0103458
1119	0.0103458
1120	0.0103458
1121	0.0104493
1122	0.0104493
1123	0.0104493
1124	0.0104493
1125	0.0104493
1126	0.0104493
1127	0.0104493
1128	0.0104493
1129	0.0104493
1130	0.0104493
1131	0.0104493
1132	0.0104493
1133	0.0112979
1134	0.0112979
1135	0.00901888
1136	0.00901888
1137	0.00901888
1138	0.00901888
1139	0.00901888
1140	0.00901888
1141	0.00901888
1142	0.00901888
1143	0.00901888
1144	0.00705031
1145	0.00705031
1146	0.00608638
1147	0.00608638
1148	0.00608638
1149	0.00608638
1150	0.00608638
1151	0.00608638
1152	0.0060307
1153	0.0060307
1154	0.00624219
1155	0.00624219
1156	0.00694315
1157	0.00694315
1158	0.00850351
1159	0.00850351
1160	0.0103801
1161	0.0103801
1162	0.0103801
1163	0.0103801
1164	0.0103801
1165	0.0103801
1166	0.0103801
1167	0.0103801
1168	0.0103801
1169	0.0103801
1170	0.0103801
1171	0.0103801
1172	0.0103801
1173	0.0103801
1174	0.0103801
1175	0.0103801
1176	0.0103801
1177	0.0103801
1178	0.0103801
1179	0.0103801
1180	0.0103801
1181	0.0103801
1182	0.0109177
1183	0.0109177
1184	0.00998835
1185	0.00998835
1186	0.00998835
1187	0.00998835
1188	0.00998835
1189	0.00998835
1190	0.00998835
1191	0.00998835
1192	0.00998835
1193	0.00998835
1194	0.00998835
1195	0.00998835
1196	0.00853008
1197	0.00874639
1198	0.00874639
1199	0.00874639
1200	0.00874639
1201	0.00874639
1202	0.00874639
1203	0.00874639
1204	0.00874639
1205	0.00874639
1206	0.00933288
1207	0.00933288
1208	0.00933288
1209	0.00933288
1210	0.00933288
1211	0.00933288
1212	0.00933288
1213	0.00933288
1214	0.00933288
1215	0.00927968
1216	0.0135325
1217	0.0135325
1218	0.0135325
1219	0.0135325
1220	0.0135325
1221	0.0135325
1222	0.0135325
1223	0.0135325
1224	0.0135325
1225	0.0135325
1226	0.0135325
1227	0.0135325
1228	0.0135325
1229	0.0135325
1230	0.0135325
1231	0.0135325
1232	0.0135325
1233	0.0135325
1234	0.0135325
1235	0.0135325
1236	0.0135325
1237	0.0135325
1238	0.0135325
1239	0.0135325
1240	0.0135325
1241	0.0135325
1242	0.0135325
1243	0.0115764
1244	0.0115764
1245	0.0115764
1246	0.0115764
1247	0.0115764
1248	0.0115764
1249	0.0115764
1250	0.0115764
1251	0.0115764
1252	0.0115764
1253	0.0115764
1254	0.0115764
1255	0.0115764
1256	0.0115764
1257	0.0115764
1258	0.0115764
1259	0.0115764
1260	0.0115764
1261	0.0115764
1262	0.0115764
1263	0.0115764
1264	0.0145067
1265	0.0145067
1266	0.0145067
1267	0.0145067
1268	0.0145067
1269	0.0145067
1270	0.0145067
1271	0.0108153
1272	0.0108153
1273	0.0108153
1274	0.0108153
1275	0.0108153
1276	0.0108153
1277	0.0108153
1278	0.0108153
1279	0.0108153
1280	0.0108153
1281	0.0108153
1282	0.0108153
1283	0.0133297
1284	0.0133297
1285	0.0126062
1286	0.0126062
1287	0.0126062
1288	0.0126062
1289	0.0126062
1290	0.0126062
1291	0.0126062
1292	0.0126062
1293	0.0126062
1294	0.0126062
1295	0.0126062
1296	0.0126062
1297	0.0152159
1298	0.0152159
1299	0.0152159
1300	0.0152159
1301	0.0152159
1302	0.0152159
1303	0.0152159
1304	0.0152159
1305	0.0147843
1306	0.0147843
1307	0.0147843
1308	0.0147843
1309	0.0147843
1310	0.0147843
1311	0.0147843
1312	0.0147843
1313	0.0147843
1314	0.0127122
1315	0.0127122
1316	0.0127122
1317	0.0127122
1318	0.0127122
1319	0.0197487
1320	0.0197487
1321	0.0197487
1322	0.0197487
1323	0.0197487
1324	0.0155339
1325	0.0172689
1326	0.0172689
1327	0.0172689
1328	0.0172689
1329	0.0172689
1330	0.0172689
1331	0.0170151
1332	0.0164091
1333	0.0164091
1334	0.0164091
1335	0.0164091
1336	0.0164091
1337	0.0153791
1338	0.0153791
1339	0.0153791
1340	0.0153791
1341	0.0153791
1342	0.0128512
1343	0.0128512
1344	0.0128512
1345	0.0185634
1346	0.0185634
1347	0.0185634
1348	0.0185634
1349	0.0185634
1350	0.0185634
1351	0.0185634
1352	0.0185634
1353	0.020853
1354	0.020853
1355	0.020853
1356	0.020853
1357	0.020853
1358	0.020853
1359	0.020853
1360	0.020853
1361	0.020853
1362	0.020853
1363	0.020853
1364	0.020853
1365	0.020853
1366	0.020853
1367	0.020853
1368	0.020853
1369	0.020853
1370	0.020853
1371	0.0171986
1372	0.0135487
1373	0.0135487
1374	0.0157158
1375	0.0157158
1376	0.0157158
1377	0.0141633
1378	0.0141633
1379	0.0159905
1380	0.0159905
1381	0.0141048
1382	0.0141048
1383	0.0141048
1384	0.0141048
1385	0.0141048
1386	0.0141048
1387	0.0168339
1388	0.0168339
1389	0.0147935
1390	0.0147935
1391	0.0110884
1392	0.015844
1393	0.015844
1394	0.015844
1395	0.015844
1396	0.0147475
1397	0.0147475
1398	0.0147475
1399	0.0147475
1400	0.0147475
1401	0.0147475
1402	0.0147475
1403	0.0147475
1404	0.0147475
1405	0.0147475
1406	0.0147475
1407	0.0147475
1408	0.0147475
1409	0.0147475
1410	0.0147475
1411	0.0147475
1412	0.0147475
1413	0.0147475
1414	0.0147475
1415	0.0181389
1416	0.0181389
1417	0.0181389
1418	0.0181389
1419	0.0181389
1420	0.0253348
1421	0.0253348
1422	0.0210653
1423	0.0210653
1424	0.0210653
1425	0.0210653
1426	0.0210653
1427	0.0210653
1428	0.02159
1429	0.02159
1430	0.02159
1431	0.02159
1432	0.02159
1433	0.02159
1434	0.02159
1435	0.02159
1436	0.02159
1437	0.02159
1438	0.02159
1439	0.0181957
1440	0.0198095
1441	0.0198095
1442	0.0198095
1443	0.0198095
1444	0.0198095
1445	0.0198095
1446	0.0198095
1447	0.0198095
1448	0.0198095
1449	0.0198095
1450	0.0198095
1451	0.0198095
1452	0.0198095
1453	0.0198095
1454	0.0198095
1455	0.0198095
1456	0.0198095
1457	0.0198095
1458	0.0198095
1459	0.0198095
1460	0.0198095
1461	0.0198095
1462	0.0198095
1463	0.0198095
1464	0.0198095
1465	0.0198095
1466	0.0198095
1467	0.0198095
1468	0.0198095
1469	0.0198095
1470	0.0198095
1471	0.0198095
1472	0.0198095
1473	0.0198095
1474	0.018161
1475	0.0221048
1476	0.0221048
1477	0.0221048
1478	0.0221048
1479	0.0221048
1480	0.0221048
1481	0.0221048
1482	0.0221048
1483	0.0221048
1484	0.0221048
1485	0.0221048
1486	0.0221048
1487	0.0221048
1488	0.0221048
1489	0.0221048
1490	0.0219737
1491	0.0219737
1492	0.0219737
1493	0.0224047
1494	0.0224047
1495	0.0224047
1496	0.0224047
1497	0.0224047
1498	0.0224047
1499	0.0224047
1500	0.0224047
1501	0.0224047
1502	0.0224047
1503	0.0224047
1504	0.0224047
1505	0.0224047
1506	0.0224047
1507	0.0224047
1508	0.0224047
1509	0.0295131
1510	0.0295131
1511	0.0295131
1512	0.0295131
1513	0.0295131
1514	0.0295131
1515	0.0295131
1516	0.0292765
1517	0.0272246
1518	0.0272246
1519	0.0272246
1520	0.0272246
1521	0.0272246
1522	0.0272246
1523	0.0272246
1524	0.0272246
1525	0.0272246
1526	0.0272246
1527	0.0272246
1528	0.0272246
1529	0.0272246
1530	0.0272246
1531	0.0272246
1532	0.0272246
1533	0.0272246
1534	0.0272246
1535	0.0272246
1536	0.0272246
1537	0.0389584
1538	0.0355512
1539	0.0355512
1540	0.0355512
1541	0.0312401
1542	0.0312401
1543	0.0312401
1544	0.0312401
1545	0.0255871
1546	0.0255871
1547	0.0255871
1548	0.0255871
1549	0.0255871
1550	0.0255871
1551	0.0270489
1552	0.0270489
1553	0.0270489
1554	0.0270489
1555	0.0270489
1556	0.0270489
1557	0.0270489
1558	0.0270489
1559	0.0270489
1560	0.0270489
1561	0.0338033
1562	0.0338033
1563	0.0338033
1564	0.0338033
1565	0.0338033
1566	0.0338033
1567	0.0338033
1568	0.0359537
1569	0.0359537
1570	0.0359537
1571	0.0359537
1572	0.0359537
1573	0.0359537
1574	0.0359537
1575	0.0359537
1576	0.0359537
1577	0.0359537
1578	0.0439454
1579	0.0439454
1580	0.0439454
1581	0.0439454
1582	0.0439454
1583	0.0439454
1584	0.0439454
1585	0.0439454
1586	0.0439454
1587	0.0439454
1588	0.0439454
1589	0.0439454
1590	0.0439454
1591	0.0439454
1592	0.0439454
1593	0.0439454
1594	0.0326708
1595	0.0326708
1596	0.0326708
1597	0.0326708
1598	0.0326708
1599	0.0326708
1600	0.0326708
1601	0.0326708
1602	0.040624
1603	0.040624
1604	0.040624
1605	0.040624
1606	0.040624
1607	0.040624
1608	0.040624
1609	0.040624
1610	0.0366954
1611	0.0366954
1612	0.0408964
1613	0.0408964
1614	0.0408964
1615	0.0408964
1616	0.0408964
1617	0.0408964
1618	0.0408964
1619	0.0359211
1620	0.0309395
1621	0.0309395
1622	0.0309395
1623	0.0309395
1624	0.0309395
1625	0.0309395
1626	0.0309395
1627	0.0309395
1628	0.0309395
1629	0.0309395
1630	0.0309395
1631	0.0313254
1632	0.0313254
1633	0.0313254
1634	0.0313254
1635	0.0313254
1636	0.0313254
1637	0.0313254
1638	0.0313254
1639	0.0313254
1640	0.0313254
1641	0.0313254
1642	0.0313254
1643	0.0313254
1644	0.0313254
1645	0.0313254
1646	0.0313254
1647	0.0313254
1648	0.0313254
1649	0.0313254
1650	0.0313254
1651	0.0313254
1652	0.0313254
1653	0.0313254
1654	0.0313254
1655	0.0313254
1656	0.0313254
1657	0.0313254
1658	0.0313254
1659	0.0313254
1660	0.0313254
1661	0.0313254
1662	0.0313254
1663	0.0313254
1664	0.0313254
1665	0.0313254
1666	0.0313254
1667	0.0353946
1668	0.0353946
1669	0.0353946
1670	0.0353946
1671	0.0353946
1672	0.0353946
1673	0.0321461
1674	0.0407317
1675	0.0407317
1676	0.0407317
1677	0.0407317
1678	0.0407317
1679	0.0493412
1680	0.0493412
1681	0.0493412
1682	0.0493412
1683	0.0493412
1684	0.0493412
1685	0.0515564
1686	0.0515564
1687	0.0608103
1688	0.0608103
1689	0.0608103
1690	0.0608103
1691	0.0608103
1692	0.0608103
1693	0.0608103
1694	0.0608103
1695	0.0494244
1696	0.0494244
1697	0.0494244
1698	0.0494244
1699	0.0494244
1700	0.0494244
1701	0.0494244
1702	0.0494244
1703	0.0494244
1704	0.0494244
1705	0.0494244
1706	0.0494244
1707	0.0494244
1708	0.0494244
1709	0.0348546
1710	0.0348546
1711	0.0385792
1712	0.0385792
1713	0.0385792
1714	0.0385792
1715	0.0385792
1716	0.0394102
1717	0.0394102
1718	0.0394102
1719	0.0394102
1720	0.0394102
1721	0.039328
1722	0.039328
1723	0.039328
1724	0.039328
1725	0.039328
1726	0.039328
1727	0.039328
1728	0.039328
1729	0.039328
1730	0.039328
1731	0.039328
1732	0.039328
1733	0.039328
1734	0.039328
1735	0.039328
1736	0.04176
1737	0.04176
1738	0.04176
1739	0.04176
1740	0.0371985
1741	0.0371985
1742	0.0371985
1743	0.0371985
1744	0.0371985
1745	0.0371985
1746	0.0371985
1747	0.0371985
1748	0.0371985
1749	0.0371985
1750	0.0371985
1751	0.0371985
1752	0.0371985
1753	0.0371985
1754	0.0371985
1755	0.0371985
1756	0.0371985
1757	0.0371985
1758	0.0371985
1759	0.0371985
1760	0.0371985
1761	0.0371985
1762	0.0371985
1763	0.0371985
1764	0.0371985
1765	0.0371985
1766	0.0371985
1767	0.0371985
1768	0.0371985
1769	0.0371985
1770	0.0371985
1771	0.0371985
1772	0.035028
1773	0.035028
1774	0.035028
1775	0.035028
1776	0.035028
1777	0.035028
1778	0.035028
1779	0.035028
1780	0.035028
1781	0.035028
1782	0.035028
1783	0.035028
1784	0.035028
1785	0.0325663
1786	0.0325663
1787	0.0325663
1788	0.0325663
1789	0.0325663
1790	0.0325663
1791	0.0325663
1792	0.0325663
1793	0.0322415
1794	0.0322415
1795	0.0322415
1796	0.0322415
1797	0.0322415
1798	0.0266459
1799	0.0266459
1800	0.0266459
1801	0.0266459
1802	0.0330514
1803	0.0330514
1804	0.0330514
1805	0.0330514
1806	0.0330514
1807	0.0330514
1808	0.0330514
1809	0.0330514
1810	0.0346178
1811	0.0346178
1812	0.0346178
1813	0.0346178
1814	0.0346178
1815	0.0346178
1816	0.0346178
1817	0.0346178
1818	0.0346178
1819	0.0346178
1820	0.0346178
1821	0.0346178
1822	0.0287307
1823	0.0287307
1824	0.0287307
1825	0.0287307
1826	0.0266141
1827	0.0266141
1828	0.0266141
1829	0.0266141
1830	0.0266141
1831	0.0266141
1832	0.0266141
1833	0.0266141
1834	0.0266141
1835	0.0266141
1836	0.0266141
1837	0.0266141
1838	0.0266141
1839	0.0266141
1840	0.0266141
1841	0.0266141
1842	0.0266141
1843	0.0266141
1844	0.0200686
1845	0.0200686
1846	0.0200686
1847	0.0200686
1848	0.0200686
1849	0.0200686
1850	0.0200686
1851	0.0200686
1852	0.0200686
1853	0.0200686
1854	0.0219479
1855	0.0219479
1856	0.0219479
1857	0.0219479
1858	0.0180439
1859	0.0180439
1860	0.015918
1861	0.015918
1862	0.015918
1863	0.015918
1864	0.015918
1865	0.0164759
1866	0.0215653
1867	0.0204707
1868	0.0204707
1869	0.0204707
1870	0.0235389
1871	0.0235389
1872	0.0235389
1873	0.0235389
1874	0.0235389
1875	0.0235389
1876	0.0235389
1877	0.0235389
1878	0.0235389
1879	0.0235389
1880	0.0235389
1881	0.0235389
1882	0.0235389
1883	0.0235389
1884	0.0235389
1885	0.0235389
1886	0.0235389
1887	0.0235389
1888	0.0235389
1889	0.0235389
1890	0.0235389
1891	0.0189336
1892	0.0189336
1893	0.0189336
1894	0.0189336
1895	0.0189336
1896	0.0189336
1897	0.0189336
1898	0.0189336
1899	0.0208958
1900	0.0208958
1901	0.0243007
1902	0.0243007
1903	0.0243007
1904	0.0243007
1905	0.0243007
1906	0.0243007
1907	0.0243007
1908	0.0243007
1909	0.0243007
1910	0.0217848
1911	0.0217848
1912	0.0217848
1913	0.0217848
1914	0.0217848
1915	0.0217848
1916	0.0217848
1917	0.0217848
1918	0.0217848
1919	0.0199582
1920	0.0199582
1921	0.0199582
1922	0.0199582
1923	0.0199582
1924	0.0199582
1925	0.0199582
1926	0.0199582
1927	0.0199582
1928	0.0199582
1929	0.0199582
1930	0.0199582
1931	0.0209212
1932	0.0209212
1933	0.0209212
1934	0.0209212
1935	0.0209212
1936	0.0209212
1937	0.0209212
1938	0.0209212
1939	0.0209212
1940	0.0191966
1941	0.0191966
1942	0.0216844
1943	0.0216844
1944	0.0249156
1945	0.0249156
1946	0.0249156
1947	0.0249156
1948	0.0249156
1949	0.0249156
1950	0.0249156
1951	0.0249156
1952	0.0249156
1953	0.0249156
1954	0.0249156
1955	0.0249156
1956	0.0249156
1957	0.0246628
1958	0.0246628
1959	0.0246628
1960	0.0246628
1961	0.0246628
1962	0.0199554
1963	0.0199554
1964	0.0199554
1965	0.0199554
1966	0.0199554
1967	0.0199554
1968	0.0199554
1969	0.0199554
1970	0.0199554
1971	0.0199554
1972	0.0199554
1973	0.0199554
1974	0.0199554
1975	0.0199554
1976	0.0199554
1977	0.0199554
1978	0.0199554
1979	0.0199554
1980	0.0199554
1981	0.0199554
1982	0.0199554
1983	0.0184455
1984	0.0184455
1985	0.0184455
1986	0.0184455
1987	0.0184455
1988	0.0184455
1989	0.0170284
1990	0.0170284
1991	0.0161529
1992	0.0161529
1993	0.0161529
1994	0.0161529
1995	0.0161529
1996	0.0161529
1997	0.0161529
1998	0.0161529
[truncated: 14,384 more rows]

## Sheet: Fig3A
Time	mean	std_dev	cluster
95	-0.9896	0.0020357	1
105	-0.984915	0.0045306	1
115	-0.949637	0.0198253	1
125	-0.828315	0.0115601	1
145	-0.63266	0.0509498	1
160	-0.0228524	0.12385	1
175	1.07808	0.167751	1
190	1.37554	0.210892	1
205	0.894183	0.685248	1
220	1.06017	0.259142	1
95	-0.838269	0.000967839	2
105	-0.837487	0.00190394	2
115	-0.834619	0.0057361	2
125	-0.816518	0.00112499	2
145	-0.720988	0.0371037	2
160	-0.421526	0.0835372	2
175	0.593787	0.117482	2
190	1.38879	0.351968	2
205	1.12945	0.839937	2
220	1.35737	0.103952	2
95	-0.754504	0.0048282	3
105	-0.754264	0.000964132	3
115	-0.742662	0.0102885	3
125	-0.726181	0.00469964	3
145	-0.663521	0.0169716	3
160	-0.344835	0.0700428	3
175	0.258937	0.113598	3
190	0.728495	0.285667	3
205	1.13465	0.696211	3
220	1.86389	0.0507284	3
95	-0.85721	0.00160063	4
105	-0.848369	0.00236517	4
115	-0.849297	0.00375394	4
125	-0.781253	0.0195237	4
145	-0.60002	0.0330501	4
160	-0.0136911	0.196071	4
175	1.43473	0.113223	4
190	1.66545	0.683387	4
205	0.554591	0.645841	4
220	0.295072	0.266712	4
95	-1.22698	0.0137403	5
105	-1.2314	0.00745298	5
115	-1.12502	0.0596978	5
125	-0.407396	0.176521	5
145	-0.0690395	0.0735317	5
160	0.264123	0.0576417	5
175	1.05764	0.104934	5
190	1.05199	0.262247	5
205	0.431834	0.659741	5
220	1.25426	0.583751	5
95	-1.17635	0.0130996	6
105	-1.1404	0.036076	6
115	-1.12377	0.00418777	6
125	-0.715909	0.166206	6
145	-0.157267	0.121555	6
160	0.865136	0.248372	6
175	1.38271	0.172961	6
190	0.845403	0.177072	6
205	0.307325	0.551337	6
220	0.913115	0.2653	6

## Sheet: Fig3Bi
FBgn	95	105	115	125	145	160	175	190	205	220
FBgn0032843	-0.333333	-0.333333	3	-0.333333	-0.333333	-0.333333	-0.333333	-0.333333	-0.333333	-0.333333
FBgn0083972	-0.985247	-0.750193	0.109393	2.25858	1.45541	-0.0977076	-0.16428	-0.497309	-0.849582	-0.479061
FBgn0259167	-0.431204	-0.431204	0.592891	2.85674	-0.431204	-0.431204	-0.431204	-0.431204	-0.431204	-0.431204
FBgn0263316	-1.172	-0.930229	-0.736232	1.67649	1.53665	0.904157	0.253692	-0.490707	-0.957831	-0.0839856
FBgn0036150	-0.848057	-0.848057	-0.729023	2.40929	0.362543	0.36461	0.629776	-0.848057	-0.848057	0.355031
FBgn0011653	-1.05846	-1.00565	-0.718431	1.50616	1.48248	1.44427	-0.231305	-0.321222	-0.406248	-0.691594
FBgn0034468	-0.39707	-0.39707	-0.39707	2.94722	-0.39707	-0.39707	0.229347	-0.39707	-0.39707	-0.39707
FBgn0010280	-0.958105	-0.704145	-0.424172	2.11627	1.64787	0.353687	-0.30726	-0.539836	-0.593877	-0.59043
FBgn0034463	-0.415242	-0.415242	-0.0710308	2.96442	-0.415242	-0.415242	0.0133044	-0.415242	-0.415242	-0.415242
FBgn0003312	-0.564935	-0.744877	-0.279129	2.25173	-0.744877	-0.744877	-0.744877	-0.364921	0.578134	1.35863
FBgn0050163	-0.333333	-0.333333	-0.333333	-0.333333	3	-0.333333	-0.333333	-0.333333	-0.333333	-0.333333
FBgn0034515	-0.785652	-0.785652	-0.785652	0.44158	2.37605	0.980208	-0.16266	-0.785652	-0.785652	0.293082
FBgn0034611	-1.39463	-1.21883	-1.38395	0.0466341	1.7406	0.518521	1.02126	0.466139	0.292246	-0.087996
FBgn0250906	-1.16052	-1.14749	-0.888702	-0.0376606	1.88478	1.64838	0.337903	-0.102139	-0.203223	-0.33134
FBgn0050431	-0.928476	-0.928476	-0.928476	0.207451	2.23554	1.18505	0.278723	-0.168624	-0.024238	-0.928476
FBgn0032955	-1.5815	-1.39669	-1.15101	0.661373	1.49458	-0.298702	0.573256	0.663607	0.236344	0.798749
FBgn0005636	-1.50516	-1.41954	-0.958741	1.02846	1.63136	1.03148	0.108205	0.0271973	-0.0112948	0.0680354
FBgn0030360	-1.28288	-1.28288	-1.23664	-1.00202	1.16865	0.547225	1.038	0.715706	0.546271	0.788567
FBgn0001077	-0.333333	-0.333333	-0.333333	-0.333333	3	-0.333333	-0.333333	-0.333333	-0.333333	-0.333333
FBgn0037086	-0.846081	-0.846081	1.61495	-0.0610092	2.10066	0.129263	-0.287786	-0.111758	-0.846081	-0.846081
FBgn0000233	-0.61198	-0.61198	-0.61198	0.0681589	2.62985	-0.61198	0.0639107	0.90996	-0.61198	-0.61198
FBgn0000565	-0.768869	-0.768869	-0.768869	0.332668	2.67847	0.641252	-0.224324	-0.563152	-0.219461	-0.338846
FBgn0037992	-1.14566	-1.10519	-0.8861	1.21674	1.58952	1.25185	0.551432	-0.260366	-0.612528	-0.599703
FBgn0038071	-1.54371	-1.4746	-1.30385	0.221185	1.13514	0.88729	1.07158	0.600587	0.317546	0.0888372
FBgn0046253	-1.35992	-1.25637	-0.879193	0.526594	1.61899	1.45838	0.391201	0.373206	-0.212173	-0.660715
FBgn0037085	-1.14052	-1.03638	-0.81433	0.999955	1.59017	1.53673	0.440393	-0.347894	-0.651523	-0.5766
FBgn0024150	-1.10342	-1.07602	-0.96716	0.641485	1.01248	2.08193	0.554363	-0.0796084	-0.393407	-0.670644
FBgn0264089	-1.34187	-1.30213	-1.18771	-0.563451	-0.080865	1.62945	0.918398	0.498574	0.723349	0.706257
FBgn0264270	-0.999171	-0.972853	-0.931653	-0.265897	1.00174	2.42301	0.308301	-0.117988	-0.0925697	-0.352915
FBgn0262867	-0.995858	-0.993217	-0.950387	-0.513892	0.293007	2.1148	1.39057	0.296604	-0.135477	-0.506158
FBgn0032741	-1.46107	-1.34017	-0.839108	0.0442022	1.1379	1.79137	-0.103185	0.444703	-0.384133	0.709484
FBgn0014163	-1.31358	-1.29006	-1.21487	-0.39323	0.0939453	1.57549	1.25064	0.909535	0.301441	0.0806912
FBgn0013765	-1.47559	-1.45529	-1.34545	-0.237178	0.425036	1.28442	0.753026	0.526652	0.733808	0.790571
FBgn0013725	-1.10766	-1.09948	-1.03329	-0.106419	1.2705	1.94554	0.894744	-0.0164589	-0.320089	-0.427386
FBgn0261930	-1.38439	-1.3643	-1.29678	-0.553767	0.183579	1.3088	0.832441	0.871033	0.861027	0.542361
FBgn0010473	-0.972034	-0.971128	-0.934057	-0.411274	0.585502	2.31269	1.0625	0.0323781	-0.374242	-0.330329
FBgn0266101	-1.20789	-1.2014	-1.15869	-0.335213	0.239055	2.09469	0.990819	0.456598	0.0702044	0.0518264
FBgn0008636	-1.19178	-1.16833	-1.13599	-0.512368	1.15253	1.83952	0.888005	0.254192	0.147405	-0.273186
FBgn0004956	-1.05847	-0.855964	-0.692089	0.644502	0.760193	2.10949	1.0021	-0.606844	-0.693147	-0.609772
FBgn0015371	-1.51367	-1.44027	-1.19344	-0.106637	0.0230046	1.48297	0.64395	0.460281	0.925323	0.718501
FBgn0265003	-1.4383	-1.41981	-1.33043	-0.146652	0.638326	1.32931	1.10185	0.779963	0.309966	0.175779
FBgn0034356	-1.59576	-1.52206	-1.19286	0.0427791	0.268168	1.19816	0.507519	0.408192	0.909696	0.97616
FBgn0031879	-1.16136	-1.15338	-1.10399	-0.8051	-0.234112	1.72119	1.29267	0.64158	0.527831	0.274665
FBgn0051712	-0.9756	-0.9756	-0.9756	-0.813922	0.187989	2.17353	0.327591	-0.179747	1.25787	-0.0265142
FBgn0050115	-1.30111	-1.28266	-1.17538	-0.735624	-0.10907	1.41193	0.652178	0.521691	1.01398	1.00405
FBgn0044028	-0.99063	-0.962244	-0.712084	0.546537	1.46904	2.03532	0.232563	-0.350508	-0.581533	-0.686464
FBgn0038894	-0.698958	-0.698958	-0.698958	-0.698958	1.01378	2.32489	0.795162	0.0599133	-0.698958	-0.698958
FBgn0038803	-1.35832	-1.34485	-1.22424	-0.56146	-0.0938399	1.31978	0.998758	0.543623	0.795062	0.92549
FBgn0038476	-1.51266	-1.46239	-1.35535	-0.23638	0.867147	0.927188	0.913644	0.428439	0.597786	0.832568
FBgn0036778	-0.835296	-0.835296	-0.835296	0.278805	1.44063	1.88122	0.89985	-0.712415	-0.446906	-0.835296
FBgn0031001	-1.09766	-1.09746	-1.08398	-0.959433	-0.458748	1.44542	1.25863	0.922303	0.841479	0.229443
FBgn0085412	-1.28269	-1.26826	-1.1535	-0.685042	-0.0833022	1.41867	1.3804	0.794827	0.480088	0.398819
FBgn0259111	-1.00994	-1.00423	-0.96834	-0.456503	0.326805	2.06465	1.45832	0.282907	-0.281394	-0.412264
FBgn0034504	-1.26148	-1.26148	-1.26148	-0.443992	-0.455634	1.40418	0.701446	0.641292	0.781536	1.15562
FBgn0034479	-1.79241	-1.47277	-0.765743	0.205869	0.359261	1.63782	0.676638	0.251352	0.0950911	0.804898
FBgn0004885	-1.03675	-1.02389	-0.950368	-0.19226	0.666761	2.36036	0.810056	0.0492854	-0.461543	-0.221643
FBgn0033987	-1.1147	-1.11247	-1.10469	-0.937232	-0.619813	1.29271	1.19826	0.871593	0.815615	0.710722
FBgn0259211	-1.07286	-1.06272	-1.00509	-0.6919	-0.253242	1.80598	1.56637	0.651079	0.144327	-0.0819459
FBgn0260635	-1.50676	-1.48085	-1.32928	0.209063	0.076493	1.35307	0.657494	0.427199	0.845973	0.74761
FBgn0035236	-1.36115	-1.35275	-1.3077	-0.48152	0.314084	1.31221	1.28869	0.604263	0.641911	0.341967
FBgn0004878	-0.938675	-0.938675	-0.938675	-0.673176	1.00846	2.0746	1.11585	-0.226547	0.0494206	-0.532587
FBgn0052227	-1.30937	-1.27066	-1.11489	-0.310097	0.482269	1.85984	1.21706	0.390043	0.079395	-0.02358
FBgn0001090	-1.0283	-0.992292	-0.858075	-0.114115	1.25352	2.1533	0.613872	0.0479162	-0.391691	-0.684146
FBgn0000489	-1.06308	-1.0618	-1.02997	-0.807329	-0.611751	1.4864	1.37768	1.18426	0.324452	0.201132
FBgn0003326	-1.43985	-1.4259	-1.3372	-0.373667	0.271952	1.09466	0.604878	0.683435	0.876373	1.04532
FBgn0000490	-1.25161	-1.162	-0.957384	0.372969	1.34367	1.79227	0.727843	0.102781	-0.468849	-0.499688
FBgn0000542	-1.40641	-1.37506	-1.21822	-0.507195	0.231443	1.43519	1.0571	0.792916	0.636721	0.353522
FBgn0266756	-1.4974	-1.44929	-1.21773	-0.289645	0.513349	1.05287	1.04062	0.971666	0.830336	0.0452359
FBgn0000180	-1.36133	-1.35512	-1.2804	-0.489521	0.40149	1.51257	1.11073	0.634744	0.369249	0.457578
FBgn0266696	-1.37543	-1.3475	-1.22955	-0.641482	0.124459	1.2554	1.15628	0.822696	0.640297	0.594834
FBgn0003254	-1.11358	-1.1112	-1.10105	-0.643169	-0.166561	1.94597	1.25409	0.572027	0.425288	-0.061807
FBgn0003041	-1.31694	-1.29691	-1.23035	-0.59673	-0.250314	1.17915	1.17539	0.969789	0.731145	0.635768
FBgn0003463	-1.30067	-1.2606	-1.0867	-0.184213	0.074257	1.76803	1.26277	0.750601	0.315807	-0.339269
FBgn0268063	-1.06572	-1.06271	-1.05485	-0.858549	-0.325937	1.79818	1.32701	0.833291	0.260945	0.148339
FBgn0004795	-1.23805	-1.22654	-1.14566	-0.130214	0.427567	1.74994	1.41907	0.497201	0.00342725	-0.356738
FBgn0004595	-1.20281	-1.19297	-1.08634	-0.706834	-0.681713	1.28728	1.16765	0.918149	0.767709	0.729871
FBgn0001325	-1.42685	-1.37964	-1.27049	0.77621	1.1064	1.17032	1.02473	0.355345	-0.105409	-0.25061
FBgn0039026	-1.05996	-1.05895	-1.05828	-0.960148	-0.691862	0.461987	1.41778	1.20116	1.01561	0.732671
FBgn0034657	-1.17006	-1.17006	-1.17006	-0.747306	-0.10345	0.9916	1.83914	0.190147	0.779604	0.560431
FBgn0001323	-0.93895	-0.93895	-0.93895	-0.92729	-0.883759	-0.00240634	1.44787	1.33952	1.17186	0.671052
FBgn0261873	-1.00027	-0.998477	-0.988308	-0.916329	-0.712732	0.965535	1.72446	1.14426	0.67119	0.110666
FBgn0083940	-0.964127	-0.962527	-0.957173	-0.91982	-0.728251	0.705315	1.88793	1.20418	0.55416	0.180313
FBgn0039350	-1.23162	-1.22563	-1.17693	-0.751683	-0.294955	1.19455	1.42721	0.696584	0.498907	0.863564
FBgn0030251	-0.495038	-0.495038	-0.495038	-0.495038	-0.495038	-0.495038	2.29438	-0.495038	-0.495038	1.66593
FBgn0038385	-0.940585	-0.938165	-0.93015	-0.878406	-0.848454	-0.210104	1.45863	1.35222	1.02278	0.912233
FBgn0038475	-1.3008	-1.29959	-1.21128	-0.558319	-0.347304	0.841755	1.30715	0.729539	1.11854	0.720314
FBgn0029771	-1.06701	-1.06701	-1.06701	-0.919997	-0.578685	1.37211	1.55358	0.438684	0.774592	0.560764
FBgn0031623	-0.333333	-0.333333	-0.333333	-0.333333	-0.333333	-0.333333	3	-0.333333	-0.333333	-0.333333
FBgn0262614	-1.14856	-1.14684	-1.12412	-0.883799	-0.601926	0.973798	1.1996	0.757329	0.831948	1.14258
FBgn0001320	-1.15928	-1.13233	-1.07102	-0.563032	-0.272724	1.16673	1.96066	0.763064	0.165508	0.142429
FBgn0003459	-1.2924	-1.2924	-1.24486	-0.584815	-0.168201	1.11576	1.26738	0.58715	0.457216	1.15517
FBgn0283741	-1.6984	-1.52435	-1.04358	0.0944962	0.744859	0.508403	1.20144	1.06644	0.535171	0.115526
FBgn0000449	-0.333333	-0.333333	-0.333333	-0.333333	-0.333333	-0.333333	3	-0.333333	-0.333333	-0.333333
FBgn0278608	-1.11386	-1.11113	-1.09987	-0.979118	-0.491147	1.2192	1.40816	0.621588	0.951971	0.594219
FBgn0002873	-0.947115	-0.945571	-0.923404	-0.717946	-0.451981	1.68108	1.75126	0.762008	0.161514	-0.369842
FBgn0031632	-1.08787	-1.08299	-1.06671	-0.911396	-0.630413	1.21518	1.44443	0.956508	0.829804	0.333463
FBgn0037797	-0.474655	-0.474655	-0.474655	1.19572	-0.474655	-0.474655	2.60151	-0.474655	-0.474655	-0.474655
FBgn0035713	-1.0749	-1.13354	-1.13354	-0.673108	-0.16787	0.0028309	1.8088	0.178908	1.3041	0.888316
FBgn0034275	-1.02823	-1.02823	-1.02823	-1.02823	-0.818624	0.790971	1.39826	0.841342	1.00261	0.898342
FBgn0034225	-0.900562	-0.900562	-0.900562	-0.88077	-0.852073	0.0815902	1.8966	1.32633	0.74364	0.386367
FBgn0034013	-1.09645	-1.09333	-1.0671	-0.867448	-0.625931	1.20301	1.48617	1.04309	0.678339	0.33966
FBgn0002985	-1.09446	-1.09446	-1.09446	-0.788752	-0.772556	0.658208	1.34945	0.55334	1.04339	1.24031
FBgn0033649	-0.943734	-0.944238	-0.939793	-0.897937	-0.89853	0.05038	1.72618	1.10279	0.86169	0.883189
FBgn0033483	-0.948898	-0.946186	-0.943607	-0.704214	0.158705	1.20253	2.17458	0.625663	-0.176679	-0.441895
FBgn0283521	-1.1805	-1.35787	-1.35308	-0.626105	-0.0738985	1.04661	1.17766	0.572647	0.658549	1.13598
FBgn0002431	-1.06198	-1.00525	-1.06198	-0.812442	-0.781382	0.223925	1.59287	1.06776	1.07054	0.767937
FBgn0037007	-1.65875	-1.5217	-1.17898	0.49737	0.430179	0.486943	1.38406	0.219324	0.740879	0.600675
FBgn0261554	-1.19892	-1.17201	-1.09928	-0.630185	-0.64116	0.4349	1.42705	0.984131	1.24926	0.646215
FBgn0032681	-1.00564	-1.00564	-1.00415	-0.974518	-0.860714	0.843166	1.44055	1.29522	0.691576	0.580159
FBgn0262719	-1.17393	-1.17114	-1.16196	-0.902756	-0.435523	0.886281	1.35175	0.962144	0.866477	0.778651
FBgn0000723	-1.05007	-1.04566	-1.01393	-0.863329	-0.737055	0.919076	1.64735	1.2196	0.547216	0.376808
FBgn0037213	-1.49442	-1.41022	-1.23446	0.191482	-0.148736	0.908633	1.52707	0.815838	0.509938	0.334873
FBgn0037363	-1.21292	-1.19849	-1.168	-0.806149	-0.0533168	1.35562	1.37174	0.924279	0.703422	0.0838063
FBgn0034606	-1.16941	-1.15579	-1.05514	-0.885671	-0.641547	0.682218	1.26381	0.959957	1.00509	0.996476
FBgn0085432	-0.988077	-0.987892	-0.988026	-0.967801	-0.88899	0.281875	1.42399	1.08358	1.02326	1.00809
FBgn0263102	-1.23208	-1.21161	-1.09802	-0.702731	-0.608657	0.646218	1.29399	0.845572	1.02591	1.04141
FBgn0086690	-1.17742	-1.16092	-1.10142	-0.354164	-0.708156	0.886393	1.72563	1.17924	0.453254	0.257564
FBgn0004102	-1.48801	-1.44948	-1.27611	0.0902435	0.556083	0.962883	1.37464	0.71355	0.632153	-0.11595
FBgn0003892	-1.13132	-1.12943	-1.11941	-0.963526	-0.54747	1.02253	1.13209	1.07282	1.05683	0.606883
FBgn0000117	-1.13357	-1.13759	-1.12716	-0.915581	-0.456692	1.21272	1.30337	1.04545	0.839273	0.36979
FBgn0050372	-1.3917	-1.27977	-1.12138	-0.518076	-0.439522	0.652088	1.21751	1.10627	0.873922	0.900658
FBgn0266418	-1.05352	-1.04658	-1.05103	-0.957926	-0.749991	0.501086	1.44273	1.05515	1.0607	0.799382
FBgn0003900	-1.45164	-1.367	-1.26167	0.72293	-0.378194	0.897146	1.36729	0.943666	0.440673	0.086789
FBgn0013272	-1.05586	-1.05586	-1.05145	-0.974951	-0.790379	0.662448	1.20786	1.06712	1.18375	0.80732
FBgn0012037	-1.46361	-1.47827	-0.615154	-0.0782976	0.90026	-0.792762	1.60328	0.52346	0.80776	0.593339
FBgn0004394	-0.863057	-0.86421	-0.853662	-0.843711	-0.849631	-0.521126	1.62358	1.2491	0.839795	1.08292
FBgn0266409	-1.0379	-1.03913	-1.04272	-0.891858	-0.838348	0.382765	1.33065	0.85711	1.07731	1.20211
FBgn0004512	-1.14971	-1.14697	-1.12618	-0.728573	0.254841	1.25512	1.77633	0.86242	0.111175	-0.108456
FBgn0000163	-1.07034	-1.06667	-1.05269	-0.922814	-0.713667	0.578092	1.45193	1.1686	1.05372	0.57384
FBgn0004368	-1.01724	-1.01829	-1.019	-0.955511	-0.843816	0.469389	1.45845	1.06985	1.08658	0.769584
FBgn0266129	-0.928881	-0.927663	-0.916193	-0.806612	-0.517628	1.58729	1.87049	0.687553	0.0909814	-0.139339
FBgn0265082	-1.00688	-1.01706	-1.00996	-0.924613	-0.808741	0.125201	1.2487	1.05172	1.16268	1.17896
FBgn0052801	-0.333333	-0.333333	-0.333333	-0.333333	-0.333333	-0.333333	3	-0.333333	-0.333333	-0.333333
FBgn0265276	-1.14389	-1.13897	-1.10778	-0.815405	-0.671722	0.630436	1.26424	1.18506	1.03019	0.767837
FBgn0011723	-1.39465	-1.34764	-1.26509	-0.226553	0.0294456	1.25402	1.31874	0.87661	0.709941	0.0451711
FBgn0050015	-1.02483	-1.01548	-1.00798	-1.02467	-0.83243	0.555385	1.26187	1.19215	0.806173	1.08982
FBgn0015773	-1.08793	-1.08194	-1.04955	-0.911396	-0.517534	1.00871	1.6473	1.1297	0.613481	0.249169
FBgn0000395	-1.1565	-1.15036	-1.11931	-0.813241	-0.580111	0.395797	1.25621	1.00825	1.13427	1.02499
FBgn0263144	-1.00655	-1.00718	-1.00841	-0.961258	-0.819905	0.70847	1.6773	1.00206	0.845848	0.569623
FBgn0263197	-1.02696	-1.02748	-1.03048	-0.885006	-0.852647	0.290109	1.31654	1.16404	1.16735	0.884534
FBgn0024320	-1.1435	-1.1435	-1.1435	-0.720012	-0.3103	0.141522	1.63332	0.561254	0.744091	1.38061
FBgn0024248	-1.27014	-1.27014	-1.09068	-0.257443	-0.266863	0.958474	1.65357	0.107596	0.104886	1.33074
FBgn0024236	-1.123	-1.12087	-1.11241	-0.864557	-0.620102	0.569561	1.40691	1.05487	1.07684	0.732764
FBgn0003520	-1.12333	-1.13049	-1.11511	-0.90151	-0.614563	0.670338	1.32768	1.08784	0.977883	0.821267
FBgn0004861	-1.04309	-1.04215	-1.04428	-0.932188	-0.704824	0.831073	1.46275	1.21203	1.00156	0.259118
FBgn0023511	-0.333333	-0.333333	-0.333333	-0.333333	-0.333333	-0.333333	3	-0.333333	-0.333333	-0.333333
FBgn0267348	-0.906234	-0.906884	-0.906884	-0.906884	-0.897937	-0.205141	1.44527	1.19348	1.33132	0.759895
FBgn0051716	-1.07289	-1.07289	-1.02449	-0.802299	-0.445623	-0.242372	1.50298	0.879186	0.894564	1.38385
FBgn0263256	-1.33391	-1.2588	-1.03923	-0.466446	-0.285801	0.708864	1.7984	0.947246	0.773657	0.156007
FBgn0041184	-1.04847	-1.04763	-1.0414	-0.980702	-0.705191	1.27755	1.3685	0.931847	0.858035	0.387448
FBgn0263603	-1.21867	-1.14315	-1.10866	-0.5487	-0.229145	-0.211112	1.51291	1.41606	1.00552	0.524958
FBgn0004892	-0.499222	-0.499222	-0.499222	-0.499222	-0.499222	-0.499222	2.1216	-0.499222	-0.499222	1.87217
FBgn0019968	-1.02766	-1.03046	-1.03361	-0.972293	-0.814184	0.788206	1.43886	1.15366	0.924378	0.573113
FBgn0003716	-1.0917	-1.09251	-1.08039	-0.920773	-0.603737	0.82992	1.49646	0.595549	0.610278	1.25689
FBgn0004959	-0.799117	-0.977289	-0.977289	-0.816703	-0.745268	1.27468	1.62392	1.27481	0.478321	-0.336065
FBgn0010300	-1.07652	-1.07741	-1.07601	-1.00096	-0.710865	0.882878	1.29164	0.822844	0.970141	0.974262
FBgn0004635	-1.20724	-1.18093	-1.13621	-0.84836	0.0865345	0.939175	1.41578	1.44245	0.391327	0.0974801
FBgn0034602	-0.98773	-0.955989	-0.934332	-0.645033	-0.69202	-0.319793	0.470445	1.85409	1.36828	0.84208
FBgn0051313	-0.499506	-0.499506	-0.499506	-0.499506	1.89865	-0.499506	-0.499506	2.09739	-0.499506	-0.499506
FBgn0035625	-0.847911	-0.847209	-0.846143	-0.841573	-0.844993	-0.463228	1.10518	1.63215	1.43327	0.520449
FBgn0040392	-0.333333	-0.333333	-0.333333	-0.333333	-0.333333	-0.333333	-0.333333	3	-0.333333	-0.333333
FBgn0001258	-1.3518	-1.31535	-0.879919	0.755035	-0.590398	-0.643562	1.00859	1.41686	0.922334	0.678207
FBgn0265274	-1.45076	-1.40748	-1.26444	-0.246518	0.619628	1.02586	1.07812	1.24263	0.325425	0.0775285
FBgn0260400	-0.939097	-0.930753	-0.936562	-0.933655	-0.860902	-0.12302	1.09822	1.37832	1.36381	0.88364
FBgn0028789	-1.33902	-1.31637	-1.28438	-0.511636	0.127882	0.367911	1.09679	1.50226	0.803172	0.553393
FBgn0011766	-1.02376	-1.01933	-1.00811	-0.921701	-0.818205	0.194252	0.946702	1.25209	1.18258	1.21548
FBgn0053113	-0.924855	-0.921147	-0.930056	-0.832265	-0.691351	-0.339148	0.41799	1.54582	1.29655	1.37847
FBgn0030672	-1.05002	-1.04387	-1.07738	-0.958389	-0.597143	0.264935	0.979509	1.43121	1.33407	0.717083
FBgn0035954	-0.679139	-0.679139	-0.679139	-0.679139	-0.679139	-0.0875578	-0.26167	-0.00561407	2.41583	1.33471
FBgn0038535	-1.18072	-1.14089	-1.16134	-0.802382	-0.54919	0.521029	1.10599	0.862739	1.27762	1.06715
FBgn0000439	-0.834802	-0.834802	-0.834802	-0.796818	-0.769243	-0.60882	0.421562	1.21767	1.64374	1.39631
FBgn0035432	-1.1735	-1.13742	-0.996115	-0.182052	-0.600422	-0.117387	0.0212116	1.2419	1.6359	1.30789
FBgn0000629	-0.995233	-1.02197	-1.01195	-0.857316	-0.943462	0.361217	0.95916	0.958408	1.4909	1.06026
FBgn0035956	-0.888965	-0.897565	-0.869556	-0.832259	-0.787672	-0.450273	0.546147	1.42514	1.44012	1.31488
FBgn0037261	-1.25971	-1.257	-1.23847	-0.505583	0.0218838	0.187894	0.524607	0.553238	1.54501	1.42813
FBgn0040022	-0.910671	-1.01631	-0.914946	-0.919532	-0.791835	-0.143084	0.753361	1.13404	1.47112	1.33785
FBgn0001123	-0.955782	-0.955782	-0.955782	-0.912417	-0.867969	-0.0515762	0.847677	1.25594	1.35331	1.24238
FBgn0085424	-0.996574	-0.996637	-0.992477	-0.942322	-0.866319	0.460924	1.19895	1.25881	1.38308	0.492568
FBgn0000229	-0.940406	-0.906963	-0.940406	-0.649874	-0.588119	0.168329	0.187617	0.0712158	2.0194	1.57921
FBgn0039286	-0.821933	-0.821933	-0.821933	-0.821261	-0.817144	-0.622462	0.502205	1.24236	1.51846	1.46364
FBgn0032629	-0.860425	-0.8577	-0.831865	-0.735116	-0.636022	-0.450572	-0.02545	1.06747	1.68151	1.64817
FBgn0028343	-0.973314	-0.979897	-0.969167	-0.941771	-0.799729	0.0641187	0.879249	0.901548	1.58756	1.23141
FBgn0029903	-1.04568	-1.08093	-1.05408	-0.945395	-0.707715	0.545561	1.23174	1.1648	1.31435	0.577351
FBgn0028953	-1.20768	-1.20306	-1.19947	-0.861136	-0.379648	0.901	1.02722	0.782393	1.07358	1.0668
FBgn0028491	-1.16878	-1.15745	-1.08195	-0.646275	-0.677647	0.559793	1.25813	0.920468	1.50469	0.489019
FBgn0028371	-0.987845	-0.988487	-0.984313	-0.887965	-0.795741	-0.0478143	0.915117	1.0567	1.36225	1.35809
FBgn0034644	-1.39879	-1.39288	-1.30254	0.286703	-0.332533	0.168177	0.642131	0.892974	1.27734	1.15942
FBgn0027951	-1.14473	-1.14287	-1.11467	-0.80703	-0.692571	0.596623	1.058	1.00976	1.1958	1.04169
FBgn0027950	-1.15181	-0.824887	-1.20894	-0.649548	-0.782487	0.315622	0.956134	0.937682	1.79755	0.610681
FBgn0010651	-0.788021	-0.795215	-0.789188	-0.759758	-0.672707	-0.411603	-0.120116	0.794425	1.82393	1.71825
FBgn0052672	-0.955956	-0.958767	-0.952311	-0.916557	-0.792972	-0.0749805	0.782903	1.18383	1.63139	1.05342
FBgn0003896	-0.862152	-0.857876	-0.835891	-0.763546	-0.744	-0.516836	0.328141	1.00764	1.74856	1.49596
FBgn0026160	-1.03667	-1.02948	-0.991772	-0.89487	-0.809167	0.188973	0.959694	1.11801	1.47833	1.01695
FBgn0267487	-1.35466	-1.22747	-1.01307	-0.873937	-0.162314	0.345964	0.973652	0.826155	1.27659	1.20908
FBgn0020304	-0.882897	-0.881929	-0.879553	-0.853862	-0.799004	-0.398298	0.554512	1.11708	1.5999	1.42405
FBgn0019650	-0.880276	-0.900618	-0.794249	-0.334637	-0.313618	-0.120302	-0.573214	0.137027	2.0733	1.70659
FBgn0016696	-1.03168	-1.02275	-1.05217	-0.887989	-0.673883	0.268658	1.01705	0.558923	1.67064	1.15322
FBgn0030151	-0.88878	-0.86698	-0.906695	-0.838962	-0.828952	-0.311041	0.690079	0.801597	1.76111	1.38862
FBgn0003317	-1.00451	-1.00451	-1.00451	0.408263	-0.0114098	0.091441	-1.00451	1.48487	1.88647	0.158384
FBgn0030510	-0.487708	-0.0578585	-1.04039	-1.04039	-1.04039	-0.0907213	-0.13156	0.55503	2.22385	1.11015
FBgn0264598	-1.04965	-1.05666	-1.04189	-0.862045	-0.613171	0.186671	0.588197	0.934399	1.65336	1.26078
FBgn0003308	-1.11751	-1.0425	-0.981602	-0.326172	-0.63205	-0.321876	0.368276	0.852743	1.83089	1.3698
FBgn0261822	-0.899373	-0.880434	-0.89731	-0.849338	-0.756574	-0.267369	0.5895	0.657653	1.72163	1.58162
FBgn0261800	-0.872436	-0.872436	-0.863668	-0.837737	-0.816626	0.0591927	0.423154	0.30137	1.87626	1.60293
FBgn0261648	-1.01588	-1.01588	-1.01141	-0.9875	-0.869808	0.531554	1.2248	0.888729	1.30855	0.946835
FBgn0002590	-1.03736	-1.046	-1.02142	-0.91105	-0.650073	0.419747	1.29094	0.575781	1.70391	0.675515
FBgn0261560	-0.64972	-0.646788	-0.64273	-0.601045	-0.620096	-0.633099	-0.050242	0.0409895	2.32872	1.47402
FBgn0004828	-1.1961	-1.17315	-1.18147	-0.880848	-0.408291	0.762957	1.04431	0.810742	1.27873	0.94312
FBgn0032693	-0.333333	-0.333333	-0.333333	-0.333333	-0.333333	-0.333333	-0.333333	-0.333333	3	-0.333333
FBgn0004456	-0.931755	-0.930767	-0.9286	-0.914754	-0.86356	-0.107281	0.947169	1.04995	1.67112	1.00848
FBgn0031145	-1.01323	-1.01323	-1.0099	-0.878093	-0.733378	0.0764234	1.00479	0.697827	1.45136	1.41743
FBgn0002931	-0.917844	-0.917844	-0.917844	-0.892734	-0.813307	-0.307486	0.943178	1.04723	1.58648	1.19017
FBgn0004646	-1.02308	-1.00744	-0.98057	-0.877697	-0.808323	0.0852751	1.08884	1.32019	1.41059	0.792218
FBgn0003002	-0.936178	-0.936239	-0.928978	-0.911103	-0.907253	-0.118466	1.28705	1.23964	1.30343	0.908094
FBgn0002945	-1.00089	-0.999719	-0.994852	-0.968295	-0.855275	0.220786	1.16494	1.10038	1.19843	1.1345
FBgn0034158	-1.1039	-1.10042	-1.10267	-0.948473	-0.579195	0.589142	1.19778	0.67813	1.37241	0.997205
FBgn0052982	-0.806876	-0.806575	-0.806261	-0.799926	-0.791662	-0.456675	0.399863	0.644063	1.45086	1.97318
FBgn0266581	-0.581809	-0.823651	-0.803334	-0.766894	-0.627784	-0.682054	0.98416	0.309728	0.673972	2.31767
FBgn0265298	-1.19506	-1.19217	-1.20427	-0.468729	-0.383062	0.645909	0.910298	0.0757925	1.15009	1.6612
FBgn0264707	-0.850494	-0.923476	-0.971948	-0.835933	-0.808649	-0.0939192	0.410225	0.838081	1.54466	1.69146
FBgn0264895	-0.924701	-0.924346	-0.920024	-0.885326	-0.830071	-0.196164	0.766592	0.906037	1.49506	1.51295
FBgn0267791	-1.28134	-1.25425	-1.25267	-0.8733	-0.0334124	0.879205	0.944529	0.806365	0.982994	1.08187
FBgn0053180	-0.925368	-0.925368	-0.925368	-0.925368	-0.887255	-0.0233242	0.8613	0.833569	1.24023	1.67695
FBgn0053207	-0.870433	-0.869061	-0.847768	-0.720738	-0.683622	-0.467372	0.16761	0.944186	1.52924	1.81796
FBgn0053526	-1.07243	-1.07243	-1.07243	-0.881287	-0.719056	0.388254	0.741159	1.18034	1.15928	1.34861
FBgn0262624	-0.800772	-0.79849	-0.790657	-0.705685	-0.676122	-0.442061	0.133231	0.430742	1.62288	2.02693
FBgn0261563	-1.00616	-1.00116	-0.962205	-0.846097	-0.707675	0.0363945	0.643199	0.708716	1.49178	1.64319
FBgn0267790	-1.031	-1.02062	-1.01538	-0.893598	-0.793376	0.243785	0.991219	0.756049	1.32676	1.43617
FBgn0259740	-1.14097	-1.129	-1.13366	-0.798851	-0.286474	0.101961	0.736703	0.695363	1.38898	1.56595
FBgn0259212	-1.0118	-1.01282	-0.995746	-0.899985	-0.747574	0.0375629	0.895176	0.943842	1.3766	1.41474
FBgn0053099	-0.930444	-0.930444	-0.930444	-0.0870366	1.05295	-0.463943	-0.930444	0.471378	0.597538	2.15089
FBgn0266599	-1.12834	-1.11263	-1.11793	-0.85255	-0.5615	0.640935	0.649521	0.701716	1.33745	1.44332
FBgn0000071	-1.12033	-1.12033	-1.12033	-0.923647	-0.504227	0.606373	1.19517	0.726413	0.778589	1.48231
FBgn0051721	-0.837945	-0.837891	-0.836469	-0.827413	-0.810944	-0.497732	0.542965	0.923096	1.37255	1.80978
FBgn0026059	-0.846734	-0.924178	-1.06345	-0.882771	-0.678284	0.655461	0.279661	0.395221	0.942087	2.12299
FBgn0023214	-0.892746	-0.891133	-0.851353	-0.367611	-0.283974	-0.043674	-0.280009	0.101396	0.97327	2.53583
FBgn0023213	-0.955908	-0.92414	-0.9362	-0.898725	-0.910896	0.0121606	0.954669	0.762293	1.3257	1.57105
FBgn0022349	-1.1434	-1.1142	-1.14546	-0.917244	-0.545862	0.672953	1.03082	0.789778	1.03473	1.33789
FBgn0016977	-1.02988	-1.03001	-1.02894	-0.986675	-0.860733	0.704029	1.2081	0.77814	1.01702	1.22895
FBgn0016059	-1.14116	-1.16055	-1.13921	-0.842423	-0.624652	0.72849	1.024	0.943973	0.969047	1.24249
FBgn0015903	-0.766302	-0.764504	-0.764729	-0.735497	-0.716141	-0.469542	0.0330786	0.576787	1.54773	2.05912
FBgn0014020	-1.05879	-1.03872	-1.05325	-0.912	-0.782149	0.401589	0.982999	0.883358	1.19118	1.38579
FBgn0013733	-0.842605	-0.837673	-0.839824	-0.814848	-0.761882	-0.334614	0.360196	0.616103	1.57223	1.88292
FBgn0011747	-0.793612	-0.703268	-0.796116	-0.753805	-0.795933	-0.341925	0.274132	0.331483	1.38127	2.19778
FBgn0010452	-0.671092	-0.671092	-0.671092	-0.575904	-0.671092	-0.671092	0.907099	-0.0263317	0.540431	2.51016
FBgn0010389	-0.833542	-0.833542	-0.833542	-0.781307	-0.712093	-0.551175	0.263452	1.03062	1.42832	1.82281
FBgn0010382	-1.18526	-1.1774	-1.14073	-0.865072	-0.453622	0.747781	0.912978	0.715244	1.0534	1.39269
FBgn0010228	-0.93465	-0.934279	-0.934394	-0.925759	-0.891876	-0.0238893	0.845753	1.10742	1.06019	1.63148
FBgn0026061	-0.790312	-0.789677	-0.786605	-0.727239	-0.645843	-0.348131	-0.0479913	0.438583	1.71347	1.98375
FBgn0010215	-0.75489	-0.755913	-0.753698	-0.752639	-0.752448	-0.579176	0.201385	0.578443	1.586	1.98293
FBgn0005672	-1.00543	-1.01084	-1.01157	-0.936493	-0.790973	0.246027	1.03575	0.76635	1.1857	1.52148
FBgn0005631	-1.28325	-1.28325	-1.24475	-0.986501	0.69347	0.690756	0.370406	0.985442	1.01125	1.04642
FBgn0005278	-0.885351	-0.873483	-0.871828	-0.846375	-0.756986	-0.274046	0.521203	0.690293	1.37739	1.91918
FBgn0004859	-0.921643	-0.921643	-0.921643	-0.913003	-0.869681	-0.229853	1.04079	1.0273	1.35109	1.35829
FBgn0004362	-1.15305	-1.15533	-1.16072	-0.967226	-0.416192	0.68796	0.894933	0.981507	1.0337	1.25443
FBgn0003866	-0.546244	-0.554865	-0.556952	-0.556211	-0.541061	-0.503492	-0.417635	-0.147762	1.31239	2.51183
FBgn0003731	-1.55804	-1.47992	-1.22838	0.306455	0.349736	0.669542	0.356576	0.187264	0.90305	1.49372
FBgn0003557	-1.21811	-1.22574	-1.1586	-0.722569	-0.481724	0.507955	0.993962	1.08046	0.989696	1.23466
FBgn0003261	-1.1468	-1.14133	-1.13141	-0.881934	-0.582854	0.645649	1.14919	0.907063	0.94487	1.23756
FBgn0002543	-1.24898	-1.23095	-1.13729	-0.774565	-0.453489	0.730472	0.951311	0.903651	1.0374	1.22245
FBgn0002525	-1.09645	-1.09645	-1.09645	-0.821507	0.0957741	-0.082237	0.656752	0.344476	1.12396	1.97214
FBgn0001316	-0.886678	-0.885724	-0.88708	-0.870315	-0.804861	-0.366129	0.640076	1.00392	1.44609	1.6107
FBgn0001235	-0.976123	-0.975933	-0.964975	-0.925533	-0.859971	0.0786949	0.847754	1.02064	1.3299	1.42554
FBgn0000477	-0.333333	-0.333333	-0.333333	-0.333333	-0.333333	-0.333333	-0.333333	-0.333333	-0.333333	3
FBgn0010105	-0.766654	-0.766654	-0.766654	-0.760335	-0.757118	-0.25627	0.275554	0.140456	1.48623	2.17145
FBgn0026179	-1.24972	-1.24177	-1.23128	-0.705625	-0.125908	0.485885	0.847429	0.524511	1.31993	1.37655
FBgn0026319	-0.969759	-0.969432	-0.963588	-0.802216	-0.572682	-0.175529	0.325846	0.877738	1.49768	1.75194
FBgn0026376	-1.34143	-1.32101	-1.17986	-0.533951	-0.391378	0.780181	1.02577	0.916587	0.89423	1.15086
FBgn0051523	-1.06974	-1.03891	-0.887489	-0.533528	-0.777155	-0.250043	0.938833	0.548044	1.26726	1.80273
FBgn0050089	-0.970311	-0.969943	-0.968525	-0.935221	-0.858345	0.198104	0.759176	0.868018	1.26457	1.61248
FBgn0046687	-0.985962	-0.999378	-1.0028	-0.879727	-0.824371	0.286791	0.605226	0.849369	1.32329	1.62755
FBgn0044324	-0.974037	-0.953555	-0.955467	-0.827209	-0.774302	-0.234908	1.40584	0.957851	0.845225	1.51056
FBgn0041160	-0.923917	-0.923917	-0.921474	-0.853686	-0.715759	0.526988	0.414601	0.0198899	1.53122	1.84605
FBgn0040038	-0.93419	-0.937154	-0.92122	-0.767954	-0.553303	0.266657	0.319214	0.296497	0.900732	2.33072
FBgn0039600	-1.1413	-1.1413	-1.11113	-0.809735	-0.44464	0.487536	0.741438	0.495855	1.44164	1.48164
FBgn0038194	-0.476515	-0.476515	-0.476515	-0.476515	-0.476515	-0.476515	-0.476515	1.22882	-0.476515	2.58331
FBgn0037753	-1.0432	-1.01328	-1.02369	-0.931355	-0.852617	0.553984	1.0466	0.665425	1.19296	1.40516
FBgn0036007	-0.82095	-0.821016	-0.816711	-0.783871	-0.741091	-0.372369	0.404359	0.390803	1.66513	1.89572
FBgn0035772	-1.20637	-1.17865	-1.15791	-0.687704	-0.6131	0.696943	0.696664	1.07318	1.0931	1.28383
FBgn0035656	-0.879478	-0.867829	-0.795656	-0.0237249	-0.383943	-0.497857	-0.25353	0.0598635	1.21117	2.43099
FBgn0035397	-0.992596	-0.994617	-1.00157	-0.956163	-0.800432	0.156827	0.979384	0.906964	1.28003	1.42217
FBgn0035234	-0.764821	-0.764821	-0.764821	-0.764821	0.7818	0.452145	-0.764821	1.5247	-0.764821	1.83028
FBgn0035157	-1.14135	-1.11062	-1.06328	-0.748522	-0.534756	0.260509	0.551074	0.958409	1.10073	1.72781
FBgn0034264	-0.58628	-0.58628	-0.58628	-0.58628	-0.58628	-0.58628	-0.58628	1.68177	0.253993	2.16819
FBgn0033817	-0.467622	-0.467622	-0.467622	-0.467622	-0.467622	-0.467622	-0.467622	1.07891	-0.467622	2.66206
FBgn0027066	-1.06155	-1.0743	-1.05933	-0.879161	-0.815931	0.509738	1.08143	0.85325	1.15344	1.29242
FBgn0027660	-1.00195	-0.993431	-0.952061	-0.788962	-0.751418	-0.225375	0.7202	1.2032	1.33553	1.45426
FBgn0028577	-1.26066	-1.24306	-1.26168	-0.801431	-0.165943	0.995586	1.06942	0.85496	0.688549	1.12426
FBgn0030716	-0.76912	-0.76912	-0.76912	-0.185484	-0.76912	-0.76912	0.243776	0.0616581	1.81592	1.90973
FBgn0031961	-1.02653	-0.997914	-0.801055	-0.853198	-0.598002	0.209845	0.565768	0.201539	1.21682	2.08273
FBgn0032036	-1.30525	-1.29941	-1.25726	-0.60616	-0.202408	1.00265	0.877062	0.538756	1.03079	1.22123
FBgn0052475	-0.382384	-0.930212	-0.930212	-0.930212	-0.930212	1.08332	0.321763	-0.37043	1.16674	1.90184
FBgn0032170	-1.00856	-1.00856	-0.815104	-0.761708	-0.748	0.414825	1.05096	0.671853	0.101141	2.10316
FBgn0032388	-1.11554	-1.11554	-1.11554	-0.801356	-0.73067	1.04526	0.527423	1.02816	0.953628	1.32417
FBgn0032682	-0.899467	-0.899467	-0.874104	-0.871521	-0.754195	-0.331574	0.736059	0.71811	1.39046	1.7857
FBgn0284084	-0.885623	-0.885623	-0.850932	-0.335735	-0.636683	-0.481041	-0.0274942	0.485324	1.51123	2.10658
FBgn0032957	-0.741772	-1.05972	-0.682134	-0.856182	-0.611214	-0.0855133	0.540246	0.11969	1.07976	2.29683
FBgn0033010	-0.730593	-0.72921	-0.727071	-0.734371	-0.685205	-0.47061	0.105153	0.431322	1.17422	2.36637
FBgn0033652	-0.866537	-0.864803	-0.852799	-0.840356	-0.822028	-0.349664	0.581442	0.783905	1.39403	1.83681
FBgn0032230	-1.00264	-1.00264	-1.00264	-0.909023	-0.782499	0.0062059	1.20122	1.00837	1.21516	1.2685
FBgn0284243	-1.11213	-1.11466	-1.10929	-0.884101	-0.719873	0.975738	0.86337	0.836073	1.012	1.25287

## Sheet: Fig3Bii
FBgn	95	105	115	125	145	160	175	190	205	220
FBgn0032843	-1.43649	-1.38227	-1.13837	-0.590924	0.0299277	1.01473	0.733557	0.749867	0.686232	1.33374
FBgn0083972	-1.73545	-1.63892	-1.01428	0.199345	0.737057	0.556165	0.961154	0.992049	0.351875	0.591003
FBgn0259167	-1.45901	-1.35092	-1.04941	-0.399783	-0.319674	0.833246	1.34217	1.18087	0.460305	0.76221
FBgn0263316	-1.33965	-1.32851	-1.22534	-0.64554	-0.00129752	0.557568	1.00078	0.972318	0.654819	1.35484
FBgn0036150	-1.23283	-1.23241	-1.17369	-0.74159	-0.27653	0.327238	1.22639	0.916576	0.853673	1.33317
FBgn0011653	-1.29483	-1.27585	-1.15778	-0.770913	-0.0135589	0.281032	0.755301	1.29237	0.925473	1.25876
FBgn0034468	-1.60651	-1.51409	-1.11238	-0.34814	0.645386	0.386412	0.94914	0.846877	0.723221	1.03009
FBgn0010280	-1.19079	-0.957349	-0.146999	1.85386	1.89226	-0.230931	-0.171562	-0.00625202	-0.505109	-0.537129
FBgn0034463	-1.24596	-1.2103	-1.09991	0.0506656	1.84953	1.24879	0.587267	0.462279	-0.208771	-0.433594
FBgn0003312	-1.06275	-0.996027	-0.80366	-0.573231	-0.329455	-0.0631625	0.104782	0.76042	0.529607	2.43348
FBgn0050163	-1.35404	-1.11702	-0.876499	-0.0139653	2.40063	0.503938	0.296499	0.208659	-0.0443607	-0.00384852
FBgn0034515	-1.45551	-1.23147	-0.91056	-0.321699	-0.0768362	0.54684	1.94584	1.09652	0.0360748	0.370796
FBgn0034611	-1.18705	-1.15132	-1.01663	-0.960235	-0.134673	-0.00590891	1.57495	1.12518	0.833808	0.921884
FBgn0250906	-1.02384	-0.9911	-0.98849	-0.599144	-0.561455	-0.419414	0.495943	1.35146	0.963729	1.77231
FBgn0050431	-1.17774	-1.15072	-1.13451	-0.884521	-0.371068	0.978078	1.59632	0.827022	0.545973	0.771158
FBgn0032955	-0.835623	-0.835623	-0.790931	-0.793331	-0.682908	-0.479745	0.292718	0.765912	1.26959	2.08994
FBgn0005636	-1.37688	-1.34405	-1.1827	-0.876103	0.824799	0.922762	0.710681	0.547631	0.55427	1.2196
FBgn0030360	-0.879407	-0.876343	-0.885542	-0.844245	-0.613396	-0.485343	0.431531	1.09098	1.15256	1.9092
FBgn0001077	-1.04313	-1.00035	-0.870059	-0.581613	-0.696187	-0.479378	0.558294	1.63042	1.08089	1.40112
FBgn0037086	-1.61481	-1.34502	-0.782162	-0.221595	0.331724	0.537083	1.88677	0.962975	0.0646278	0.180396
FBgn0000233	-1.21538	-1.19996	-1.06322	-0.789104	-0.354598	0.366013	1.49946	1.35486	0.659728	0.742202
FBgn0000565	-1.21416	-1.18595	-1.10545	-0.269578	1.93131	1.38156	0.351483	-0.0154551	-0.10159	0.227827
FBgn0037992	-1.19302	-1.18215	-1.05671	-0.607379	0.361027	0.697793	1.90067	1.20616	-0.0860819	-0.0403117
FBgn0038071	-0.989614	-0.9825	-0.94008	-0.829095	-0.565941	-0.319306	0.602365	1.13485	1.10032	1.789
FBgn0046253	-1.07715	-1.05579	-0.982434	-0.784961	-0.518771	-0.212593	0.760632	1.07513	1.09277	1.70316
FBgn0037085	-1.33325	-1.27787	-1.13605	0.267602	1.58682	1.06212	1.17383	0.21188	-0.324274	-0.230795
FBgn0024150	-1.05942	-1.0595	-1.04329	-0.852707	-0.496323	0.397797	1.45716	1.69363	0.681222	0.281426
FBgn0264089	-0.900457	-0.925044	-0.919241	-0.90381	-0.850893	0.00698321	0.454635	0.897845	1.52018	1.6198
FBgn0264270	-1.17516	-1.16273	-1.12354	-0.817029	0.157325	1.40673	1.45686	1.02766	0.368493	-0.138613
FBgn0262867	-0.992684	-0.992401	-0.984145	-0.92584	-0.749164	-0.0921794	1.07998	1.28764	1.13808	1.23071
FBgn0032741	-1.10633	-1.07827	-0.987428	-0.778743	-0.508012	0.0579011	1.36765	1.68106	0.958811	0.393358
FBgn0014163	-1.32215	-1.33018	-1.26696	-0.194415	-0.212634	0.203859	1.43305	1.08081	0.459967	1.14866
FBgn0013765	-1.24192	-1.24429	-1.18622	-0.5617	-0.291363	0.117785	0.882341	1.05982	0.961865	1.50369
FBgn0013725	-1.08401	-1.08367	-1.02426	-0.832311	-0.116077	1.1203	1.64695	1.38726	0.032438	-0.0466234
FBgn0261930	-1.06659	-1.06359	-1.03945	-0.913494	-0.522686	-0.00274786	0.975547	1.41003	0.854273	1.36871
FBgn0010473	-1.07246	-1.07145	-1.05296	-0.903713	-0.435049	0.203818	1.51136	1.54379	0.460599	0.81606
FBgn0266101	-1.16225	-1.1577	-1.16152	-0.922715	-0.409285	1.17776	1.01321	0.750339	0.61074	1.26141
FBgn0008636	-1.144	-1.12495	-1.09732	-0.956266	-0.282329	0.703313	1.61358	1.26846	0.525631	0.49388
FBgn0004956	-1.11893	-1.03953	-0.773582	-0.421485	0.0983507	1.31302	2.14083	0.544404	-0.402848	-0.340239
FBgn0015371	-1.34921	-1.40809	-0.954942	-0.39768	-0.65343	1.18523	0.8176	0.845342	0.76	1.15518
FBgn0265003	-1.51669	-1.42539	-0.827057	0.943285	1.65757	0.373639	0.502466	0.877045	-0.376775	-0.208091
FBgn0034356	-0.971683	-0.968773	-0.907377	-0.748156	-0.541041	-0.306744	0.514677	0.568586	1.44285	1.91766
FBgn0031879	-0.846781	-0.846532	-0.843817	-0.836362	-0.759789	-0.466342	0.4237	1.0437	1.26131	1.87092
FBgn0051712	-0.910066	-0.948925	-0.935304	-0.899569	-0.755457	-0.29081	1.06952	1.09376	0.91981	1.65704
FBgn0050115	-0.988324	-0.992529	-0.95961	-0.927622	-0.672209	-0.15064	0.758052	1.32523	1.1435	1.46415
FBgn0044028	-1.00864	-1.00062	-0.911866	-0.571784	0.198877	1.5914	1.90337	0.572747	-0.366158	-0.407335
FBgn0038894	-1.16877	-1.07349	-1.02415	-0.697233	-0.405481	-0.165853	0.735331	1.03434	0.982281	1.78303
FBgn0038803	-1.29731	-1.30095	-1.1756	-0.648612	-0.234896	0.635665	1.02784	0.932612	0.635706	1.42555
FBgn0038476	-1.41338	-1.48439	-1.20575	-0.492585	0.564113	0.74433	0.881142	0.703899	0.346895	1.35573
FBgn0036778	-1.15477	-1.14865	-0.982443	-0.440585	0.922962	0.745677	1.95804	0.651163	0.154403	-0.7058
FBgn0031001	-0.862857	-0.862857	-0.862857	-0.862857	-0.80429	-0.475948	0.57741	1.50359	1.18163	1.46904
FBgn0085412	-0.862945	-0.864081	-0.862348	-0.861672	-0.711305	-0.625132	0.69169	1.33733	1.21434	1.54413
FBgn0259111	-0.983957	-0.968991	-0.945894	-0.887799	-0.677025	-0.192021	0.907882	1.05106	0.930307	1.76644
FBgn0034504	-0.91137	-0.889434	-0.91137	-0.878204	-0.509446	-0.0880548	0.961947	2.24559	0.66426	0.316077
FBgn0034479	-0.996459	-0.970379	-0.860945	-0.722647	-0.578303	-0.279258	0.521261	0.764635	0.98683	2.13527
FBgn0004885	-0.977416	-0.975873	-0.972048	-0.893388	-0.676924	-0.16177	0.812933	1.13936	1.0011	1.70403
FBgn0033987	-0.857071	-0.854131	-0.864855	-0.862	-0.807851	-0.477278	0.66413	1.66729	0.991847	1.39992
FBgn0259211	-0.99913	-0.994975	-0.966101	-0.867084	-0.665702	-0.246477	0.893545	1.52374	1.10545	1.21673
FBgn0260635	-1.47671	-1.45607	-1.29552	-0.303752	0.671086	0.867067	0.694009	1.08261	0.201338	1.01594
FBgn0035236	-1.29761	-1.34826	-1.17171	-0.460475	-0.110764	0.425082	0.876439	1.3292	0.313285	1.4448
FBgn0004878	-0.94154	-0.94154	-0.938293	-0.907418	-0.80563	-0.21145	0.947752	1.50529	1.28204	1.01079
FBgn0052227	-1.03066	-1.02497	-1.0001	-0.937665	-0.643891	0.258967	1.58051	1.46052	0.648814	0.68847
FBgn0001090	-1.11842	-1.10387	-1.06961	-0.778799	-0.442624	-0.0843834	0.984274	1.6032	1.09842	0.911805
FBgn0000489	-0.966249	-0.96285	-0.950949	-0.879096	-0.738152	-0.186102	1.12132	1.69877	0.973687	0.889623
FBgn0003326	-0.994263	-0.99198	-0.977258	-0.918354	-0.643404	-0.113186	0.808581	1.30508	0.903277	1.62151
FBgn0000490	-1.28541	-1.21774	-1.04831	-0.696458	0.0161597	0.71894	1.63856	1.39649	0.324009	0.153748
FBgn0000542	-1.08038	-1.07491	-1.03037	-0.921582	-0.521968	0.0730284	1.24507	1.43686	0.694845	1.1794
FBgn0266756	-1.35463	-1.31832	-1.15919	-0.709185	-0.122794	0.631913	1.01794	1.07952	0.752002	1.18275
FBgn0000180	-0.944768	-0.944337	-0.934377	-0.879957	-0.69219	-0.338762	0.780845	1.37089	1.01723	1.56542
FBgn0266696	-0.867066	-0.860002	-0.866052	-0.845594	-0.81301	-0.4006	0.423567	1.34634	1.24646	1.63595
FBgn0003254	-0.950618	-0.948984	-0.945323	-0.878965	-0.744731	0.0174088	1.59744	1.62184	0.745591	0.486341
FBgn0003041	-1.11315	-1.09075	-1.0609	-0.680049	-0.831797	0.221266	1.15052	1.28918	0.961423	1.15426
FBgn0003463	-0.996038	-0.991555	-0.964744	-0.91736	-0.67642	-0.171093	1.24823	1.49322	0.873782	1.10198
FBgn0268063	-0.835267	-0.834619	-0.831655	-0.822397	-0.756829	-0.395865	0.409839	0.884151	1.09435	2.08829
FBgn0004795	-0.965891	-0.956472	-0.941366	-0.886539	-0.694904	-0.30549	1.03497	1.6165	1.14001	0.959191
FBgn0004595	-0.890096	-0.890096	-0.886873	-0.858985	-0.796248	-0.405266	0.609431	1.53961	1.17392	1.40461
FBgn0001325	-1.29602	-1.28072	-1.10754	-0.764385	-0.0999148	0.773082	1.47668	1.22721	0.516526	0.555085
FBgn0039026	-0.899441	-0.898687	-0.890408	-0.862749	-0.777954	-0.394558	0.652178	1.65351	1.17547	1.24264
FBgn0034657	-1.08719	-1.02762	-1.02487	-0.985049	-0.648057	0.200425	1.03464	1.17547	1.04168	1.32056
FBgn0001323	-0.834801	-0.835154	-0.834266	-0.832108	-0.804931	-0.576646	0.473606	1.48624	1.38704	1.37101
FBgn0261873	-0.868767	-0.868074	-0.861586	-0.84962	-0.793219	-0.540176	0.657993	1.36938	1.32265	1.43142
FBgn0083940	-0.883997	-0.866665	-0.88586	-0.871761	-0.674232	-0.145532	1.9309	1.52423	0.521016	0.351897
FBgn0039350	-1.25852	-1.22272	-1.2009	-0.705156	-0.132921	0.71135	1.62416	0.862603	0.343234	0.978874
FBgn0030251	-0.860834	-0.853876	-0.836959	-0.776543	-0.659602	-0.43196	0.326413	0.842572	1.12321	2.12758
FBgn0038385	-0.770191	-0.76848	-0.768695	-0.763877	-0.755231	-0.654958	0.160748	1.02784	1.38299	1.90986
FBgn0038475	-1.03524	-1.03638	-0.99568	-0.751639	-0.48837	-0.42112	0.958636	1.00837	1.12238	1.63904
FBgn0029771	-0.928038	-0.928038	-0.928038	-0.926622	-0.79385	-0.282332	1.33252	1.2186	0.908484	1.32731
FBgn0031623	-1.18379	-1.14624	-1.01138	-0.617065	-0.645408	0.262303	1.08016	0.614018	0.906778	1.74062
FBgn0262614	-0.937654	-0.936908	-0.92838	-0.847759	-0.722711	-0.223753	0.609664	0.967671	1.17654	1.84329
FBgn0001320	-1.15389	-1.13512	-0.951954	-0.781987	-0.168864	0.494844	1.67967	1.62607	0.348919	0.0423091
FBgn0003459	-1.17099	-1.16143	-1.0981	-0.323169	0.0360951	1.60897	1.62909	0.177912	-0.418584	0.720212
FBgn0283741	-1.05211	-1.04814	-0.958885	-0.917794	-0.533509	-0.0536575	1.00749	1.76	0.801771	0.994829
FBgn0000449	-0.833448	-0.833759	-0.832226	-0.828067	-0.804394	-0.547848	0.491717	1.2103	1.21989	1.75784
FBgn0278608	-0.752037	-0.757402	-0.725534	-0.75921	-0.757264	0.137628	0.123869	0.150225	0.789293	2.55043
FBgn0002873	-0.898067	-0.89858	-0.89261	-0.884179	-0.80888	-0.397231	0.997001	1.63715	1.17218	0.973215
FBgn0031632	-0.880153	-0.879296	-0.876753	-0.8541	-0.786757	-0.42114	0.558785	1.2691	1.19491	1.6754
FBgn0037797	-0.961154	-0.955419	-0.942785	-0.879737	-0.676035	-0.373643	0.965213	1.45221	1.02483	1.34652
FBgn0035713	-1.13564	-1.03395	-1.10586	-0.664422	-0.954312	1.34705	0.901151	1.08559	0.632502	0.927894
FBgn0034275	-0.765098	-0.765517	-0.764458	-0.757945	-0.729892	-0.481173	0.423626	0.38213	1.18145	2.27687
FBgn0034225	-0.823553	-0.823553	-0.823553	-0.822498	-0.812299	-0.656927	0.728295	0.96981	1.40654	1.65774
FBgn0034013	-0.850422	-0.847982	-0.847982	-0.8389	-0.793679	-0.470396	0.431196	1.08716	1.48113	1.64987
FBgn0002985	-0.975167	-0.952099	-0.872488	-0.826236	-0.861164	-0.261878	1.33807	1.42458	0.774376	1.212
FBgn0033649	-0.825412	-0.826737	-0.825609	-0.81605	-0.809353	-0.643694	0.525743	1.36745	1.41627	1.43739
FBgn0033483	-0.893839	-0.889826	-0.892583	-0.870047	-0.687989	-0.302584	1.42361	1.80249	0.934666	0.376099
FBgn0283521	-1.32334	-1.30884	-1.22422	-0.668121	0.152418	0.483016	1.02718	1.02859	0.396826	1.43649
FBgn0002431	-0.936491	-0.783318	-1.01419	-0.696168	-0.851653	-0.0406867	0.164551	1.22311	0.99868	1.93617
FBgn0037007	-1.00463	-0.993715	-0.900606	-0.870213	-0.646806	-0.238622	0.926325	0.883915	1.05132	1.79302
FBgn0261554	-0.62356	-0.641267	-0.644608	-0.641047	-0.647198	-0.563408	-0.171402	0.268033	1.19119	2.47326
FBgn0032681	-0.80399	-0.80399	-0.802655	-0.80399	-0.79257	-0.617557	0.309699	1.32627	1.28741	1.70137
FBgn0262719	-0.863988	-0.863888	-0.863751	-0.851669	-0.746057	-0.429641	0.456571	1.11171	1.21164	1.83908
FBgn0000723	-0.837086	-0.834932	-0.830747	-0.819594	-0.777501	-0.562229	0.423386	1.23628	1.27232	1.7301
FBgn0037213	-0.931568	-0.918512	-0.870585	-0.803644	-0.666918	-0.387409	0.397364	1.13341	1.20563	1.84224
FBgn0037363	-0.902044	-0.898738	-0.897298	-0.882417	-0.801267	-0.370362	0.668634	1.28669	1.36767	1.42913
FBgn0034606	-0.775591	-0.775816	-0.773481	-0.772861	-0.748479	-0.592118	0.225206	0.923802	1.21099	2.07835
FBgn0085432	-0.918394	-0.914517	-0.908023	-0.899832	-0.882712	-0.263894	1.3725	1.22199	0.9294	1.26348
FBgn0263102	-1.11491	-1.06283	-0.98558	-0.681144	-0.558719	0.0216047	1.46959	1.72882	0.71604	0.467127
FBgn0086690	-0.881011	-0.872557	-0.864211	-0.77953	-0.730646	-0.546843	0.58216	1.75019	1.42563	0.916814
FBgn0004102	-1.18213	-1.1314	-0.956905	-0.60763	0.272717	0.514027	2.13999	1.05524	-0.0353384	-0.0685659
FBgn0003892	-0.897151	-0.896476	-0.894514	-0.871121	-0.765065	-0.386727	0.616916	1.37257	1.10626	1.6153
FBgn0000117	-1.20928	-1.20383	-1.12404	-0.948319	-0.121319	0.227811	1.20429	1.23442	1.00656	0.933706
FBgn0050372	-1.06672	-1.15644	-1.11735	-0.680262	-0.530348	-0.032177	1.57408	1.14836	0.889079	0.971771
FBgn0266418	-0.888947	-0.886345	-0.888207	-0.879257	-0.832687	-0.3909	0.768869	1.48427	1.07817	1.43503
FBgn0003900	-1.02033	-1.00796	-0.940854	-0.817171	-0.549605	-0.276582	1.16705	1.81012	0.684019	0.951312
FBgn0013272	-0.769064	-0.768337	-0.768061	-0.763607	-0.739369	-0.516218	0.221337	0.722094	1.16846	2.21276
FBgn0012037	-0.876745	-0.86349	-0.816332	-0.753458	-0.629164	-0.36674	0.171981	1.02775	0.916245	2.18996
FBgn0004394	-0.788378	-0.786114	-0.787249	-0.785992	-0.779731	-0.737368	0.369229	1.66684	1.34055	1.28822
FBgn0266409	-1.1082	-1.01679	-1.04654	-0.877782	-0.737474	0.294392	1.26962	1.16142	0.75111	1.31025
FBgn0004512	-0.887438	-0.886924	-0.882647	-0.859017	-0.737451	-0.39614	0.495856	1.2288	1.16705	1.75791
FBgn0000163	-0.979125	-0.984461	-0.978721	-0.960582	-0.822373	0.0361514	1.14826	1.11652	1.14101	1.28333
FBgn0004368	-1.00681	-1.04968	-0.927138	-1.06087	-0.524596	0.015474	0.629512	1.07817	1.51146	1.33447
FBgn0266129	-0.922068	-0.921027	-0.919777	-0.863153	-0.668968	0.122903	1.72903	1.70326	0.574293	0.165505
FBgn0265082	-0.656793	-0.667423	-0.684595	-0.683413	-0.644067	-0.604322	-0.199815	0.551794	1.2358	2.35283
FBgn0052801	-0.868786	-0.856353	-0.855777	-0.826165	-0.762035	-0.460909	0.496968	1.26523	1.01928	1.84854
FBgn0265276	-0.83807	-0.838174	-0.831229	-0.802816	-0.751233	-0.465899	0.343615	1.12397	1.07409	1.98575
FBgn0011723	-0.990364	-0.987176	-0.944174	-0.892239	-0.693419	-0.254235	1.03706	1.51326	1.13116	1.08012
FBgn0050015	-0.8422	-0.8422	-0.841737	-0.824636	-0.768813	-0.512697	0.402036	1.09402	1.3914	1.74482
FBgn0015773	-0.806135	-0.802972	-0.79961	-0.80623	-0.689258	-0.510525	0.199361	0.985488	1.13887	2.09101
FBgn0000395	-0.91623	-0.915405	-0.900952	-0.816454	-0.67463	-0.361095	0.456497	1.0891	1.16892	1.87024
FBgn0263144	-1.17017	-1.04511	-0.978978	-0.828995	-0.712638	0.291573	0.657291	1.49362	1.20665	1.08675
FBgn0263197	-0.950745	-0.893299	-1.00817	-0.805431	-0.847299	-0.135528	0.962746	1.68744	0.728916	1.26137
FBgn0024320	-1.10613	-1.09329	-1.06663	-0.909271	-0.50571	0.307505	1.61198	1.01923	0.635283	1.10703
FBgn0024248	-1.04663	-1.0991	-1.15547	-0.806432	-0.566879	0.142415	1.1993	0.936167	0.895949	1.50067
FBgn0024236	-0.756552	-0.746478	-0.746763	-0.700492	-0.611135	-0.512562	0.0478659	0.459552	1.23003	2.33654
FBgn0003520	-1.32174	-1.32535	-1.25572	0.458647	-0.677949	0.097606	1.25192	1.12245	0.664655	0.98548
FBgn0004861	-0.847573	-0.857857	-0.855213	-0.849594	-0.804397	-0.537004	0.692505	1.66434	1.05604	1.33875
FBgn0023511	-0.905303	-0.957841	-0.962398	-0.909842	-0.850275	-0.132524	0.900473	1.02634	1.33121	1.46016
FBgn0267348	-0.656938	-0.65553	-0.656993	-0.656937	-0.656132	-0.62574	-0.207586	0.54847	1.17278	2.3946
FBgn0051716	-1.24304	-1.07331	-1.11866	-0.396618	-0.641337	0.156857	1.82764	0.813884	0.673834	1.00074
FBgn0263256	-0.858715	-0.855483	-0.832451	-0.792459	-0.729924	-0.481002	0.412528	0.870857	1.33202	1.93463
FBgn0041184	-0.927321	-0.927754	-0.923677	-0.914663	-0.843158	-0.226704	1.14393	1.5151	0.984207	1.12004
FBgn0263603	-0.775372	-0.804941	-0.821017	-0.821947	-0.761	-0.485523	0.172328	1.07039	1.29426	1.93283
FBgn0004892	-0.747018	-0.747525	-0.746328	-0.732573	-0.695844	-0.567463	0.273778	0.711146	0.879115	2.37271
FBgn0019968	-0.790873	-0.752329	-0.788501	-0.790873	-0.760808	-0.508209	0.301144	0.821382	1.07981	2.18926
FBgn0003716	-1.03591	-1.0323	-1.0114	-0.886973	-0.58404	0.025388	1.4023	1.49942	0.514051	1.10947
FBgn0004959	-0.851404	-0.84966	-0.8472	-0.828228	-0.76615	-0.512038	0.376449	1.62184	1.32455	1.33184
FBgn0010300	-0.801091	-0.791656	-0.811706	-0.782137	-0.78608	-0.291406	0.484797	0.553348	0.901082	2.32485
FBgn0004635	-1.06689	-1.05897	-0.996164	-0.883759	-0.697405	0.33675	1.02676	1.74156	0.83743	0.760679
FBgn0034602	-0.803772	-0.800703	-0.786587	-0.751897	-0.729111	-0.601408	0.0396163	1.60614	1.24623	1.58149
FBgn0051313	-1.26984	-1.23705	-1.13917	-0.0920004	1.60687	1.62222	0.406379	0.298844	-0.276594	0.0803442
FBgn0035625	-0.738337	-0.738337	-0.738337	-0.738337	-0.738337	-0.675198	-0.0806645	1.11184	1.74602	1.58969
FBgn0040392	-0.771505	-0.767008	-0.775443	-0.774784	-0.714787	-0.46316	0.266344	0.384233	1.55044	2.06567
FBgn0001258	-0.969256	-1.00923	-0.949342	-0.720762	-0.516769	-0.530741	0.577295	1.58157	1.17095	1.36628
FBgn0265274	-0.905817	-0.90322	-0.884713	-0.819753	-0.663448	-0.365408	0.509835	1.12359	0.91504	1.99389
FBgn0260400	-0.824152	-0.82263	-0.815221	-0.819345	-0.8	-0.606922	0.399279	1.50422	1.38214	1.40263
FBgn0028789	-1.00516	-1.00048	-0.931307	-0.816039	-0.625849	-0.257002	0.515139	1.55163	1.17339	1.39568
FBgn0011766	-0.833941	-0.833941	-0.829847	-0.794828	-0.771259	-0.487781	0.330373	0.973661	1.37336	1.87421
FBgn0053113	-0.86716	-0.872199	-0.879906	-0.837437	-0.634734	-0.474139	0.350336	1.37167	1.01135	1.83222
FBgn0030672	-1.13742	-0.573968	-1.11625	-0.802706	-0.67271	-0.450929	0.829287	1.23831	1.36694	1.31945
FBgn0035954	-0.774838	-0.780879	-0.77524	-0.76426	-0.721341	-0.535087	0.0466422	0.89288	1.40823	2.0039
FBgn0038535	-1.11793	-1.06185	-1.11793	-0.899255	-0.452436	0.0959751	0.989196	1.48831	1.07049	1.00542
FBgn0000439	-0.707304	-0.70692	-0.703473	-0.692436	-0.676215	-0.612345	-0.173249	0.81437	1.21752	2.24006
FBgn0035432	-0.863533	-0.863533	-0.751872	-0.618928	-0.608694	-0.489445	-0.0516587	0.747819	1.38673	2.11312
FBgn0000629	-0.869418	-0.992476	-1.00008	-0.970042	-0.687592	-0.138401	0.957044	1.01838	0.970562	1.71202
FBgn0035956	-0.727077	-0.73021	-0.729625	-0.727325	-0.692346	-0.578325	-0.0961729	0.723004	1.46198	2.0961
FBgn0037261	-1.11691	-1.11619	-1.1136	-0.935987	-0.162194	0.481502	1.46246	1.61194	0.441888	0.447094
FBgn0040022	-0.874394	-0.898137	-0.726985	-0.856341	-0.825814	-0.101959	1.4719	-0.078693	1.19558	1.69485
FBgn0001123	-0.667143	-0.663677	-0.663258	-0.672989	-0.666075	-0.577559	-0.0352617	0.408425	1.05488	2.48265
FBgn0085424	-0.861971	-0.861237	-0.860763	-0.859849	-0.842241	-0.448245	0.581052	1.54075	1.28884	1.32366
FBgn0000229	-0.677674	-0.685503	-0.685503	-0.6373	-0.657168	-0.364961	-0.106874	0.183111	1.11255	2.51933
FBgn0039286	-0.644723	-0.644094	-0.644431	-0.644377	-0.644167	-0.620233	-0.244937	0.568316	1.06437	2.45427
FBgn0032629	-0.758888	-0.757188	-0.742737	-0.668102	-0.642291	-0.571834	-0.0416838	0.753292	1.13873	2.2907
FBgn0028343	-1.12873	-1.12867	-1.00323	-1.08423	-0.301787	0.231238	1.07645	1.13134	0.750237	1.45738
FBgn0029903	-1.07028	-1.02492	-1.04766	-0.952734	-0.597493	0.289433	1.20362	1.64075	0.751938	0.807346
FBgn0028953	-1.18086	-1.15864	-1.18046	-0.812148	-0.334303	0.558326	1.35841	1.31062	0.412825	1.02622
FBgn0028491	-0.805176	-0.802973	-0.803681	-0.780985	-0.714292	-0.60544	0.327888	0.757388	1.81382	1.61345
FBgn0028371	-0.739306	-0.738919	-0.736901	-0.725676	-0.711377	-0.518424	0.122036	0.68358	1.00454	2.36044
FBgn0034644	-1.14065	-1.188	-1.11206	-0.673038	-0.361685	0.0493041	0.605346	1.40186	0.887438	1.53149
FBgn0027951	-1.06142	-1.03802	-1.04376	-0.865395	-0.658834	0.125682	0.770285	1.11877	1.05772	1.59497
FBgn0027950	-1.02491	-0.914688	-0.933148	-0.403641	-0.792389	-0.580613	0.538446	1.06198	1.36893	1.68004
FBgn0010651	-0.647597	-0.646657	-0.647647	-0.641941	-0.622536	-0.521011	-0.279255	0.280373	1.32799	2.39829
FBgn0052672	-0.945323	-0.937055	-0.945323	-0.925208	-0.715879	-0.249673	0.891519	0.921336	1.31335	1.59225
FBgn0003896	-0.733323	-0.733235	-0.722789	-0.706458	-0.682415	-0.599778	-0.0412641	0.648263	1.41153	2.15947
FBgn0026160	-0.83796	-0.837825	-0.836036	-0.828283	-0.780468	-0.554548	0.449875	1.19959	1.31852	1.70713
FBgn0267487	-0.89271	-0.923828	-0.911262	-0.863745	-0.584455	-0.119934	0.636277	0.762454	0.663074	2.23413
FBgn0020304	-0.889024	-0.882406	-0.877724	-0.802398	-0.726818	-0.490881	0.550754	1.20735	1.10264	1.8085
FBgn0019650	-0.71985	-0.683429	-0.562657	-0.581303	-0.337393	-0.374792	-0.357687	0.0228393	0.925905	2.66837
FBgn0016696	-0.872323	-0.880077	-0.867516	-0.862147	-0.772455	-0.344427	0.778134	0.92198	0.903446	1.99539
FBgn0030151	-0.810391	-0.81172	-0.851971	-0.796969	-0.585504	-0.30813	-0.099849	0.704945	1.63257	1.92702
FBgn0003317	-1.00269	-1.00442	-1.04188	-0.757148	-0.514662	-0.0879116	0.498365	0.919793	1.00116	1.98939
FBgn0030510	-0.610356	-0.610356	-0.61018	-0.589075	-0.557922	-0.575835	-0.316539	0.29958	0.97051	2.60017
FBgn0264598	-0.869636	-0.862096	-0.863796	-0.840242	-0.718903	-0.48171	0.482707	1.13405	1.17712	1.8425
FBgn0003308	-0.757933	-0.75237	-0.726978	-0.653546	-0.607271	-0.527329	-0.0893445	0.628294	1.12014	2.36634
FBgn0261822	-1.39509	-0.968045	-0.784585	-0.0563015	-0.5871	-0.807504	0.881438	1.17472	1.0344	1.50806
FBgn0261800	-0.787627	-0.7699	-0.671446	-0.646516	-0.67371	-0.563306	0.200132	0.339256	1.23513	2.33799
FBgn0261648	-0.861804	-0.861679	-0.860145	-0.857248	-0.840362	-0.496151	0.796542	1.0721	1.26278	1.64597
FBgn0002590	-1.07062	-0.863923	-1.05604	-0.885193	-0.737645	0.0310081	0.956308	1.68533	1.083	0.857776
FBgn0261560	-0.657063	-0.591202	-0.634858	-0.541886	-0.407307	-0.577335	-0.276928	-0.279209	1.93566	2.03013
FBgn0004828	-1.2598	-1.23419	-1.23258	-0.741538	-0.281012	0.61904	1.14047	1.20497	0.810774	0.973859
FBgn0032693	-0.84118	-0.835399	-0.807441	-0.736863	-0.619412	-0.464242	0.253407	0.718462	1.08899	2.24368
FBgn0004456	-0.635769	-0.637052	-0.637643	-0.634347	-0.621611	-0.629607	-0.31733	0.52629	1.16626	2.42081
FBgn0031145	-1.03465	-1.0473	-1.04686	-0.874093	-0.58657	0.243189	0.777118	0.990914	0.714688	1.86357
FBgn0002931	-0.830959	-0.830959	-0.830112	-0.828343	-0.809633	-0.653398	0.652796	1.34314	1.24177	1.5457
FBgn0004646	-0.849013	-0.832027	-0.849013	-0.829431	-0.795149	-0.540927	0.436223	1.35939	1.52136	1.37859
FBgn0003002	-0.823551	-0.822867	-0.819095	-0.816957	-0.804859	-0.618061	0.509952	1.2997	1.18845	1.70729
FBgn0002945	-0.727103	-0.726502	-0.726626	-0.727144	-0.718124	-0.673125	0.116684	0.826236	1.1341	2.2216
FBgn0034158	-1.4691	-0.842246	-1.05318	-0.881122	0.0562613	-0.229408	1.47625	1.26385	0.891219	0.78748
FBgn0052982	-0.707052	-0.707052	-0.707052	-0.707052	-0.69973	-0.589288	0.0478307	0.485234	1.29079	2.29337
FBgn0266581	-0.948813	-0.969163	-0.955231	-0.806725	-0.756948	-0.250907	1.16935	0.671362	1.2111	1.63597
FBgn0265298	-1.12105	-1.10156	-1.09112	-0.779564	-0.414081	0.102526	0.792735	1.29416	0.629883	1.68806
FBgn0264707	-0.783497	-0.787331	-0.794458	-0.766302	-0.750543	-0.568391	0.208472	0.88934	1.35483	1.99788
FBgn0264895	-0.767739	-0.762771	-0.765568	-0.71859	-0.635584	-0.490964	-0.0307619	0.663479	1.26163	2.24687
FBgn0267791	-1.04945	-1.03413	-1.02459	-0.890803	-0.477997	-0.0923672	1.06396	1.70541	0.689589	1.11038
FBgn0053180	-0.791058	-0.802608	-0.726728	-0.737996	-0.75588	-0.555355	0.278053	0.8054	1.0721	2.21407
FBgn0053207	-0.69442	-0.695115	-0.689535	-0.675759	-0.623417	-0.547029	-0.158167	0.600796	1.04698	2.43566
FBgn0053526	-1.0135	-0.993498	-1.00062	-0.901298	-0.679204	-0.160337	1.30765	1.21979	1.00831	1.2127
FBgn0262624	-0.599869	-0.598627	-0.596904	-0.584989	-0.559221	-0.52654	-0.265645	0.111962	0.985713	2.63412
FBgn0261563	-0.818354	-0.81976	-0.797698	-0.756262	-0.669334	-0.360619	0.212403	0.530442	1.24303	2.23615
FBgn0267790	-0.881147	-0.434936	-0.581773	-0.974113	-0.447152	-0.792723	0.0282735	1.853	0.409393	1.82118
FBgn0259740	-0.747492	-0.74636	-0.736778	-0.709355	-0.621117	-0.447836	0.112844	0.386978	1.07177	2.43735
FBgn0259212	-0.949233	-0.949233	-0.935302	-0.949233	-0.698599	-0.231543	0.707349	1.4793	1.25398	1.27252
FBgn0053099	-0.843203	-0.843203	-0.804337	-0.728044	-0.581046	-0.326785	0.183988	0.513588	1.0901	2.33895
FBgn0266599	-1.05499	-1.11338	-1.06698	-0.801356	-0.457765	0.121148	0.93813	1.05309	0.552212	1.82989
FBgn0000071	-0.734702	-0.734657	-0.734374	-0.730497	-0.696698	-0.511034	0.0770745	0.653773	1.05371	2.3574
FBgn0051721	-0.665606	-0.666546	-0.66136	-0.654626	-0.635052	-0.534737	-0.12363	0.440017	0.970315	2.53123
FBgn0026059	-0.75219	-0.75219	-0.748622	-0.749338	-0.727116	-0.537231	0.176046	0.778463	1.02091	2.29127
FBgn0023214	-0.714011	-0.711971	-0.70205	-0.621285	-0.39895	-0.0697405	-0.162095	0.100912	0.515455	2.76374
FBgn0023213	-0.868537	-0.944177	-0.922038	-0.854739	-0.771726	-0.257639	1.05055	0.597655	1.14017	1.83049
FBgn0022349	-1.01307	-0.956247	-1.06476	-0.866203	-0.506564	-0.135221	0.705592	1.05894	0.928427	1.8491
FBgn0016977	-0.979605	-0.988585	-0.985262	-0.892952	-0.705856	-0.147165	1.0007	0.992015	1.10192	1.60479
FBgn0016059	-0.987448	-0.98711	-0.979426	-0.875923	-0.669316	-0.116178	0.909298	0.883387	1.04291	1.77981
FBgn0015903	-0.697947	-0.685167	-0.699722	-0.657172	-0.646668	-0.539571	0.0117801	0.489984	0.903275	2.52121
FBgn0014020	-1.05652	-1.01981	-1.04472	-0.750234	-0.58481	-0.156007	0.931923	1.12452	0.817188	1.73847
FBgn0013733	-1.24659	-1.23212	-1.13302	-0.343895	-0.589496	0.160297	1.08502	1.32061	0.620295	1.35891
FBgn0011747	-0.910878	-0.817198	-0.798051	-0.779725	-0.75313	-0.62539	1.11934	0.810828	0.831144	1.92305
FBgn0010452	-0.617198	-0.6166	-0.609983	-0.597022	-0.570556	-0.537599	-0.335527	0.325964	0.959064	2.59946
FBgn0010389	-0.680092	-0.673401	-0.677236	-0.675712	-0.665342	-0.616206	-0.27084	0.680498	1.33766	2.24068
FBgn0010382	-1.04099	-1.03532	-1.01398	-0.88999	-0.625742	0.11469	1.56395	1.42726	0.674813	0.825299
FBgn0010228	-0.662683	-0.663098	-0.663098	-0.661641	-0.658329	-0.555946	0.00339997	0.489875	0.797602	2.57392
FBgn0026061	-0.59043	-0.588783	-0.588077	-0.586219	-0.549344	-0.479446	-0.266488	0.0293609	0.954846	2.66458
FBgn0010215	-0.744604	-0.747326	-0.740305	-0.736382	-0.745333	-0.640592	0.193473	0.710396	1.31594	2.13473
FBgn0005672	-0.864126	-0.816514	-0.872174	-0.821602	-0.78857	-0.336654	0.670086	0.754351	0.959154	2.11605
FBgn0005631	-1.11201	-1.11479	-1.07125	-0.906229	-0.525089	0.184983	0.977801	1.1137	1.09014	1.36275
FBgn0005278	-0.831094	-0.845713	-0.883956	-0.793659	-0.802164	-0.370948	0.719117	0.919758	0.786131	2.10253
FBgn0004859	-0.692549	-0.692549	-0.692549	-0.692549	-0.692225	-0.631397	0.0394975	0.473005	1.25893	2.32238
FBgn0004362	-0.909426	-0.909426	-0.909426	-0.895513	-0.836656	-0.24999	0.872848	1.25104	0.917566	1.66898
FBgn0003866	-0.485354	-0.489514	-0.499492	-0.487395	-0.487059	-0.476209	-0.398641	-0.195691	0.714781	2.80457
FBgn0003731	-1.20818	-1.19208	-1.09677	-0.800511	-0.201144	0.387903	1.66405	1.2076	0.408008	0.831127
FBgn0003557	-1.37956	-1.13672	-1.08773	-0.162294	-0.308011	0.157581	0.465327	1.68445	0.227525	1.53942
FBgn0003261	-1.16674	-1.15865	-1.12207	-0.790175	-0.37023	0.134572	1.18456	0.947522	0.84193	1.49928
FBgn0002543	-0.844754	-0.841347	-0.831516	-0.799481	-0.686967	-0.414049	0.306329	1.02657	0.952005	2.13321
FBgn0002525	-1.18891	-1.10912	-1.19604	-0.759803	-0.480335	0.289933	0.98431	1.12853	0.974032	1.35741
FBgn0001316	-0.848392	-0.850855	-0.845482	-0.805999	-0.761563	-0.414374	1.0839	2.08099	0.619513	0.742257
FBgn0001235	-0.858161	-0.857274	-0.855326	-0.831591	-0.772785	-0.430066	0.53689	1.03582	1.08953	1.94296
FBgn0000477	-0.71829	-0.712252	-0.655416	-0.592082	-0.399718	-0.242461	-0.100334	0.0429278	0.625333	2.75229
FBgn0010105	-0.671005	-0.670776	-0.670802	-0.668832	-0.669582	-0.514783	0.134926	0.368728	0.763717	2.59841
FBgn0026179	-1.04017	-1.02908	-1.01268	-0.81104	-0.374868	0.443	1.76578	1.61972	0.24183	0.197522
FBgn0026319	-0.769336	-0.768954	-0.765235	-0.736324	-0.652203	-0.52986	-0.0389088	0.912342	1.15322	2.19525
FBgn0026376	-0.977393	-0.973166	-0.901982	-0.785021	-0.610385	-0.284856	0.428511	1.12893	1.08171	1.89364
FBgn0051523	-1.5486	-1.37374	-0.987823	-0.445036	0.480439	0.144311	0.566885	1.5851	0.465569	1.1129
FBgn0050089	-0.794586	-0.794564	-0.794703	-0.773761	-0.723807	-0.501866	0.148828	0.924629	1.22092	2.08891
FBgn0046687	-1.15486	-1.13657	-1.09945	-0.832634	0.0261661	0.13012	0.255371	1.59043	0.667578	1.55386
FBgn0044324	-0.867028	-0.871943	-0.859311	-0.772766	-0.624565	-0.330323	0.340097	0.608202	1.20746	2.17018
FBgn0041160	-0.869529	-0.868517	-0.865005	-0.851812	-0.804117	-0.0582261	0.638318	0.57004	0.921605	2.18724
FBgn0040038	-0.753216	-0.754152	-0.747994	-0.70487	-0.623769	-0.428791	0.147375	0.509944	0.864327	2.49115
FBgn0039600	-1.00727	-1.01174	-1.00711	-0.897273	-0.768468	0.0330704	1.3466	1.16045	0.881186	1.27056
FBgn0038194	-0.762889	-0.761487	-0.759801	-0.680351	-0.527488	-0.218758	-0.0800278	0.295369	0.951104	2.54433
FBgn0037753	-1.05186	-0.937882	-1.03646	-0.911479	-0.714728	0.105239	0.767904	0.996118	1.13454	1.64861
FBgn0036007	-0.752301	-0.750052	-0.738869	-0.713497	-0.689708	-0.460711	0.214676	0.281397	1.30927	2.29979
FBgn0035772	-1.06771	-1.09919	-1.09616	-0.845755	-0.438106	0.216987	0.690737	0.852147	0.941435	1.84562
FBgn0035656	-0.715046	-0.709821	-0.669523	-0.522349	-0.240117	-0.261882	-0.345671	0.0224587	0.697743	2.74421
FBgn0035397	-1.15081	-0.846601	-1.10623	-0.702349	-0.775733	-0.140693	1.18145	1.07005	1.35112	1.1198
FBgn0035234	-1.24647	-1.24393	-1.20039	-0.849443	-0.0485135	0.505465	1.23207	1.33951	0.647001	0.864699
FBgn0035157	-0.892398	-0.888315	-0.874142	-0.812003	-0.676638	-0.342101	0.3275	1.10781	1.06171	1.98858
FBgn0034264	-0.662014	-0.659792	-0.659709	-0.649872	-0.635392	-0.542523	-0.0573133	0.298111	1.03875	2.52975
FBgn0033817	-0.86129	-0.856749	-0.856832	-0.770442	-0.656553	-0.376476	0.50023	0.620013	1.04536	2.21274
FBgn0027066	-1.00133	-0.984736	-1.00603	-0.8798	-0.788368	0.0445834	0.741396	1.23349	1.14727	1.49352
FBgn0027660	-0.748415	-0.744766	-0.726147	-0.632203	-0.65485	-0.57273	-0.0131048	0.657571	1.05762	2.37703
FBgn0028577	-1.09767	-1.09767	-1.06259	-0.795931	-0.586088	0.0207933	1.08849	1.05777	0.989082	1.48382
FBgn0030716	-0.873845	-0.747237	-0.689023	-0.911601	-0.671807	-0.225594	-0.00680506	0.629628	1.32296	2.17333
FBgn0031961	-0.962709	-0.879325	-0.897887	-0.844281	-0.72839	-0.0825753	0.64278	0.542872	1.16588	2.04363
FBgn0032036	-1.35153	-1.30597	-1.10069	-0.487337	-0.0723141	0.358257	0.751895	0.82027	0.562396	1.82503
FBgn0052475	-0.867264	-0.876291	-0.842654	-0.79479	-0.673025	-0.373915	0.499132	0.671574	1.10875	2.14848
FBgn0032170	-1.35716	0.618827	-0.876279	-0.87511	-0.669188	-0.516134	0.327829	0.888329	0.332891	2.126
FBgn0032388	-0.968629	-0.900498	-0.778106	-1.02201	-0.862664	-0.069961	1.48075	1.41101	0.534097	1.17601
FBgn0032682	-0.802774	-0.80112	-0.79652	-0.79315	-0.770328	-0.580064	0.240927	1.08851	1.37181	1.84272
FBgn0284084	-0.687217	-0.684453	-0.665535	-0.583335	-0.538272	-0.475108	-0.236028	0.301153	0.995088	2.57371
FBgn0032957	-1.39993	-0.908636	-1.05505	-0.826634	-0.488446	0.376796	1.36386	1.39771	0.633155	0.907186
FBgn0033010	-0.930167	-0.837951	-0.845557	-0.786912	-0.497053	0.227233	-0.174545	0.275451	1.38305	2.18645
FBgn0033652	-0.662294	-0.66238	-0.661132	-0.654268	-0.65022	-0.591791	-0.103073	0.438372	1.06919	2.4776
FBgn0032230	-0.871614	-0.870024	-0.872524	-0.872524	-0.839459	-0.478439	0.910026	0.989775	1.43705	1.46773
FBgn0284243	-1.07064	-1.07746	-1.06839	-0.930181	-0.731441	0.87249	1.00425	1.05703	0.539834	1.4045

[truncated: 29 more sheets: Fig3D-E, Fig4A, Fig4B, Fig4C, Fig4F, Fig5C, Fig5D, Fig6C, Fig S1B, Fig S1C, FigS2A, Fig S2B, Fig S2C-E, Fig S3A, Fig S3B, Fig S3C, FigS4B, FigS4D, Fig S7A, Fig S7B …]
