# Supplementary material for: Combined modelling of mRNA decay dynamics and single-molecule imaging in the Drosophila embryo uncovers a role for P-bodies in 5′ to 3′ degradation
Source: PLoS Biol. 2023 Jan 17;21(1):e3001956. doi: 10.1371/journal.pbio.3001956 (PMC9882958; doi:10.1371/journal.pbio.3001956)
Supplement: S1 Table — (XLSX) [file pbio.3001956.s002.xlsx]

## Sheet: gene-level reads (RPKM)
Numerical data underlying Fig. 2D, 3Ai, 3B, S2A, S2C, S2D, S2E, S3C, S4B, S5
normalised by library depth only (intron and exon sizes provided for length normalisation)
FBgn	E11_1_F	E12_1_F	E13A_1_F	E13B_1_F	E14A_1_F	E14B_1_F	E14C_1_F	E14D_1_F	E14E_1_F	ECF_1_F	E11_2_F	E12_2_F	E13A_2_F	E13B_2_F	E14A_2_F	E14B_2_F	E14C_2_F	E14D_2_F	E14E_2_F	ECF_2_F	E11_3_F	E12_3_F	E13A_3_F	E13B_3_F	E14A_3_F	E14B_3_F	E14C_3_F	E14D_3_F	E14E_3_F	ECF_3_F	I11_1_F	I12_1_F	I13A_1_F	I13B_1_F	I14A_1_F	I14B_1_F	I14C_1_F	I14D_1_F	I14E_1_F	ICF_1_F	I11_2_F	I12_2_F	I13A_2_F	I13B_2_F	I14A_2_F	I14B_2_F	I14C_2_F	I14D_2_F	I14E_2_F
FBgn0000003	2.67626	3.9087	6.3012	7.96725	6.86086	4.45924	8.09043	6.8597	6.34892	8.32174	3.6591	11.6823	6.58158	4.40371	10.6985	7.4161	7.31274	5.77318	6.43551	4.36837	6.7205	5.12235	8.55746	5.77809	10.9834	4.23932	4.6782	7.46153	6.34611	5.56203	0	0	0	0	0	0	0	0	0	0	0	0	0	0	0	0	0	0	0
FBgn0000008	74.1244	89.4836	80.7317	72.9479	56.5074	18.6731	5.3788	3.7603	7.19169	8.27906	86.2397	79.0564	86.5007	91.2705	60.1279	34.1746	3.66326	5.95272	4.42303	19.1607	94.1064	91.1558	94.3531	92.2305	29.9579	27.2244	5.85642	4.11241	6.75292	5.14278	0.0540659	0.43252	0.229135	0.194917	0.378821	0.975458	0.622341	1.04833	6.91077	7.89498	0.118036	0.574538	0.110615	0.284111	0.205741	0.272428	0.661039	2.18221	6.87782
FBgn0000014	0	0.0480578	0.305513	0.487294	0.378821	1.53286	5.55661	5.90253	22.3617	35.0793	0	0	0.37609	0.0710277	0.154306	1.08971	5.88049	11.5464	24.0834	69.2467	0	0	0.331684	0.350187	0.457642	2.48397	5.4579	12.2905	19.3095	29.4871	0.0810989	0.22427	0.496458	0.925858	0.420912	1.95092	7.33473	8.27266	19.8895	29.2754	0	0.0383025	0.542012	0.710277	0.565789	0.938363	5.99067	10.3309	19.8815
FBgn0000015	0	0	0	0.194917	0.0420912	0.418054	0.533435	0.387425	5.6747	12.7387	0	0	0	0.0355138	0.154306	0.363237	0.344291	0.939177	6.74513	26.9729	0.0194234	0	0.0442246	0	0.176016	0.198718	0.450494	1.13714	3.9053	3.71734	0	0.144173	0.0381891	0.073094	0.0841824	0.139351	0.31117	0.273476	2.6407	3.81946	0	0.0766051	0.0663689	0.142055	0.205741	0.0908093	0.344291	0.704383	1.94613
FBgn0000017	188.96	191.27	211.606	189.752	229.144	239.22	253.293	310.851	130.349	81.0409	192.767	143.137	196.408	325.342	233.825	179.167	268.106	313.34	183.622	57.5053	231.478	207.125	213.45	239.397	191.048	253.73	305.053	264.44	222.331	104.812	0	0	0	0	0	0	0	0	0	0	0	0	0	0	0	0	0	0	0
FBgn0000018	44.0637	35.771	30.8568	30.4071	24.5181	19.2769	11.4688	11.2581	11.4056	13.4641	45.3699	33.1317	31.9898	40.0951	30.7583	23.1261	11.9813	10.0823	11.1682	15.7862	42.0419	32.6068	30.8688	32.261	21.5444	22.5545	11.7995	10.2966	12.0685	10.3974	0	0	0	0	0	0	0	0	0	0	0	0	0	0	0	0	0	0	0
FBgn0000022	1.75714	11.9023	12.6788	23.7068	39.5868	12.0771	4.97872	3.05382	4.60718	9.58067	2.18366	7.5839	32.7088	54.9754	29.421	21.8548	6.54153	3.149	3.14035	30.3705	1.44704	8.4271	38.984	57.6495	46.0106	13.3472	6.34156	3.24008	3.0917	2.20804	0	0	0	0	0	0	0	0	0	0	0	0	0	0	0	0	0	0	0
FBgn0000024	0.0810989	0.144173	0	0.073094	0.231502	0.603855	0.266717	0.136738	0	0.0213378	0.162299	0.536235	0.0442459	0.106541	0.308612	0.605396	0.110173	0.0138114	0.0884607	0.208017	0.0582702	0.192777	0.243235	0.0875467	0.10561	0	0	0.0311546	0.0542403	0.0558998	0	0.0160193	0.0381891	0	0.0210456	0	0.222265	0	0	0	0.0590178	0	0	0.0355138	0	0	0.0413149	0	0
FBgn0000028	0.0540659	0.0320385	0.0763782	0	0	0	0.177812	0.0227897	0.22474	0.149365	0	0	0.110615	0	0.102871	0	0.0275433	0.09668	0.0663455	0.208017	0.0679819	0	0	0.0437734	0	0	0	0.0311546	0.0542403	0.363349	0	0	0	0	0	0	0	0	0	0	0	0	0	0	0	0	0	0	0
FBgn0000032	170.47	170.445	184.644	191.043	201.869	148.874	80.9932	73.0865	19.0468	12.888	149.581	171.749	190.291	172.704	178.223	194.877	98.8253	29.7636	24.8796	12.3424	165.788	185.203	198.878	201.927	202.946	149.436	83.5839	54.1779	16.245	21.214	0	0	0	0	0	0	0	0	0	0	0	0	0	0	0	0	0	0	0
FBgn0000037	0	0.0160193	0	0.0243647	0.0631368	0	0.177812	0.0227897	0	0.320067	0	0	0	0.0355138	0	0.0908093	0.151488	0.0828685	0.287497	0.138678	0.0097117	0	0.0663369	0.0875467	0.0352032	0.099359	0.0866334	0.124619	0.162721	0.0838497	0	0	0	0.073094	0.0420912	0.139351	0	0.0227897	0.0561851	0.0213378	0	0	0.0110615	0.142055	0	0.121079	0.151488	0.0138114	0.0442303
FBgn0000038	0	0	0.229135	0.073094	0.0210456	0	0	0.0683691	0.11237	0	0.0590178	0	0.0110615	0.0710277	0.0514353	0.121079	0.0826299	0.0138114	0.0221152	0	0.0388468	0.0550791	0.0663369	0.0437734	0.10561	0.132479	0.0173267	0.109041	0.189841	0	0	0	0	0	0	0.0464504	0	0.0227897	0	0	0	0	0	0	0	0	0	0	0
FBgn0000042	3115.09	3043.96	3430.98	3963.82	3928.69	4268.98	4100.02	3773.95	4137.92	4028.43	3505.76	3464.46	3510.08	3485.58	4294.8	4278.88	3854.99	3634.14	3528.81	3584.26	2794.07	3075.09	3328.74	3494.47	4319.47	3701.45	3770.53	3774.02	3192.37	3648.52	0	0	0	0	0	0	0	0	0	0	0	0	0	0	0	0	0	0	0
FBgn0000043	246.703	282.932	294.667	306.288	357.565	361.198	373.227	416.915	375.148	397.011	291.858	285.277	323.006	259.571	354.801	357.94	391.679	421.345	380.27	399.393	274.025	297.234	319.611	328.344	366.078	359.547	374.967	398.639	399.48	403.876	0	0	0	0.0487294	0.0210456	0	0	0	0.0561851	0.0213378	0	0	0	0	0	0	0.0137716	0.0276229	0.0663455
FBgn0000044	0.0540659	0.0320385	0	0.0243647	0.0631368	0	0.0889058	0.0455794	0	0.0640134	0.0442633	0	0.022123	0	0.257177	0	0.0413149	0.09668	0	0.115565	0	0	0.0663369	0.0437734	0	0.0662393	0.05198	0.124619	0.0813604	0.0279499	0	0	0	0	0	0	0	0	0	0	0	0	0	0	0	0	0	0	0
FBgn0000045	0.027033	5.09412	0	0	7.21864	0	0	0.0911588	0.0561851	0.0426756	0.0147544	0	0	0.0355138	7.81817	0	0	0	0	0	0	0	0	0	0	0	0	0	0	0	0	0	0	0	0	0	0	0	0	0	0	0	0	0	0	0	0	0	0
FBgn0000046	0.162198	0.192231	0.190945	0.121823	0.484049	0.0929008	0.177812	0.660901	4.49481	4.4596	0.0885267	0.229815	0.132738	0	0.308612	0.121079	0.289205	1.16016	2.36632	15.9942	0.097117	0.110158	0.0663369	0.0875467	0.10561	0.0331197	0.10396	0.607515	2.46793	3.60554	0	0	0	0	0	0	0	0.0227897	0.0561851	0.0426756	0	0	0	0	0	0.0605396	0	0.0138114	0.0221152
FBgn0000047	5.32549	0.0800963	0	0.0487294	0.0631368	0.0464504	0	0.0911588	0.0561851	0.19204	0	0	0.022123	0.0710277	0.102871	0.0908093	0.0413149	0.110491	0.0442303	0.161791	0	0	0	0.0437734	0	0.0662393	0.138613	0.17135	0	0.0279499	0	0	0	0	0.0210456	0	0	0	0	0	0	0	0	0	0	0	0	0	0
FBgn0000052	188.041	184.141	177.197	156.714	121.075	60.5249	29.3389	36.1217	20.2828	19.1613	241.191	209.515	183.709	137.474	115.267	82.4549	36.5775	29.8741	21.7834	28.5677	230.682	199.579	199.475	167.083	122.683	73.6913	33.3019	27.1357	25.1675	27.2511	0.0540659	0.0320385	0	0	0.0631368	0.139351	0.177812	0.0227897	0.168555	0.170702	0	0	0	0	0	0.0302698	0.316748	0.110491	0.0221152
FBgn0000053	170.848	112.647	107.197	112.687	109.584	88.8596	62.6786	75.1604	57.1964	31.964	176.493	189.483	125.105	108.317	134.503	111.756	74.0364	49.9974	59.1581	29.5847	201.09	155.185	130.33	118.101	108.391	67.2992	74.8512	46.2179	28.8287	42.2882	0.027033	0.0320385	0	0.243647	0.441957	1.39351	0.889058	0.455794	0.674221	0.469431	0.0590178	0	0	0.0710277	0.102871	1.15025	0.9227	0.828685	0.928837
FBgn0000055	0.297363	0.528636	0.381891	0.268012	0.252547	0.185802	0	0	0	0	0.649195	0.804353	0.232291	0.213083	0.102871	0.0605396	0.0137716	0.0276229	0.0221152	0.0462261	0.310774	0.60587	0.265347	0.26264	0.0352032	0	0	0	0	0	0	0	0	0	0	0	0	0	0	0	0	0	0	0	0	0	0	0	0
FBgn0000057	86.127	97.5413	98.2223	93.0975	85.3609	48.9587	26.0049	28.0085	15.3947	18.6279	105.834	122.185	108.402	82.25	74.6327	70.4075	26.1386	14.944	17.3162	20.3395	103.255	105.421	107.598	86.7151	75.5461	45.9039	23.339	19.3938	14.6991	19.4531	0	0	0	0	0	0	0	0	0	0	0	0	0	0	0	0	0	0	0
FBgn0000061	0	0	0.0381891	0.0487294	0.0420912	0	Numerical data underlying Fig. 2D, 3Ai, 3B, S2A, S2C, S2D, S2E, S3C, S4B, S5	0	0.0561851	0.0213378	0	0	0	0.0710277	0	0.0302698	0	0	0	0.023113	0	0	0	0	0.10561	0	0.173267	0	0	0.0558998	0	0	0.0381891	0.073094	0.0210456	0	0.0444529	0	0	0.0426756	0	0	0.022123	0.142055	0	0	0.0275433	0	0.0884607
FBgn0000063	77.3413	75.0663	66.2581	53.383	28.9166	9.29008	3.60068	3.69193	10.8437	16.7502	76.8706	71.2044	60.9155	52.2764	22.9916	12.7436	4.46201	7.251	9.3326	21.9343	70.9343	68.5183	59.9243	48.0632	18.7985	9.57158	4.00246	5.0159	10.604	13.7234	0	0	0	0	0	0	0.0444529	0.0455794	0.11237	0.0853512	0	0	0	0	0	0	0	0.0138114	0.132691
FBgn0000064	92.4527	97.8136	116.935	87.3474	124.59	93.9692	94.9514	169.555	62.4217	57.1639	95.476	94.8754	102.064	192.876	122.519	93.0493	117.279	63.643	115.331	64.9477	109.742	120.899	102.181	123.528	104.237	129.995	113.334	101.969	70.1598	70.7132	0.0540659	0.0961156	0.267324	0.974587	0.652413	0.836107	0.0444529	0.364635	0.0561851	0.170702	0	0	0.143799	1.34953	0.462918	0.514586	0.426921	0.220983	0.221152
FBgn0000071	0	0.0160193	0.229135	2.31464	8.83915	98.9858	242.846	273.134	645.735	703.72	0.0147544	0.0383025	0.154861	1.20747	18.5682	59.1774	206.01	415.227	578.444	854.189	0.0097117	0.0275395	0.0663369	1.70716	8.836	80.9445	173.787	329.881	454.018	695.17	0	0	0	0.0487294	0.0841824	0.418054	0.31117	0.296266	0.618036	0.448094	0	0	0	0.0355138	0	0.242158	0.468236	0.469588	0.265382
FBgn0000075	0.243297	0.304366	0.190945	0.0487294	0.147319	1.16126	2.31155	3.37287	5.39377	14.9578	0.0295089	0.842656	0.0884918	0.355138	0.411483	0.998903	2.01066	3.90863	7.07685	18.2362	0.45645	0	0.0442246	0.437734	0.211219	1.12607	1.99257	3.08431	5.61387	13.4719	0	0.0160193	0	0	0	0.139351	0.0889058	0.0683691	0.11237	0.256053	0	0	0	0.0355138	0	0.0302698	0.0550866	0	0.0221152
FBgn0000077	37.765	39.904	43.421	50.5324	46.1319	25.1297	16.6698	16.3858	22.2493	28.1659	52.0832	58.9859	51.7677	39.4914	44.2344	39.9258	18.0271	18.8112	18.7537	25.6093	45.8878	46.8172	54.2857	46.1809	49.2845	23.1175	16.5123	19.7053	20.8825	13.2483	0	0	0	0	0	0	0	0	0	0	0	0	0	0	0	0	0	0	0
FBgn0000083	122.108	115.739	125.413	111.322	129.767	124.905	113.755	116.364	115.067	110.338	140.108	125.364	126.366	114.141	135.275	150.774	115.021	120.601	95.7144	99.2705	102.866	112.031	143.885	125.148	121.275	122.046	112.156	124.946	108.209	115.852	0.0540659	0.256308	0.0381891	0.0974587	0.18941	0.0929008	0.133359	0.0683691	0.618036	0.298729	0	0	0.022123	0.0710277	0.102871	0.0908093	0.0550866	0.151926	0.132691
FBgn0000084	55.9582	49.6597	46.056	33.6476	22.5398	6.45661	2.80053	2.16502	1.17989	1.70702	66.0704	65.6888	43.6818	36.6503	18.1052	13.1976	2.36872	1.47782	1.4596	3.32828	49.5005	50.6727	45.7503	29.5908	20.2418	7.18697	2.16583	2.21198	0.976325	0.642848	0	0	0.0763782	0.0243647	0	0	0.0444529	0	0	0	0	0	0.0442459	0.0355138	0	0.0302698	0	0.0276229	0
FBgn0000092	0	0.0320385	0	0	0.0841824	0.278702	0.800152	0.957167	0.393296	1.04555	0	0	0.0553074	0	0	0.272428	0.716126	0.87012	1.10576	0.947635	0.0582702	0.0275395	0	0	0.246422	0.397436	0.433167	0.856752	1.16617	1.0062	0	0	0	0	0	0	0	0	0	0	0	0	0	0	0	0	0	0	0
FBgn0000097	54.4444	59.2552	67.9766	55.0398	63.1157	49.2839	25.5604	37.6486	90.0647	95.0385	49.5602	57.4155	62.8845	184.636	68.5633	49.7938	23.7561	46.0473	92.8395	119.055	64.3691	63.0104	54.8606	65.7914	44.2152	64.1859	26.1633	39.3327	72.1938	125.607	0.135165	0.112135	0.0763782	0.243647	0.294638	1.39351	7.86816	16.2718	43.4311	35.186	0	0.15321	0.0774303	0.248597	0.411483	0.696205	6.62416	30.6061	52.3245
FBgn0000100	1053.56	1359.2	1625.21	2018.37	1859.99	1844.17	2062.75	1912.4	1954.12	1698.36	1940.71	1998.51	1753.95	788.371	1945.18	2090.25	1987.17	1331.84	1684.82	1171.12	1442.47	1671.73	1982.94	1720.6	2130.18	1228.41	1833.98	1700.11	967.186	1768.25	0	0	0	0	0	0	0	0	0	0	0	0	0	0	0	0	0	0	0
FBgn0000108	3.18989	3.73249	2.06221	2.04663	1.64156	1.57931	0.666794	1.41296	1.34844	1.06689	2.4935	3.60044	2.51096	3.01868	1.90311	1.45295	1.62505	1.42258	1.83556	1.52546	3.70987	2.03793	1.74687	2.31999	1.90097	2.08654	1.50742	1.21503	0.705124	1.67699	0.351428	0.977175	1.10748	0.73094	1.34692	1.11481	1.24468	0.797639	0.955147	1.23759	0.354107	0.766051	1.90257	1.38504	1.13158	1.24106	1.54242	0.566268	2.07883
FBgn0000109	23.0861	24.2051	22.8753	29.5056	26.4543	27.2664	26.8496	24.0887	27.6993	30.385	21.2612	25.2797	24.9104	20.1008	24.6375	27.2428	26.3727	22.3883	24.5699	27.1578	22.6865	24.4551	27.6846	22.5433	27.6697	23.1838	24.7598	24.5654	26.0353	22.4158	0	0	0	0	0	0	0	0	0	0	0	0	0	0	0	0	0	0.0414343	0
FBgn0000114	1836.46	1593.21	1327.41	886.412	291.734	41.2944	29.1611	20.9665	18.4287	22.6607	1662.5	1546.81	1158.28	717.45	143.556	63.8692	20.1479	20.0542	15.8787	70.8646	1494.74	1449.76	1030.54	890.963	148.734	43.5855	24.6039	24.1293	17.8993	13.2483	5.94725	6.34363	6.26301	6.1399	7.00818	8.36107	8.84613	7.22433	10.5066	10.5409	4.20502	4.06007	6.06169	5.36259	7.45812	7.35556	9.50244	7.55485	12.3845
FBgn0000115	65.609	71.0294	70.8789	78.3568	77.7003	83.4249	81.66	75.5478	76.2432	75.5784	69.0213	70.4767	72.7845	65.9847	88.3659	93.0796	80.8396	65.549	71.9406	58.1062	61.7664	67.0037	70.8036	73.8457	68.6111	80.0171	76.2374	74.2882	65.2511	55.9836	0	0	0	0	0	0	0.0444529	0.0227897	0	0	0	0	0	0	0	0	0	0.0138114	0
FBgn0000116	139.085	138.999	104.18	48.6319	38.766	13.8422	7.60145	10.7795	4.83192	3.58475	121.842	125.671	86.6777	96.2425	31.3756	17.95	7.478	6.46375	5.32975	12.7353	184.182	163.998	85.1102	60.3197	28.8314	22.0908	8.69799	6.27766	5.28843	3.10244	0.0540659	0.0480578	0	0.0487294	0.0631368	0	0	0.0455794	0	0.149365	0.0147544	0.0383025	0.0553074	0	0	0.0302698	0.0137716	0.0414343	0.0221152
FBgn0000117	477.321	524.791	587.692	539.19	729.461	857.242	906.928	1242.4	1204.22	1365.11	559.902	543.13	587.674	783.009	726.576	687.487	1028.59	1292.07	1415.37	1606.24	601.426	641.836	599.486	662.685	642.001	819.248	983.757	1130.48	1307.84	1105.53	0.297363	0.112135	0.0381891	2.58266	11.8697	66.517	53.8325	47.3114	41.2399	32.1774	0.162299	0.15321	0.431398	6.78314	13.7332	35.6881	52.0706	48.561	42.063
FBgn0000119	140.409	165.847	175.708	187.023	212.981	222.962	205.417	215.932	317.558	344.925	168.097	176.843	204.825	199.659	227.19	228.809	226.117	269.074	334.647	363.638	171.178	170.828	178.911	185.949	186.999	227.4	220.447	238.177	307.054	327.489	0.45956	0.576693	0.687404	4.99476	12.5221	80.7772	112.155	100.616	104.785	85.8633	0.177053	0.383025	0.641566	3.94203	14.0418	41.1669	118.051	105.961	108.984
FBgn0000120	0	0.064077	0.0763782	0.243647	0.18941	0.139351	0	0	0.11237	0.0426756	0.0147544	0.0766051	0.0663689	0.355138	0.257177	0.151349	0.0413149	0.124303	0.132691	0.023113	0	0.0826186	0.0442246	0	0.0352032	0.231838	0.05198	0.0778866	0.108481	0.0558998	0	0	0	0	0	0	0.0444529	0	0	0	0	0	0	0	0	0	0	0.0138114	0
FBgn0000121	0	0	0	0.0243647	0	0.0929008	0.577888	0.866008	0.674221	0.853512	0	0	0	0	0	0.0605396	0.550866	0.220983	0.309612	0.462261	0	0	0	0	0	0.231838	0.2599	0.327124	0.515283	0.642848	0	0	0	0	0	0	0	0	0	0	0	0	0	0	0	0	0	0	0
FBgn0000137	0	0	0	0.0243647	0.0210456	0.0929008	0.0444529	0	0.0561851	0.106689	0	0	0	0	0	0.121079	0.0964015	0.0552457	0.0884607	0.323583	0	0	0	0	0.10561	0	0.0346533	0	0.162721	0.1118	0	0	0	0	0	0	0	0	0	0	0	0	0	0	0	0	0	0	0
FBgn0000139	73.8811	77.6133	84.8561	90.9046	103.797	105.675	120.912	121.082	151.868	167.608	92.9973	85.5296	101.71	92.1229	117.633	114.329	119.91	138.142	136.075	133.894	81.9959	77.0281	96.9845	89.3415	87.1631	109.394	115.621	122.718	145.391	143.914	0	0	0	0.0243647	0	0	0.0889058	0.0455794	0	0	0	0	0	0	0	0	0	0.151926	0.154806
FBgn0000140	642.627	552.44	522.121	337.768	218.495	172.099	250.181	290.113	581.684	637.082	689.21	631.724	525.652	439.377	214.28	183.798	249.322	417.865	516.809	695.448	696.416	549.386	448.216	427.359	195.871	165.764	229.994	346.066	474.06	509.247	0	0	0	0	0	0	0	0	0	0	0	0	0	0	0	0	0	0	0
FBgn0000146	95.6426	106.16	127.59	97.6293	142.247	141.534	110.954	129.218	111.696	91.7525	84.1741	96.7139	126.51	116.308	122.056	133.974	105.009	98.6688	116.127	68.2066	94.7862	127.949	143.288	105.581	93.9222	127.809	132.22	144.448	112.738	87.2037	0	0	0	0	0	0	0	0	0	0	0	0	0	0	0	0	0	0	0
FBgn0000147	135.949	149.46	151.076	163.999	120.023	57.4591	30.1391	19.8954	14.4958	17.1129	165.117	165.084	174.782	140.28	119.741	105.097	35.0351	17.1676	13.2912	23.9451	156.057	161.299	181.409	165.376	141.975	81.0769	27.4455	17.6491	16.9772	11.3477	0	0	0	0	0	0	0	0	0	0	0	0	0	0	0	0	0	0	0
FBgn0000150	1146.77	1121.88	1257.07	1496.63	1421.27	1288.67	1197.74	1219.09	949.023	864.97	1570.36	1835	1407.14	770.046	1292.93	1716.02	1178.62	703.526	821.645	450.774	1116.34	1337.84	1459.79	1222.24	1749.88	846.042	1021.41	1014.53	589.321	589.938	0.135165	0	0	0.073094	0.18941	0.0929008	0	0.0455794	0.11237	0.0853512	0.0147544	0	0.0331844	0.177569	0.0514353	0.121079	0.0826299	0.0138114	0.0221152
FBgn0000152	45.0369	38.7346	39.9458	40.7621	31.7999	16.6757	17.6923	24.4305	31.4637	38.216	45.7093	43.8181	46.2038	35.9045	27.8265	28.1206	18.4815	21.463	29.3689	42.8978	45.441	47.1752	47.652	41.4096	29.3947	20.6667	17.6732	21.5123	29.6423	22.304	0	0	0	0	0	0	0	0	0.0561851	0.0213378	0	0	0	0.0355138	0	0	0	0.0552457	0
FBgn0000153	0.919121	0.768925	0.611025	0.755305	0.547185	0.278702	0.177812	0.387425	0.0561851	0.0426756	0.66395	1.64701	0.741119	0.426166	0.411483	0.998903	0.234118	0.0690571	0.0221152	0.161791	0.51472	0.688488	1.10561	0.437734	0.809674	0.463675	0.2599	0.311546	0	0.419248	0	0	0	0	0	0	0	0.0227897	0	0	0	0	0	0	0	0	0	0	0
FBgn0000157	0	0.0160193	0.0381891	0.0974587	0.315684	0.418054	5.77888	9.41214	30.059	30.3637	0	0	0.022123	0.106541	0.0514353	0.0908093	4.07641	21.6011	25.7642	44.5388	0	0	0	0	0.316829	0.430556	5.09404	16.4185	26.6049	38.9063	0	0.0160193	0	0.36547	0.357775	0.464504	13.7804	15.5426	19.0468	15.918	0	0	0.0110615	0.213083	0.668659	0.635665	12.0915	19.3636	21.2084
FBgn0000158	61.1215	64.9261	56.6726	65.1999	35.4618	20.7169	25.027	18.961	7.36025	5.03572	83.0232	89.0917	91.3899	64.8838	39.5538	50.7624	20.6024	14.0462	7.91723	4.02167	82.1416	46.0461	68.2606	36.2006	26.2616	32.9541	27.3761	17.5868	8.84117	4.27633	0	0	0	0	0	0	0	0	0	0	0	0	0	0	0	0	0	0	0
FBgn0000163	241.404	253.04	235.359	244.451	298.448	366.54	462.043	484.44	567.132	556.297	249.689	212.771	260.73	285.78	348.937	308.025	457.673	555.399	582.491	542.879	241.86	223.401	224.749	247.757	244.521	381.969	507.516	553.618	494.509	446.891	0.0540659	0.20825	0.534647	3.77653	12.3538	77.5257	107.087	83.9116	76.5803	52.491	0.0295089	0.268118	0.652627	8.20369	14.4019	40.3799	98.784	76.0871	102.437
FBgn0000166	227.996	251.679	243.341	242.331	248.338	210.002	13.4692	4.80862	2.30359	1.45097	177.703	172.285	209.947	262.625	247.25	205.895	11.8849	2.417	2.29998	29.4922	182.308	215.497	239.609	230.948	235.052	205.077	17.4999	3.52047	1.95265	2.57139	0.135165	0.064077	0	0	0	0	0	0.0227897	0	0	0	0	0	0	0	0	0	0	0
FBgn0000173	230.429	245.015	254.492	293.862	309.349	324.363	312.459	282.547	223.617	197.716	236.573	284.281	270.785	246.43	316.739	344.773	306.915	243.302	227.432	140.134	226.428	251.408	291.993	273.408	314.576	284.167	295.35	283.803	211.103	295.766	0.189231	0.368443	0.229135	0.0974587	0.126274	0.232252	0.400076	0.136738	0.22474	0.277391	0.0885267	0.191513	0.0442459	0.177569	0	0.211888	0.24789	0.0690571	0.0442303
FBgn0000179	1.13538	0.929117	0.649214	0.146188	0.947052	0.278702	0.177812	0.455794	0.449481	0.597458	0.79674	0.651143	0.929164	1.31401	1.13158	0.575126	0.220346	0.469588	0.7298	1.36367	0.9129	0.0826186	0.353797	0.963014	0.633658	0.463675	0.5198	0.280392	0.406802	0.558998	10.0563	9.77175	4.62088	5.75007	11.4909	7.57141	5.86778	4.67189	7.30406	4.75833	5.72472	5.01763	11.4486	11.3644	13.6818	7.87014	7.0924	4.48871	8.77972
FBgn0000180	0.243297	0.560674	1.98583	31.0162	67.5564	295.75	504.94	604.816	723.889	744.262	0.0885267	0.114908	3.28526	17.6149	110.843	174.021	532.398	757.93	736.988	744.564	0.097117	0.165237	5.35117	16.5026	69.808	268.567	532.501	645.898	691.699	708.53	0.027033	0.720867	3.24607	62.7391	79.5944	183.107	140.782	115.817	99.56	97.5137	0.118036	0.268118	5.38694	43.6465	95.3097	153.074	132.965	104.953	95.5154
FBgn0000181	722.672	903.23	889.271	901.323	744.151	620.299	746.364	835.311	705.629	744.134	933.986	1090.66	908.225	894.877	803.831	687.487	746.891	659.606	682.784	574.244	869.615	905.637	891.103	829.024	774.999	710.185	725.78	636.988	639.683	605.143	0	0	0	0	0	0	0	0	0	0	0	0	0	0	0	0	0	0	0
FBgn0000183	349.077	383.613	376.697	397.12	410.242	294.17	124.69	84.3219	28.2611	22.17	322.237	360.312	387.959	406.988	388.748	341.534	135.43	52.4834	33.9247	25.956	349.417	366.221	390.37	413.615	373.999	329.938	145.163	74.0078	26.4421	28.984	0	0.0320385	0.0381891	0.341106	0.231502	0.789657	1.28913	1.64086	0.786591	1.68569	0	0	0.0442459	0.284111	0.0514353	1.36214	1.04665	0.593891	1.06153
FBgn0000212	132.434	102.123	175.364	107.546	154.306	167.361	250.67	249.182	199.794	166.413	124.823	109.967	141.852	358.583	181.772	163.366	239.448	252.652	298.687	314.291	205.956	139.488	180.37	225.608	141.763	195.472	224.727	232.819	290.321	303.173	0	0	0	0	0	0	0	0	0	0	0	0	0	0	0	0	0	0	0
FBgn0000216	5.29846	14.2892	26.0068	39.3977	8.14464	6.22435	33.2063	74.1577	110.235	134.385	3.37877	6.70294	21.8132	32.9568	4.42344	4.44966	32.7352	71.1426	63.0282	152.292	2.78726	8.70249	21.4489	27.5772	10.7722	9.90278	34.8613	69.0231	77.9704	62.1606	0	0	0	0	0	0	0	0	0	0	0	0	0	0	0	0	0	0	0
FBgn0000221	24.8703	24.942	24.2119	28.4336	29.1902	26.1516	16.0475	16.8644	29.4972	34.994	30.5269	29.9143	29.6116	23.084	37.4964	29.9973	21.4011	18.5902	20.0585	37.5125	27.2705	25.5842	30.3381	27.8836	30.6972	21.4615	18.5049	15.4839	22.7267	12.829	0	0	0	0	0	0	0	0	0	0	0	0	0	0	0	0	0	0	0
FBgn0000227	7.43406	41.6821	127.322	609.653	775.404	1139.29	946.18	916.032	662.422	339.42	9.19202	36.8853	168.544	369.273	1071.09	1291.73	1012.23	831.047	586.317	75.5797	7.43916	35.3332	189.237	402.54	1044.34	1097.45	1049.18	900.836	557.4	236.54	0	0	0	0	0	0	0	0	0	0	0	0	0	0	0	0	0	0	0
FBgn0000228	218.372	266.897	375.972	858.928	1327.26	3020.76	3035.29	2733.87	1042.74	625.09	199.613	236.556	380.858	679.983	1929.44	2736.48	3337.24	2308.32	971.497	264.067	242.006	274.597	493.524	685.579	1441.89	2622.22	3346.96	2284.52	1247.77	836.037	0.162198	0.576693	1.18386	18.7121	16.8154	10.0797	2.13374	2.41571	1.1237	0.704147	0.118036	0.30642	1.42693	8.94948	17.0765	10.8063	2.35495	1.69881	0.707685
FBgn0000229	11.8134	7.99361	7.79057	10.2575	6.06113	6.59596	9.2462	12.1013	30.4523	41.7581	8.83791	11.7972	10.3314	6.39249	3.75478	6.35665	9.62638	15.4136	27.7545	56.0029	9.67285	11.7043	8.40267	8.09807	4.61162	7.78312	8.0569	15.5617	35.0935	42.3441	0	0.0160193	0	0.0243647	0.0631368	0.139351	0.177812	0.159528	0.674221	0.256053	0	0	0	0.0710277	0	0.0605396	0.206575	0.138114	0.309612
FBgn0000233	0.0540659	0.448539	1.06929	7.77233	18.7937	45.0569	54.0992	40.4517	48.3192	36.8717	0.162299	0.268118	2.53308	10.4411	20.6256	24.5488	45.1159	52.0829	41.3111	36.0564	0.0388468	0.468172	5.41751	8.0543	12.0395	51.766	55.9652	46.2179	41.3853	33.9032	0	0	0	0.0487294	0.0210456	0	0	0	0	0	0	0	0	0	0	0	0.0137716	0	0
FBgn0000239	295.849	370.077	388.956	366.055	414.03	414.012	463.199	579.793	238.731	144.969	348.013	390.111	452.436	504.794	495.477	433.796	559.611	433.568	308.33	109.718	394.217	425.183	371.708	417.992	423.072	535.181	548.129	482.429	335.856	144.92	0.162198	0.128154	0.190945	0.560388	0.736596	1.57931	1.73366	1.09391	0.898962	0.810836	0.206562	0	0.0663689	0.142055	0.462918	1.15025	1.51488	1.17397	1.54806
FBgn0000241	0.108132	0.0961156	0	0.073094	0.0420912	0	0.0444529	0.227897	0.11237	0.128027	0.0295089	0.114908	0.0884918	0.106541	0.308612	0.121079	0.206575	0.09668	0.176921	0.208017	0.0485585	0	0.0442246	0.13132	0.0352032	0.132479	0.0866334	0.155773	0.0542403	0.1118	0	0	0	0	0	0	0	0	0	0	0	0	0	0	0	0	0	0.0138114	0
FBgn0000244	10.5969	13.2159	13.6717	8.47891	11.8908	9.47588	3.68959	3.07661	0.280926	0.469431	11.7298	7.66051	12.2561	10.299	11.6244	10.322	3.31897	2.14077	0.442303	0.600939	10.9548	13.1639	15.9208	14.7079	6.47739	13.6784	5.18068	1.77581	0.976325	0.614898	0	0	0	0	0	0	0	0	0	0	0	0	0	0	0	0	0	0	0
FBgn0000246	135.949	153.32	138.283	195.868	175.647	179.484	147.495	126.187	73.0968	32.6895	100.315	127.011	121.444	168.975	125.348	166.242	126.809	110.56	65.6599	23.8064	112.258	166.449	132.121	188.488	190.133	163.313	147.935	116.004	65.4138	58.024	0	0	0	0	0	0	0	0	0	0	0	0	0	0	0	0	0	0	0
FBgn0000247	186.176	161.266	128.583	89.0773	57.7491	27.5915	17.6923	18.9154	26.407	37.9172	211.416	169.297	136.476	129.874	59.1506	36.2935	15.741	19.5155	26.1844	50.9874	202.324	163.089	119.384	105.932	45.905	36.9947	16.6856	18.646	26.8489	31.8349	0	0	0	0	0	0	0	0.0455794	0.11237	0.149365	0	0	0	0	0	0	0.0137716	0.0276229	0.0884607
FBgn0000250	726.565	753.93	795.211	866.432	946.042	1021.77	1032.29	1009.9	1005.6	895.312	815.744	773.443	867.839	781.091	1023.77	978.198	1048.41	1215.18	876.756	691.774	720.822	758.328	863.242	857.258	867.653	955.502	1065.35	1078.09	1115.29	692.878	0.45956	2.29075	2.32953	7.62615	9.42843	33.6765	42.6303	39.2211	46.4089	30.6411	0.0295089	0.574538	2.30079	9.44668	10.4928	17.4959	44.8267	46.1992	48.9409
FBgn0000251	380.381	356.477	369.594	374.972	304.277	243.168	118.912	80.9718	36.4079	22.5967	336.195	280.03	301.768	324.809	261.086	239.888	93.2203	49.9835	23.8401	29.1918	267.101	278.094	297.3	285.577	236.495	272.078	146.341	66.8111	27.1201	29.2076	1.62198	2.33881	6.26301	38.8129	36.0511	62.4293	26.8051	17.229	14.3834	11.6291	0.649195	0.612841	5.06616	65.8781	47.5262	69.3178	19.6108	11.2701	15.3479
FBgn0000253	825.776	875.437	848.447	959.579	956.859	1019.21	989.699	827.722	915.705	764.042	536.413	615.675	689.373	855.493	807.329	844.194	893.394	937.727	909.177	906.91	571.718	717.625	683.226	917.227	896.168	968.121	1073.14	948.362	966.128	1056.25	0.351428	0.672809	0.343702	0.77967	0.399866	1.62576	2.2671	1.5497	1.40463	2.02709	0.177053	0.0383025	0.608381	0.532707	0.257177	1.6043	1.90049	0.925365	3.60477
FBgn0000256	73.6648	56.4359	49.9895	36.7663	20.4142	7.52496	2.93389	2.2106	6.57366	6.82809	82.4183	54.7726	47.2767	43.9306	17.3851	9.77714	3.11239	1.72643	8.55857	3.14337	74.6538	49.0754	45.3523	40.9281	20.4179	9.17415	4.03712	5.18725	4.5833	7.65827	0.0540659	0.0800963	0	0.77967	0.399866	0	0.0444529	0	2.75307	1.55766	0.0295089	0.0383025	0.265475	0.106541	0	0.0302698	2.38249	0	3.84804
FBgn0000257	78.5037	88.0899	87.8731	74.1905	72.1653	40.3189	42.8081	43.6195	66.6355	89.6187	111.986	112.303	91.2904	73.1585	71.1865	53.3051	41.012	53.1187	60.2859	76.6198	90.649	93.4141	95.0829	69.0744	72.589	49.2489	41.8786	47.246	68.2885	37.5088	0	0	0	0	0	0	0	0	0	0	0	0	0	0	0	0	0	0	0
FBgn0000259	210.668	183.837	139.276	113.076	70.9026	61.3145	53.788	49.8183	69.6695	71.1402	128.924	143.749	120.183	103.629	57.0418	53.971	56.932	57.9665	64.6869	95.8498	152.231	154.249	92.938	114.642	61.2184	70.313	60.4528	63.2439	73.5498	66.1295	0.702857	0.65679	0.42008	0.487294	0.799733	2.04382	2.66717	1.89154	2.69689	2.62455	0.147544	0.0766051	0.188045	0.532707	0.565789	1.33187	2.50644	2.38938	2.9192
FBgn0000261	9.19121	14.0809	15.8103	13.4737	17.6993	15.6073	22.9821	53.9888	14.1586	16.4301	13.3085	13.4825	18.0855	49.2932	21.0885	13.1976	27.1301	16.5599	30.1872	11.3254	17.8501	19.6081	12.8915	17.9471	14.7149	23.813	26.1979	21.7148	22.4555	18.2513	0	0	0	0.511658	0.105228	0	0.133359	0.205107	0.0561851	0.341405	0	0	0.022123	0.106541	0.154306	0.0605396	0.0550866	0.0138114	0
FBgn0000273	209.424	221.931	231.12	228.931	255.935	278.842	276.364	257.045	203.671	162.039	169.381	160.488	211.108	235.03	246.17	237.83	277.926	260.953	215.645	171.314	174.179	195.779	191.868	238.74	218.013	280.292	315.917	266.855	234.074	234.052	0.0540659	0.0800963	0	0.389835	0.71555	6.82821	11.5133	9.68562	13.0349	9.68736	0	0	0.0995533	0.568221	1.02871	4.66155	9.68147	8.83931	10.9028
FBgn0000274	1.24352	0.65679	0.534647	1.12078	0.989143	1.20771	0.400076	0.455794	0.449481	0.234716	1.25413	0.30642	0.774303	0.355138	1.02871	0.665935	0.647267	0.441966	0.663455	0.739618	1.078	0.550791	0.729706	0.612827	0.387235	0.695513	0.450494	0.436165	0.488163	0.223599	0	0	0	0	0	0	0	0	0	0	0	0	0	0	0	0	0	0	0
FBgn0000283	677.04	737.575	795.593	811.685	941.264	1056.98	1111.94	1151.49	1250.23	1241.18	739.065	755.709	875.328	716.953	1042.65	1022.09	1122.76	1277.21	1302.41	1219.72	706.283	785.18	816.894	856.251	883.53	1012.2	1124.78	1218.8	1273.83	1214.09	1.59494	1.36164	1.29843	1.55934	2.27292	4.97019	6.93465	5.33279	9.38291	8.55645	1.26888	1.76192	2.1238	2.23737	2.16028	4.35885	6.08707	6.39469	8.22684
FBgn0000286	77.071	56.0514	43.0391	19.9303	6.73459	2.74057	4.57865	4.78584	9.0458	8.79117	62.5588	49.755	37.432	23.4746	4.47487	2.42158	3.18125	4.91687	8.77972	19.7617	73.3913	56.1806	27.176	24.338	3.55552	4.57051	3.43068	4.59531	8.92253	15.2606	0.027033	0.064077	0.0381891	0	0.0210456	0.232252	0.355623	0.569742	1.29226	0.618796	0.0737722	0.0383025	0.0774303	0.213083	0	0.0605396	0.330519	0.607703	0.950952
FBgn0000287	0	0	0	0.073094	0.0420912	0	0	0.0455794	0.168555	0.149365	0	0	0	0.142055	0	0	0.0413149	0.0138114	0.154806	0.184904	0	0	0	0	0	0.0331197	0.05198	0.0467319	0.298322	0.335399	0	0	0	0.0243647	0.0210456	0	0	0	0	0	0	0	0	0	0	0	0	0	0.0221152
FBgn0000289	466.508	468.307	510.13	549.009	579.427	599.303	519.477	425.37	543.759	448.99	453.419	405.547	507.047	555.756	594.49	521.246	479.763	517.901	471.716	550.668	415.02	434.381	502.236	478.968	489.078	560.153	485.182	426.351	476.392	450.748	0.243297	0.288347	0.229135	0.950223	1.34692	10.7765	15.114	12.466	18.0916	14.3817	0.147544	0.344723	0.475643	0.639249	1.64593	5.99342	16.1128	14.8197	16.5643
FBgn0000299	0.108132	0.0320385	0	0	0.147319	0	0.0444529	0.0227897	0	0.0426756	0.0295089	0.191513	0.022123	0	0.102871	0.0302698	0.0688582	0.0552457	0.0663455	0.115565	0.0194234	0	0	0.0437734	0	0.0331197	0.0173267	0.0934639	0.0542403	0.0838497	0	0	0	0	0	0	0	0	0	0	0	0	0	0	0	0	0	0	0
FBgn0000307	147.843	162.964	201.982	152.206	245.834	279.26	276.275	329.015	173.668	159.457	155.202	183.89	205.677	477.803	275.436	253.479	319.447	240.554	231.568	184.142	211.2	223.924	164.847	223.813	157.323	361.501	345.165	277.681	227.891	219.043	0	0	0	0	0	0	0	0	0	0	0	0	0	0	0	0	0	0	0
FBgn0000308	391.086	409.853	402.857	450.893	426.089	457.118	495.516	462.312	489.091	469.367	258.675	310.634	355.593	370.338	374.912	380.188	469.544	522.79	494.959	521.13	297.159	333.531	382.631	395.449	403.499	495.503	529.503	514.425	556.993	573.923	0.675824	0.816982	0.229135	1.68116	2.94638	11.7055	11.2466	8.52334	9.88858	10.0074	0.560669	0.612841	0.353967	2.16634	2.57177	7.59771	9.36472	11.0491	10.9912
FBgn0000316	196.259	197.373	219.549	220.5	264.522	272.617	276.942	285.031	344.078	365.516	201.797	201.165	245.698	211.307	273.893	305.513	294.204	309.334	333.961	318.22	197.138	224.53	225.545	249.727	274.092	272.509	268.442	315.409	344.046	311.837	0	0	0	0	0	0.0929008	0.133359	0.0683691	0.11237	0.0426756	0	0	0	0	0	0	0.16526	0.0690571	0.0884607
FBgn0000317	274.33	299.432	328.693	339.692	416.492	436.216	421.947	452.672	327.615	166.84	293.613	292.095	377.451	379.607	444.401	435.249	445.058	432.311	375.759	76.8278	322.341	331.08	311.496	365.201	310.457	419.759	449.783	419.03	372.36	222.341	0.0540659	0.192231	0.343702	1.1695	0.631368	0.975458	0.222265	0.433004	0.505666	0.554782	0.177053	0.0383025	0.143799	0.355138	0.462918	0.514586	0.454464	0.511023	0.309612
FBgn0000318	106.212	103.821	116.706	119.095	126.526	127.553	118.778	117.367	118.382	138.973	118.213	130.229	122.008	118.048	127.868	146.173	119.662	131.347	108.585	98.6465	102.177	115.005	136.101	119.458	152.043	124	114.807	127.298	128.712	109.675	0.216264	0.144173	0.0381891	0.170553	0.105228	0.139351	0.0444529	0.0911588	0.0561851	0.0426756	0.0442633	0	0.0442459	0.177569	0	0.211888	0.0413149	0.09668	0.0442303
FBgn0000319	493.27	596.653	652.766	608.142	742.531	773.678	731.339	743.514	850.305	843.419	641.376	649.075	738.088	611.548	750.75	708.161	772.383	562.374	971.011	834.219	608.933	751.086	679.798	694.158	572.615	576.348	736.938	739.486	664.471	832.013	0.567692	0.512616	0.42008	0.536023	0.673459	1.25416	1.91147	1.02554	2.58451	1.55766	0.427879	0.574538	0.508828	0.710277	0.822965	0.575126	1.08796	1.03586	1.39326
FBgn0000320	0	0.0160193	0	0.0243647	0.126274	1.34706	1.95593	5.99369	16.4061	24.2184	0	0	0.0110615	0.0710277	0.102871	0.847554	2.21723	11.422	18.8864	30.463	0	0	0.0442246	0	0.176016	1.5235	2.02722	8.39617	17.3027	27.9499	0	0.0320385	0	0.0974587	0.0841824	0.418054	2.22265	3.23614	5.11284	4.37425	0.0295089	0	0.0774303	0.0355138	0	1.21079	1.17059	4.32298	4.42303
FBgn0000326	4.73077	7.56109	9.89097	7.04139	8.96542	7.98947	10.9354	25.1142	9.4391	10.9036	6.28539	10.5332	9.7341	18.5027	10.5442	10.776	15.9889	8.96361	16.5421	7.37306	10.7314	11.2086	9.75152	9.41128	7.81511	11.0951	13.9826	10.6705	13.0177	11.4036	0	0	0	0	0	0	0	0	0	0	0	0	0	0	0	0	0	0	0
FBgn0000330	47.4699	53.6805	51.2879	59.9128	60.8849	64.4267	55.4328	58.9569	25.3395	29.2328	57.203	65.1526	57.0108	52.9156	67.6375	72.4961	56.808	32.6226	24.3046	27.3658	49.6074	51.5265	56.32	54.279	58.4725	60.5759	52.4132	43.2894	23.703	24.5121	0	0	0	0	0	0	0	0	0	0	0	0	0	0	0	0	0	0	0
FBgn0000337	0.216264	0.336404	0.114567	0.073094	0.147319	0.278702	0.0444529	0.0227897	0.0561851	0.0640134	0.0295089	0.0383025	0.0884918	0.177569	0.102871	0.0908093	0.123945	0.0138114	0.154806	0.0693391	0.203946	0.165237	0.221123	0.13132	0.211219	0.198718	0.05198	0.202505	0.108481	0.1118	0	0	0	0	0	0	0	0	0	0	0	0	0	0	0	0	0	0	0
FBgn0000339	62.0947	69.8119	70.2297	72.3631	79.5103	84.5862	84.7717	78.9207	96.1889	89.2133	42.242	49.1038	65.2738	70.2463	69.3348	73.9491	91.003	80.4654	83.529	81.4042	51.676	63.8917	63.6171	73.8019	73.2227	82.468	89.7348	83.9773	87.8693	92.5701	0	0	0	0	0	0.0464504	0.0889058	0.0227897	0	0.106689	0	0	0	0	0	0	0	0.0414343	0.0442303
FBgn0000346	70.8534	81.3458	73.1321	64.3471	70.5659	63.7764	48.0091	45.5794	19.8895	19.4387	81.4593	58.2582	67.2095	70.1043	53.3899	73.2529	43.7663	43.4369	24.6584	14.7461	78.6453	71.6028	77.9901	74.8962	67.2733	74.3868	38.7771	39.6443	29.8593	26.1052	0	0	0	0	0	0	0	0	0	0	0	0	0	0	0	0	0	0	0
FBgn0000351	28.3035	16.2275	7.10317	2.87503	1.47319	1.06836	0.533435	1.11669	1.40463	1.579	29.0367	12.793	7.04616	3.87101	1.08014	0.726475	0.385606	0.801063	1.06153	6.54099	31.4076	19.2226	4.02444	4.50866	0.598455	1.09295	0.57178	0.389433	0.759364	1.76084	0	0	0	0	0	0	0	0	0	0	0	0	0	0	0	0	0	0	0
FBgn0000352	181.634	225.535	227.416	239.773	269.657	288.875	318.327	364.977	320.255	316.567	222.054	222.116	253.463	243.092	308.201	257.293	344.801	337.551	361.273	255.838	216.571	238.685	235.916	246.751	253.71	313.676	350.865	355.63	329.564	316.421	0	0	0	0	0	0	0	0	0	0	0	0	0	0	0	0	0	0	0
FBgn0000357	0	0	0	0	0.0210456	0.371603	0.266717	0.501373	0.505666	0.426756	0.0295089	0	0	0	0	0.181619	0.316748	0.842497	1.0173	0.693391	0	0	0	0.175093	0	0.596154	0.294553	0.451742	0.542403	0.503098	0	0	0	0	0	0	0	0	0	0	0	0	0	0	0	0	0	0	0
FBgn0000370	96.7239	100.761	106.586	115.684	104.744	118.681	140.605	104.491	174.061	142.622	59.4752	59.1391	96.3897	101.57	93.5094	93.5033	110.256	131.913	140.675	162.67	70.6235	87.438	75.226	99.9346	110.151	134.598	128.893	115.958	125.946	151.265	0.0540659	0.176212	0.152756	0.657846	0.71555	4.08763	9.69073	5.56068	19.2715	13.2721	0.0147544	0	0.110615	0.532707	0.617224	3.2086	6.84451	7.95538	17.6921
FBgn0000376	188.717	206.28	217.831	226.835	245.791	219.246	113.533	81.9062	56.4098	53.7499	182.114	183.431	195.324	330.35	240.152	211.525	105.009	75.7971	60.3302	80.0405	210.501	219.793	236.181	230.948	232.306	219.252	126.727	88.1053	63.2984	51.875	0	0.0160193	0	0.0243647	0	0	0.0444529	0.0683691	0.393296	0.128027	0	0	0.0110615	0	0.0514353	0.0605396	0.0964015	0.0828685	0.154806
FBgn0000377	33.629	40.0802	44.834	48.2908	58.0227	58.2488	71.6581	111.009	57.7583	73.1673	42.0207	44.2011	45.518	49.5063	56.2703	54.9396	74.9866	80.4377	101.885	99.2705	54.1622	56.8967	56.3421	57.8684	54.4242	61.6357	77.6062	80.8618	92.5882	77.3653	0	0	0	0	0	0	0	0	0	0	0	0	0	0	0	0	0	0	0
FBgn0000382	232.186	224.894	274.732	259.996	297.29	264.117	74.5031	40.8847	8.09066	7.23351	246.37	215.337	251.007	238.759	303.674	261.016	83.8831	18.7283	8.38165	12.3424	242.666	250.004	268.089	301.292	292.503	282.345	86.4601	24.7056	12.9092	15.0929	0.0540659	0.176212	0	0.073094	0.147319	0.185802	0	0.0683691	0.0561851	0	0.13279	0.114908	0.0884918	0	0.257177	0.0302698	0.0137716	0.0276229	0.132691
FBgn0000384	150.52	151.975	121.861	134.932	152.623	139.444	138.826	79.4449	45.5099	20.847	67.7376	84.8784	112.34	109.809	107.397	110.727	123.738	56.5578	41.8419	26.5569	84.2004	96.6362	88.1175	131.233	137.363	146.058	139.133	101.751	47.406	28.7325	0.108132	0.128154	0.0381891	0.121823	0.126274	1.30061	5.11208	4.46678	10.1695	11.3304	0.0737722	0	0.022123	0.177569	0.0514353	0.696205	3.70457	5.77318	10.8364
FBgn0000394	29.0064	24.2371	26.045	18.0542	13.9322	6.54951	11.291	15.1551	23.7663	42.9743	25.8498	30.1058	19.3133	13.9214	12.4988	12.0474	8.91025	14.1153	22.7565	54.6161	27.1151	26.3829	23.7707	19.1727	14.3981	7.31945	7.58908	18.0074	23.4589	23.8692	0.027033	0	0.0763782	0.073094	0.105228	0.510954	0.666794	1.09391	1.23607	1.87773	0	0	0.022123	0.177569	0	0.181619	0.688582	1.10491	1.70287
FBgn0000395	0	0.160193	0.611025	6.82211	12.2485	36.2778	77.3925	68.7337	104.167	106.155	0.0295089	0.0383025	0.940225	4.51026	14.0418	28.8471	59.3971	123.819	145.54	168.055	0	0.0550791	0.950829	4.94639	13.2716	49.7457	76.9997	106.331	123.668	139.218	0	0.336404	1.10748	12.0849	13.0272	42.6879	73.3028	55.4245	60.5675	50.4212	0.0590178	0.191513	1.03978	8.4878	16.4593	36.0513	54.3429	59.7068	72.781
FBgn0000404	2569.86	2710.33	2891.1	3395.95	3244.33	1981.2	1305.94	1222.12	1278.27	1446.36	2772.46	3018.93	3305.78	2635.59	3245.21	2824.29	1392.08	1359.49	1236.79	1261.67	2714.04	2897.79	3188.86	3483.7	3140.09	1991.15	1159.36	1185.4	1381.69	958.681	0.216264	0.256308	0.343702	3.67907	6.16636	41.2944	32.2728	33.3185	32.4188	32.5401	0.13279	0.30642	0.464582	3.16073	7.35525	31.0568	33.589	38.0643	30.7843
FBgn0000405	4455.52	4727.7	5300.65	5625.15	5073.31	2919.22	1359.95	1342.13	1092.46	1144.73	4704.78	4317.96	5192.83	5615.2	4726.39	3905.83	1515.17	1172.85	1065.84	1318.14	4518.98	4457.36	5392.72	5521.92	5532.22	3190.38	1431.82	1157.1	1006.27	943.421	0.027033	0.0320385	0.0763782	0.462929	0.441957	0.650306	0.711246	0.410214	0.561851	0.725485	0.13279	0.0766051	0.154861	0.177569	0.360047	0.817284	0.592181	0.67676	0.464418
FBgn0000406	0	0.0320385	0.0381891	0.0974587	0.0841824	0.0929008	0	0.296266	0	0.320067	0.0442633	0	0.0663689	0	0	0.211888	0.0964015	0.0138114	0.132691	0.138678	0.155387	0.0826186	0.375909	0	0	0.132479	0.05198	0.155773	0.0542403	0.223599	0	0	0	0	0	0	0	0	0	0	0	0	0	0	0	0	0	0	0
FBgn0000411	0.027033	1.20144	7.17955	80.6227	157.463	579.004	413.012	308.253	115.854	81.5317	0.0295089	0.15321	8.63901	49.0801	224.052	346.498	397.092	187.904	125.902	181.461	0.0485585	1.01896	17.2697	48.5447	164.997	527.994	482.132	300.159	131.777	134.579	0	0	0	0	0	0	0	0	0	0	0	0	0	0	0	0	0	0	0
FBgn0000412	402.467	404.855	454.565	461.565	511.997	542.866	632.654	627.765	633.599	690.448	373.819	405.854	431.475	330.35	494.962	506.565	616.019	688.928	690.723	823.564	379.067	422.759	450.582	488.642	552.796	555.516	627.919	706.213	748.163	755.402	0	0	0	0	0	0	0	0	0	0	0	0	0	0	0	0	0	0	0
FBgn0000414	170.308	168.747	193.122	160.783	197.387	199.83	224.22	284.187	211.425	227.375	188.754	171.749	205.489	358.583	235.78	180.741	243.978	267.583	292.141	265.153	223.641	185.176	191.78	213.964	170.7	274.463	244.67	239.797	268.381	230.279	0.189231	0.544655	0	0.4142	0.568231	1.71866	3.28951	2.50687	2.52833	1.87773	0.162299	0	0.121676	0.319624	0.462918	1.24106	2.25855	2.22364	2.80863
FBgn0000416	486.728	674.187	724.485	650.269	711.152	560.517	726.849	1005.23	684.335	736.516	740.068	780.223	884.365	908.976	845.237	633.546	919.037	633.13	916.85	641.595	775.528	809.001	716.836	800.177	673.508	771.357	804.027	723.535	791.854	701.151	0.0810989	0.0320385	0	0.292376	0.147319	1.62576	2.66717	1.43575	2.80926	1.7497	0	0	0.0331844	0.497194	0.874401	0.696205	2.5753	1.39495	3.09612
FBgn0000422	0.027033	0	0	0	0	0	0	0.0227897	0	0.234716	0	0	0	0	0	0.0302698	0	0.0276229	0.0884607	1.15565	0	0	0	0	0.0352032	0.0331197	0.05198	0	0.216961	0.447198	0	0	0	0	0	0	0	0	0	0	0	0	0	0	0	0	0	0	0.0221152
FBgn0000426	65.4198	75.5308	75.8053	89.4428	86.6237	94.7588	96.3294	79.8323	103.999	111.17	71.2492	85.6445	74.2336	80.7229	83.4795	94.5325	88.593	81.6808	88.1068	100.426	60.5622	69.4822	80.2897	77.0411	94.2038	78.9573	80.2745	86.0958	86.2963	86.477	0	0	0	0	0	0	0	0	0	0	0	0	0	0	0	0	0	0	0
FBgn0000439	0	0	0	0.243647	0.399866	1.81157	7.15692	13.8561	50.2857	35.8475	0	0	0.0995533	0.142055	0.205741	1.69511	8.80008	33.8656	32.3545	51.6577	0	0.0275395	0.0663369	0.39396	0.844877	2.38462	10.2574	23.3504	35.663	50.2539	0	0	0	0.219282	0.378821	0.929008	7.46809	9.41214	15.2262	10.2208	0	0	0	0.106541	0.154306	1.27133	6.67925	13.549	13.8883
FBgn0000442	0	0	0	0	0.0210456	0	0	0.159528	0	0.0853512	0	0	0	0	0	0	0.0688582	0	0.176921	0.0924522	0	0	0	0	0	0	0	0.0155773	0.0542403	0.531048	0	0	0	0	0	0	0	0	0	0	0	0	0	0	0	0	0	0	0
FBgn0000447	106.077	108.178	120.754	137.222	134.081	144.786	139.715	131.998	92.3683	75.8772	136.006	161.713	138.611	116.024	160.684	170.086	138.212	115.091	76.2531	52.8595	118.609	114.289	150.806	118.932	156.478	140.328	121.547	119.166	81.0079	56.347	0	0	0	0	0	0	0	0	0	0	0	0	0	0	0	0	0	0	0
FBgn0000449	0	0.0160193	0.0763782	0.462929	1.53633	26.8483	90.7728	98.4515	152.093	168.312	0.0147544	0	0.176984	0.319624	1.7488	15.4073	71.4886	138.943	132.625	126.082	0	0	0.0221123	0.306414	1.90097	24.6079	67.4008	97.2492	147.479	134.076	0	0	0	0	0	0	0	0	0	0	0	0	0	0	0	0	0	0	0
FBgn0000451	0.135165	0	0	0.0487294	0.0420912	0	0	0	0	0	0	0.0383025	0.0331844	0.0710277	0	0.0908093	0.0413149	0	0	0.023113	0.0194234	0.0275395	0	0	0	0.132479	0	0.0778866	0	0	0	0	0	0	0	0	0	0	0	0	0	0	0.022123	0	0	0	0	0	0
FBgn0000454	120.351	129.932	104.333	83.7658	46.9317	15.8396	8.93503	19.5991	5.95562	6.76408	163.966	169.527	120.072	73.6912	29.7296	22.4602	13.8956	6.58805	8.58068	11.9494	185.29	186.388	99.2179	73.8457	46.7147	13.7115	9.52967	9.09715	5.53251	6.12103	0.0540659	0.0160193	0	0.0243647	0.0631368	0.0464504	0.0444529	0.0455794	0	0.0426756	0.103281	0.114908	0	0.0355138	0.0514353	0	0.0550866	0.0690571	0.0884607
FBgn0000455	68.5556	70.9653	73.9341	76.5538	83.0249	91.5073	77.2147	65.452	48.7687	44.7027	88.1135	84.4188	77.6626	83.7771	94.0752	87.5099	73.9951	65.8805	36.7333	31.9885	71.2353	66.7834	82.5673	72.4887	80.9674	85.4487	68.4404	66.0634	48.3823	31.3598	0	0	0	0	0	0	0	0	0	0	0	0	0	0	0	0	0	0	0
FBgn0000459	0.216264	0.128154	0.0763782	0.0974587	0.589277	1.43996	14.0471	11.9418	24.6091	18.4572	0.162299	0.0766051	0.0884918	0.568221	0.668659	1.15025	7.54686	17.4853	19.3287	15.2084	0.388468	0	0.0884492	0.350187	0.457642	1.58974	10.1881	19.3314	15.0788	11.2079	0.027033	0.0320385	0	0.073094	0.147319	1.25416	2.93389	2.98545	3.65203	1.96308	0.103281	0	0.0553074	0.568221	0.154306	0.0302698	2.5753	2.9004	2.4769
FBgn0000463	127.812	141.482	141.567	131.472	169.964	250.507	336.375	427.968	431.221	382.523	103.916	118.163	127.417	239.115	152.66	151.712	349.814	422.008	550.845	579.814	132.176	140.837	117.062	142.001	121.874	298.905	440.652	494.128	492.393	592.929	0	0.112135	0.0381891	2.80194	9.19692	245.351	226.221	196.88	207.154	188.477	0	0	0.121676	3.76447	12.756	93.5336	209.122	203.622	225.995
FBgn0000464	8.89384	10.1242	10.9985	10.2819	12.0591	10.8229	14.8028	12.7622	14.1586	9.15391	5.19356	4.17498	8.35141	15.0579	9.4641	7.32529	13.1932	11.8778	13.7999	14.0296	8.00244	9.72145	6.302	10.2867	8.7304	11.6581	15.0396	14.705	13.3702	14.6737	0	0	0	0	0	0	0	0	0	0	0	0	0	0	0	0	0	0	0
FBgn0000473	0.027033	0.336404	0.84016	1.1695	0.989143	0.232252	0.0889058	0.0227897	0.0561851	0.0640134	0.103281	0.30642	0.962348	0.816818	1.64593	0.242158	0.0826299	0.0828685	0.154806	0.023113	0.0582702	0.302935	0.57492	1.05056	0.457642	0.430556	0.225247	0.109041	0.135601	0.1118	0	0	0	0	0	0	0	0	0	0	0	0	0	0	0	0	0	0	0
FBgn0000477	0	0.064077	0.190945	0.901493	2.23083	4.22699	2.71163	3.00824	12.2484	21.8712	0	0.0383025	0.398213	0.674763	1.69737	3.63237	3.77343	5.53838	9.19991	22.8819	0.0194234	0.0275395	0.464358	0.612827	1.54894	2.25214	3.46533	3.66067	7.29532	10.3135	0	0	0	0	0	0	0	0	0	0.0213378	0	0	0	0	0	0	0	0	0
FBgn0000479	155.818	145.855	137.939	145.579	128.946	87.3267	49.2538	43.779	35.6775	32.2627	118.434	115.865	125.304	147.809	119.073	91.5358	46.1763	31.2	41.9967	47.7978	115.055	121.367	126.394	118.057	89.1345	84.7532	59.2399	37.7283	34.5511	31.7231	3.46022	2.86745	1.64213	2.02227	3.34625	7.71077	22.671	12.352	30.059	21.5298	0.722968	0.919261	1.23889	1.98877	1.95454	5.63018	13.3723	16.2699	45.7784
FBgn0000482	54.6877	61.8984	61.9809	65.7846	78.5001	82.2637	74.5475	62.1247	53.5444	53.9846	67.3983	60.5563	71.977	77.5622	92.0178	82.1522	76.9284	69.0847	54.16	54.6624	63.9224	64.0845	75.1376	67.4548	65.2667	83.594	74.3834	59.1782	66.2003	34.5461	0	0	0	0	0	0	0	0	0	0	0	0	0	0	0	0	0	0	0
FBgn0000489	0	0.288347	0.649214	2.63139	7.57641	41.248	61.7451	117.845	65.3995	72.015	0	0.191513	0.420336	3.62241	9.82415	21.1586	74.6836	54.8175	94.0558	21.8187	0	0	0.57492	2.93282	6.26617	40.0748	61.0939	75.5967	65.3324	84.3807	0	0.128154	0.649214	5.38459	11.07	85.2829	64.8123	72.9726	35.2281	27.8031	0.0295089	0	0.685812	9.30462	13.9904	41.4091	55.7614	32.4154	36.4237
FBgn0000490	0.702857	3.15579	8.4016	27.995	48.5732	105.257	111.088	80.7439	82.4797	49.653	0.826249	2.94929	9.28058	21.7345	62.854	82.3641	93.2754	96.169	70.5253	50.3171	0.233081	1.95531	11.4763	22.7184	48.1228	102.87	108.43	99.2275	62.1051	55.9836	0.297363	0.736886	1.52756	10.623	11.8487	17.4653	11.2466	8.54613	4.83192	3.28602	0.0885267	0.45963	2.01319	7.59996	16.4079	16.8603	10.7006	6.38088	4.53361
FBgn0000492	0	0.0160193	0.0381891	0.073094	0.0210456	0.789657	0.400076	0.957167	4.43862	7.57491	0	0	0	0.213083	0.154306	0.211888	0.605952	1.74024	2.83074	33.3984	0	0	0	0.0875467	0.387235	0.496795	0.7797	0.841175	3.33578	3.07449	0	0	0	0.0243647	0.105228	0.278702	0.0889058	0.205107	1.96648	2.90194	0	0	0	0.106541	0.102871	0.211888	0.151488	0.814874	1.7471
FBgn0000499	167.577	175.587	177.503	196.647	234.153	275.312	246.758	226.712	155.296	137.458	192.014	178.758	194.97	153.455	263.555	256.567	263.493	227.447	150.958	138.655	177.472	175.537	211.57	199.519	222.484	246.808	258.531	209.811	162.423	75.1014	0	0	0	0	0	0	0	0	0	0	0	0	0	0	0	0	0	0	0
FBgn0000500	0.0810989	0	0.0381891	0.0243647	0	0.185802	0	0.0227897	0	0.0426756	0.0147544	0.0766051	0.0774303	0.0710277	0.102871	0.0605396	0.0688582	0.0276229	0.0221152	0.115565	0.0291351	0.165237	0	0.0437734	0	0.0662393	0.10396	0.0778866	0.108481	0.251549	0	0	0	0	0	0	0	0	0	0	0	0	0	0	0	0	0	0	0
FBgn0000504	0	0.0800963	0.0381891	0.316741	0.378821	0.278702	0.31117	0.0911588	0.0561851	0.170702	0.0295089	0	0.29866	0.248597	0.257177	0.272428	0.523323	0.276228	0.221152	0.23113	0.0097117	0	0.0221123	0.13132	0.457642	0.496795	0.329207	0.202505	0.271201	0.1118	0	0.064077	0.114567	0.560388	0.231502	0.0929008	0.0889058	0.0683691	0.0561851	0.170702	0	0	0.132738	0.603735	0.0514353	0.151349	0.0964015	0.138114	0.132691
FBgn0000520	100.671	103.869	111.932	115.221	118.129	91.4608	56.3663	47.5621	62.0284	77.2215	129.485	119.274	122.86	91.0574	141.241	136.88	56.8769	50.0526	55.111	78.1914	106.013	102.778	137.229	115.168	128.175	84.3889	51.5815	46.031	56.1387	35.3287	0	0	0	0.0243647	0.105228	0.278702	0.355623	0.433004	0.505666	0.597458	0	0	0	0	0.257177	0.393507	0.371834	0.372908	0.287497
FBgn0000524	219.318	204.326	198.66	146.919	92.8952	34.652	26.7606	31.9739	48.9372	49.5037	195.305	179.524	169.473	158.072	64.037	38.8361	27.5708	41.0199	50.4889	72.7368	219.261	199.469	173.139	157.628	71.7793	39.0481	30.2697	32.6656	45.6974	34.7138	0	0	0	0	0	0	0.622341	0.410214	0.22474	0.362742	0	0	0.0110615	0	0	0.211888	0.330519	0.372908	0.398073
FBgn0000533	62.7165	65.7751	68.2439	70.9743	83.551	76.5967	82.5935	82.6582	64.95	50.0158	75.0116	76.4902	76.5454	76.1772	85.2283	78.3685	84.2136	75.4932	61.5244	34.3922	75.625	73.6132	85.5303	78.1355	74.5604	78.4274	83.3413	67.3563	62.6475	44.8316	0	0	0	0	0	0	0	0	0	0	0	0	0	0	0	0	0	0	0
FBgn0000535	0.243297	0.112135	0.0763782	0.316741	0.52614	0.232252	0.800152	0.455794	0.898962	0.704147	0.0442633	0	0.210168	0.74579	0.360047	0.726475	0.550866	0.38672	0.840376	0.323583	0.0291351	0.0550791	0.110561	0.437734	0.528048	0.563034	0.970294	1.83812	1.38313	0.754647	0.0540659	0.176212	0.611025	0.487294	0.568231	0.278702	1.02242	0.296266	0.22474	0.448094	0	0	0.232291	1.06541	0.565789	0.423777	0.275433	0.414343	0.508649
FBgn0000536	57.391	70.5328	70.2679	77.7233	79.2577	64.659	48.6315	40.0643	21.5751	25.5413	61.9392	62.0118	75.5831	84.1323	77.9245	82.9392	51.6161	26.2417	27.4449	35.7559	78.2277	86.2263	88.803	86.0585	86.6351	91.2116	50.5419	33.943	30.4288	19.9283	0	0	0	0.0487294	0.0210456	0.836107	2.22265	1.80039	1.85411	2.66722	0	0	0	0.284111	0	0.605396	2.34118	2.36175	2.74228
FBgn0000541	779.036	771.872	764.125	638.135	818	901.37	824.912	789.298	557.862	461.11	653.681	622.991	747.402	992.398	764.432	771.849	829.728	754.394	727.191	750.111	895.03	886.194	620.161	795.231	648.619	878.565	888.858	774.426	686.058	764.681	0	0	0	0	0	0	0	0	0	0	0	0	0	0	0	0	0	0	0
FBgn0000542	2.16264	2.83541	7.37049	32.5999	114.72	450.43	527.7	560.307	570.953	555.252	1.1656	3.10251	15.1985	55.9698	216.028	278.361	600.802	593.601	607.282	579.768	1.95205	2.45102	21.2499	43.1605	116.699	460.396	679.708	714.983	481.789	544.212	0.378461	2.43493	6.03388	35.3775	72.5021	170.194	114.333	99.3858	104.504	87.2716	0.0737722	1.18738	12.0349	58.953	90.2176	114.147	120.295	106.072	104.914
FBgn0000543	70.9074	79.9361	85.3908	92.9756	110.153	111.713	127.58	139.746	127.765	134.983	101.806	104.528	105.051	87.3995	130.954	125.62	132.483	137.866	130.214	98.9238	88.2211	98.206	102.291	96.0826	119.057	103.764	134.264	133.435	137.77	98.4954	0	0	0	0	0	0	0	0	0	0	0	0	0	0	0	0	0	0	0
FBgn0000546	168.388	166.392	181.016	183.222	221.884	227.282	154.607	116.296	35.2842	22.49	176.98	145.894	191.33	189.715	234.442	202.989	154.105	76.7777	39.7188	38.8068	173.228	162.841	177.23	184.549	186.823	221.571	176.091	88.2143	39.0259	37.6206	2.86549	3.09172	2.82599	2.36337	2.98847	5.06309	21.4263	14.6538	43.8244	44.1479	1.88857	1.4938	3.52861	2.20186	2.82894	3.78372	18.8534	30.8547	59.1802
FBgn0000547	179.904	187.041	204.884	176.717	269.552	312.983	344.688	418.168	488.642	457.696	163.715	186.304	202.148	474.678	283.769	264.255	325.093	494.242	570.571	598.004	206.879	206.932	168.606	231.649	198.652	308.51	387.58	434.716	499.092	615.988	0.432527	0.752905	1.79489	17.9324	45.5006	283.069	533.079	466.938	415.096	333.531	0.26558	0.727748	2.31185	15.7326	60.3336	135.82	537.617	432.947	513.824
FBgn0000551	0	0	0	0	0.0420912	0.789657	0.622341	0.410214	1.1237	0.896187	0	0	0	0	0.154306	0.121079	0.537094	0.856308	0.928837	0.878296	0	0	0	0.0437734	0	0.364316	1.19554	0.716556	0.813604	1.45339	0	0	0	0	0	0	0	0	0	0	0	0	0	0	0	0	0	0	0
FBgn0000557	0.567692	0.176212	0.0763782	1.31569	2.23083	7.71077	8.09043	13.9701	18.9906	36.701	0.0885267	0.0766051	0.420336	0.923359	2.05741	6.59881	12.6424	11.3944	16.4758	14.5612	0.145676	0.165237	0.243235	1.00679	3.66113	10.2671	10.6213	15.2502	18.957	19.1177	0	0	0	0.36547	0.357775	1.67221	0.444529	1.04833	0.674221	0.725485	0	0	0.0110615	0.213083	0.102871	0.817284	1.07419	0.4834	0.64134
FBgn0000559	6077.2	6436.75	7135.33	7699.68	8114.3	8740.43	8568.07	8647.8	8814.38	9403.76	7256.77	7238.57	7645.13	7213.14	9062.6	8838.81	8748.97	9662.45	8667.15	8196.72	6768.56	6994.13	7568.31	7608.69	9255.06	8909.82	8487.37	8540.82	8536.55	8869.09	53.8226	67.6974	69.9624	111.493	88.623	97.2671	119.712	110.165	115.685	138.248	63.6949	82.044	85.3061	79.9771	94.1267	114.601	102.585	98.5445	97.749
FBgn0000562	171.254	155.499	142.483	94.0233	49.7939	11.5197	3.64514	5.24163	2.13503	4.39558	188.621	172.055	138.39	145.145	41.4054	22.6115	3.62194	3.5081	2.85286	12.0881	195.817	179.888	126.571	108.558	36.9634	17.9177	4.00246	2.89738	2.52217	3.29809	0	0.0961156	0	0.0243647	0.0631368	0.0464504	0.0889058	0.0911588	0.168555	0.0853512	0.0147544	0	0.0442459	0.106541	0.205741	0.0605396	0.0688582	0.0828685	0.0663455
FBgn0000565	14.0031	7.7373	3.43702	12.158	24.476	49.191	38.2739	25.0003	26.2384	24.3464	9.42809	6.54973	3.93789	5.96632	31.787	52.0943	33.2998	24.5843	27.2238	25.7942	11.4501	6.60949	2.03433	8.31694	33.1966	46.1688	35.4157	23.5996	26.4693	29.8225	0	0	0	0.706576	1.47319	0.464504	0.222265	0.0455794	0.22474	0.106689	0	0	0	0.213083	0.462918	0.575126	0.123945	0.0276229	0.0884607
FBgn0000566	119.999	146.592	154.666	192.944	166.26	154.215	183.101	200.276	123.158	115.587	187.47	213.039	187.713	165.921	199.106	193.03	203.724	125.808	111.527	66.8429	159.825	162.18	178.402	175.75	230.053	186.397	168.45	147.065	111.708	110.793	0	0	0	0	0	0	0	0	0	0	0	0	0	0	0	0	0	0	0
FBgn0000567	0.027033	0.192231	0.114567	0.292376	0.568231	0.325153	0.0444529	0.159528	0.11237	0.0640134	0.236071	0.995866	0.254414	0.213083	0.617224	0.544856	0.137716	0.179549	0.0442303	0.0462261	0.466162	0.220316	0.442246	0.39396	0.492845	0.397436	0.0693067	0.124619	0.135601	0.391299	0	0.0320385	0	0.0243647	0.0420912	0.0464504	0	0.0911588	0.0561851	0.0853512	0	0.0383025	0	0.106541	0.102871	0.181619	0.123945	0.09668	0.154806
FBgn0000568	14.3275	13.1358	5.69017	6.87084	5.00885	3.85538	1.46695	1.18506	0.505666	0.341405	30.645	22.5602	15.7294	30.7195	7.35525	4.84316	2.79564	1.64356	0.818261	2.08017	25.2893	10.5752	4.24556	12.4754	3.3091	5.7297	3.27474	0.81002	1.16617	0.447198	0.189231	0.368443	0.458269	0.316741	0.652413	0.557405	0.533435	0.433004	0.955147	0.874849	0.236071	0.191513	0.530951	0.46168	0.668659	0.908093	0.468236	0.759628	1.41537
FBgn0000575	21.4371	25.8711	26.4268	36.1816	34.9778	56.7624	92.5509	124.318	112.764	104.491	14.179	13.9421	22.3331	37.4671	35.5933	30.3909	75.689	148.887	165.62	147.392	21.8028	27.7598	30.3381	33.0927	35.344	69.6838	94.0145	146.894	159.819	166.274	0.027033	0.160193	0.305513	5.65261	4.41957	10.5442	21.6041	14.1524	23.8225	14.5737	0	0.268118	0.365029	4.65231	4.2177	6.508	12.6975	18.0515	21.4738
FBgn0000576	0	0.0160193	0	0.487294	1.05228	6.50306	11.2021	13.3775	6.12418	5.35578	0	0	0	0.74579	0.617224	3.51129	10.0533	7.48579	7.47493	4.62261	0	0	0.132674	0.700374	1.33772	8.57799	14.849	12.0257	5.99355	7.37877	0	0	0	0	0	0	0	0	0.11237	0.0213378	0	0	0	0	0	0	0	0	0.0221152
FBgn0000577	0	0.0160193	0	0.146188	0.484049	0.696756	0.177812	0.546953	7.75354	33.479	0	0	0	0.177569	0.874401	0.787014	0.633496	1.25684	4.02496	109.094	0	0	0.0663369	0.175093	0.246422	1.5235	0.72772	0.467319	5.91219	11.0961	0	0	0	0.194917	0	0	0	0	1.517	3.26468	0	0	0	0	0.0514353	0.0908093	0	0.234794	0.309612
FBgn0000578	106.618	124.678	138.97	114.075	137.638	164.016	264.939	290.819	310.535	308.651	110.703	103.838	135.326	165.885	161.095	129.676	267.872	278.411	324.739	394.956	118.59	105.118	131.789	141.038	120.958	196.565	262.447	263.74	347.897	337.048	0	0	0	0.755305	5.42976	55.4153	67.9685	55.1738	54.4434	37.8532	0	0	0.0331844	2.20186	7.86961	26.4861	66.9577	58.4776	66.5224
FBgn0000579	1107.24	1071.59	974.929	754.55	709.258	337.834	134.292	177.144	61.5227	53.9846	1099.77	968.058	894.044	844.945	559.976	501.449	128.407	105.644	63.183	85.7263	1172.17	1099.27	1133.12	948.788	562.512	279.265	131.544	103.137	46.7822	24.3723	0	0.0320385	0	0	0	0.0464504	0	0.0683691	0	0	0.0590178	0	0.0110615	0	0	0.151349	0.0137716	0.0552457	0
FBgn0000581	458.182	470.486	488.668	471.14	489.142	553.828	534.235	606.434	600.45	558.261	414.939	365.061	426.11	853.22	486.064	439.547	552.422	710.032	754.99	734.648	540.398	484.806	513.138	505.889	463.133	623.014	594.946	628.077	702.086	804.482	0.405494	0.496597	0.725593	0.560388	1.17855	2.87992	4.26748	1.34459	1.91029	1.28027	0.103281	0.229815	0.287598	0.958873	0.514353	1.18052	2.75433	1.85073	2.25575
FBgn0000588	61.2026	62.7154	63.2029	54.2601	40.4917	13.1455	11.0243	16.9783	20.5076	30.7478	51.1094	64.4632	55.5507	79.5155	22.2201	22.2483	11.3203	20.8414	30.6958	54.9397	78.5191	73.2827	77.6141	63.7778	39.0756	14.2415	10.7599	16.8391	29.0999	39.7448	0	0	0	0	0	0	0	0	0	0	0	0	0	0	0	0	0	0	0
FBgn0000591	0.027033	0.0961156	0.611025	1.2426	0.71555	1.25416	2.2671	3.21335	8.48395	13.0801	0	0.114908	0.818549	1.38504	0.77153	0.756744	1.69391	4.64064	7.23166	9.47635	0	0.192777	0.796042	1.26943	1.26732	1.49038	2.8589	3.14662	10.3328	5.81358	0	0	0	0	0	0	0	0	0	0	0	0	0	0	0	0	0	0	0
FBgn0000606	0.351428	0.672809	2.74961	3.89835	3.66193	6.78176	13.1581	15.1779	19.9457	12.7813	0.472142	0.15321	1.79196	4.90091	2.88038	3.29941	14.1986	23.7695	20.2354	13.3131	0.728378	0.523251	2.12278	2.49508	2.2178	7.65064	13.5321	19.6118	17.3298	20.9904	0	0	0	0	0	0	0	0	0	0	0	0	0	0	0	0	0	0	0
FBgn0000611	196.124	205.88	205.916	208.172	251.095	254.409	286.766	320.15	335.257	352.5	188.916	202.774	222.889	211.733	270.344	249.09	293.405	315.398	347.186	340.247	188.893	204.701	207.701	225.258	233.362	265.587	289.442	336.782	355.816	322.654	0	0	0	0	0	0	0.0444529	0	0	0	0	0	0	0	0	0	0	0.0276229	0.0221152
FBgn0000615	545.228	289.132	146.608	59.9128	30.0321	19.4163	18.5813	16.5909	13.7654	13.0374	536.176	325.342	127.307	72.4482	30.1925	23.338	16.2781	11.6568	10.7701	61.0878	535.484	303.844	79.7148	65.8352	23.0581	21.2959	17.2747	13.7859	12.6922	9.61476	0	0	0	0	0	0	0	0	0	0	0	0	0	0	0	0	0	0	0
FBgn0000617	16.9226	13.8406	14.5119	15.1305	19.6355	24.0149	24.7603	25.7751	16.4622	15.854	9.57563	11.7589	10.2429	15.5906	12.9617	22.3391	21.9382	35.1777	25.7199	43.0365	15.3736	17.4325	20.3433	18.4724	18.7985	22.8857	23.7202	29.3321	30.8898	24.9593	0	0	0	0	0	0	0	0	0	0	0	0	0	0	0	0	0	0	0
FBgn0000618	18.6257	21.0013	21.1568	24.389	27.233	28.056	29.2056	26.4588	28.542	29.8302	17.8676	23.2113	22.853	21.4148	27.1064	30.8146	25.3261	24.7086	22.8007	25.1932	19.8216	22.0592	23.638	19.0852	25.6983	21.3291	23.8415	24.6589	25.5472	19.509	0	0	0	0	0	0	0	0	0	0	0	0	0	0	0	0	0	0	0
FBgn0000629	89.6954	55.2024	29.8257	13.7417	6.2295	15.6538	52.41	58.7062	115.404	151.648	90.43	61.8969	34.4012	14.099	5.29784	14.59	45.7356	76.4048	106.75	171.06	84.5598	55.2718	20.3212	14.7079	4.29479	18.0171	40.787	69.5216	104.819	111.129	0	0	0	0.146188	0	0.650306	0.711246	0.501373	0.842777	0.57612	0.0295089	0	0.0110615	0.0355138	0.0514353	0.544856	0.729897	0.718194	0.818261
FBgn0000633	0	0.272327	0.42008	1.31569	1.68365	4.04118	10.8021	6.42669	28.5982	43.6358	0.103281	0	0.420336	0.603735	1.64593	2.33077	7.34029	17.9825	33.8583	73.6613	0.0776936	0.110158	0.353797	0.700374	2.11219	6.0609	7.15592	15.3125	27.2829	70.2381	0.027033	0.560674	1.413	4.79984	8.96542	28.7992	75.9256	55.8575	138.215	114.008	0.103281	0.268118	1.57073	4.58128	10.2871	12.9857	53.0208	109.704	176.479
FBgn0000635	8.10989	2.61114	2.59686	2.97249	4.65108	4.08763	5.46771	2.73476	9.10199	9.4313	3.43779	3.75365	3.39587	3.30279	8.02391	5.47883	4.15904	4.65445	9.22202	22.5121	3.82641	2.25824	1.21618	5.95318	1.58414	2.48397	4.76484	2.97527	5.61387	9.92221	1.89231	1.69804	0.687404	1.53498	3.24102	1.48641	3.68959	3.89704	15.7318	15.5766	0.575423	1.4938	1.36056	1.56261	1.7488	1.48322	3.11239	7.44436	18.046
FBgn0000636	0	0.0480578	0	0.0974587	0.273593	0.139351	0.488982	0.433004	1.62937	2.11244	0	0	0.0663689	0	0.154306	0	0.482008	0.662948	1.81344	5.1311	0	0	0.0884492	0.0437734	0.0704064	0.132479	0.15594	0.389433	1.68145	2.45959	0	0.22427	0.0763782	0.609117	0.568231	1.16126	2.48936	1.45854	6.12418	3.71278	0	0	0.154861	0.248597	0.205741	0.756744	1.56997	2.59655	11.2124
FBgn0000639	0.027033	0.0961156	0	0.0487294	0.0210456	0.278702	0.0444529	0.410214	0.11237	0.19204	0	0	0	0.0710277	0.308612	0.121079	0.16526	0.124303	0.154806	0.0924522	0	0.0275395	0.0442246	0	0.10561	0.0662393	0.138613	0.0155773	0.0542403	0.195649	0	0	0	0	0	0	0	0	0	0	0	0	0	0	0	0	0	0	0
FBgn0000640	0	0	0	0.073094	0.126274	0.139351	0.0889058	0.0683691	0.0561851	0.277391	0	0	0	0.248597	0.257177	0.151349	0	0.165737	0.243267	0.138678	0	0	0	0.26264	0.246422	0.198718	0.15594	0.155773	0.108481	0.251549	0	0	0	0	0	0	0	0	0	0	0	0	0	0	0	0	0	0	0
FBgn0000644	0.162198	0.0320385	0.0763782	0.0243647	0	0	0	0	0.22474	0.0213378	0.0147544	0	0	0	0	0	0	0.0138114	0.0663455	0.208017	0.097117	0.0550791	0.0442246	0	0.0352032	0	0	0.0155773	0.0542403	0.1118	0	0	0	0	0	0	0	0	0	0	0	0	0	0	0	0	0	0	0
FBgn0000658	0.513626	0.448539	0.152756	1.02332	0.610322	6.96756	13.2025	30.994	22.1931	30.5557	0.206562	0.30642	0.243352	0.603735	1.38875	4.96424	12.8765	24.0181	38.7015	33.3984	0.57299	0.358014	0.309572	1.48829	0.98569	14.109	15.9925	36.8871	21.2622	59.701	0	0	0	0	0	0	0	0	0	0	0	0	0	0	0	0	0	0	0
FBgn0000659	0	0	0	0.292376	1.62051	12.4023	37.1182	46.7644	31.4637	20.1215	0	0.0383025	0	0.142055	1.69737	7.26475	30.6832	36.3379	40.2275	20.5937	0	0	0	0.0437734	0.492845	14.109	36.5766	33.8962	33.4391	30.13	0	0	0	0	0	0	0	0	0	0	0	0	0	0	0	0	0	0	0
FBgn0000662	191.826	193.961	202.937	214.653	241.688	283.951	270.363	242.186	172.039	168.12	180.742	185.499	214.759	221.748	270.498	257.596	267.225	179.3	165.488	199.604	169.955	184.074	219.575	202.933	252.196	264.659	272.982	193.299	176.525	192.435	3.70352	3.9087	2.4441	2.33901	3.17788	4.27344	5.46771	2.62081	3.09018	2.62455	1.38692	0.995866	1.4933	3.0897	1.44019	2.23996	3.82852	3.13519	3.56054
FBgn0000667	215.561	213.393	211.033	202.885	217.759	209.631	164.476	196.857	127.484	141.534	230.671	213.92	198.874	187.229	214.948	199.417	162.836	179.811	128.799	173.556	226.059	215.855	245.645	212.957	225.089	187.159	165.695	183.407	137.553	91.9272	0.351428	0.800963	0.801971	0.438564	0.441957	5.3418	10.4909	8.22708	12.4731	15.1498	0.590178	0.45963	0.331844	0.532707	0.257177	3.63237	9.40603	10.3171	16.1662
FBgn0000709	56.3637	52.3509	65.4561	49.2167	69.4715	60.8036	47.8313	50.6387	47.8135	45.5775	71.0574	70.8214	65.6941	203.743	75.0956	76.2496	42.6921	38.6582	44.0092	52.0968	73.3913	65.5441	55.0375	66.054	49.8125	61.2714	43.49	41.7784	38.6733	28.425	0	0	0	0	0	0.0464504	0.0889058	0.0455794	0.11237	0.0853512	0	0	0.0110615	0	0	0.0302698	0.0550866	0.138114	0.0221152
FBgn0000711	102.32	111.382	114.185	123.042	133.576	132.477	131.892	125.594	79.2772	57.2279	96.9072	101.617	118.756	115.065	133.269	130.069	130.404	108.613	80.853	26.996	99.2827	110.075	102.49	126.549	120.113	135.261	138.128	113.263	82.9063	48.8564	0.108132	0.20825	0.114567	0.243647	1.26274	2.41542	2.84499	1.7776	3.09018	2.83793	0	0.114908	0.0774303	0.177569	1.44019	2.11888	3.98001	2.19602	3.14035
FBgn0000715	0	0	0	0.0487294	0	0.0929008	0	0.0683691	0	0	0	0	0.0110615	0.106541	0	0.0302698	0	0	0	0.0462261	0	0	0	0	0	0	0	0.0311546	0	0.0279499	0	0	0	0	0	0	0	0	0	0.0213378	0	0	0.0331844	0	0	0	0.0137716	0	0.0663455
FBgn0000719	258.003	252.015	249.871	280.608	282.306	229.093	64.7679	52.6898	82.0303	111.127	202.903	217.52	242.291	224.199	226.881	251.058	60.3198	52.3729	80.3665	141.105	221.174	212.908	228.332	257.387	243.465	204.68	68.7696	48.5078	72.8718	80.6914	0.432527	0.400482	0.114567	0.584752	1.34692	8.36107	29.5167	39.1983	66.6917	50.4639	0.177053	0	0.37609	0.958873	1.7488	5.56964	22.5029	44.8871	71.2329
FBgn0000721	715.211	748.083	791.392	797.018	952.734	977.038	972.496	996.092	496.901	245.15	793.081	719.934	851.678	787.164	1065.69	984.767	993.018	863.062	547.196	126.082	702.904	753.316	814.02	835.459	767.36	943.414	1073.6	906.88	552.112	262.226	8.67758	9.40331	6.72128	5.7257	9.13379	9.38298	10.2686	9.61725	15.2262	11.6504	3.9837	4.02177	8.35141	10.228	5.29784	4.78262	9.18569	10.8696	14.1095
FBgn0000723	0.162198	0.65679	1.14567	3.09431	6.54518	46.1717	137.182	161.237	268.733	341.127	0.177053	0.0766051	0.929164	1.81121	10.9557	27.3033	134.687	267.444	258.46	156.914	0.184522	0.275395	0.862379	1.53207	5.59731	65.1464	149.477	200.075	264.232	258.732	0.027033	0.400482	1.56575	13.7173	18.1623	117.148	144.383	129.149	76.3556	66.83	0.0147544	0.114908	2.01319	8.23921	19.5969	65.9276	132.18	113.461	91.2472
FBgn0000808	23.0861	21.658	20.6221	24.4865	19.6566	12.6345	2.93389	3.66914	1.01133	1.28027	26.1449	29.6079	25.2865	20.9532	20.6256	19.8267	4.54464	3.149	2.74228	2.03395	23.1818	21.4808	27.3971	22.5433	16.8271	12.0887	5.37127	2.66372	2.38657	3.66144	0	0	0	0	0	0	0	0	0	0	0	0	0	0	0	0	0	0	0
FBgn0000810	95.2371	101.37	108.075	100.748	110.574	120.539	122.512	97.9045	114.168	92.2006	78.3313	72.0088	88.2595	101.072	109.043	101.222	114.401	124.62	104.03	77.1745	73.537	84.1333	86.4369	97.2644	84.4173	123.47	121.131	117.282	120.359	98.3277	0.027033	0.0800963	0.0763782	0.0243647	0.231502	0.418054	0.844605	0.273476	0.505666	0.320067	0	0.0383025	0.0442459	0.319624	0.102871	0.302698	0.578409	0.469588	0.663455
FBgn0000826	43.6582	47.1126	26.0068	20.8074	11.6593	3.34443	2.80053	3.7603	2.80926	2.79525	87.8037	54.6577	34.014	18.6803	8.5897	7.47664	2.29986	2.40319	1.79133	2.08017	51.7342	45.1373	22.0902	20.0482	6.12536	4.3718	2.70296	2.52352	1.38313	1.36954	0	0	0	0	0	0	0	0	0	0	0	0	0	0	0	0	0	0	0
FBgn0000927	369.351	219.832	174.982	95.3634	54.1924	13.0061	5.33435	5.83416	3.87677	3.86214	423.01	273.978	173.643	129.696	45.3145	18.6159	4.57219	4.55777	2.60959	22.4197	338.093	231.828	129.246	100.635	42.1382	15.2682	4.48761	4.15914	3.06458	2.18009	0	0	0	0	0	0	0	0	0	0	0	0	0	0	0	0	0	0	0
FBgn0000928	2.02747	2.17862	1.26024	2.80194	2.67279	3.76248	2.22265	3.5324	1.96648	2.11244	1.34265	2.37476	2.11274	3.40933	3.24043	4.23777	3.02976	2.55511	2.32209	1.84904	1.54416	1.87269	1.54786	1.66339	2.56983	2.88141	3.41335	0.981371	1.68145	1.98444	0	0	0	0	0	0	0	0	0	0	0	0	0	0	0	0	0	0	0
FBgn0000964	0.027033	0.112135	0.0381891	0.0487294	0.0420912	0	0	0.0227897	0	0.106689	0.0147544	0.344723	0.0774303	0.0710277	0.0514353	0.121079	0.0275433	0	0	0.023113	0.0194234	0.0275395	0.0442246	0	0	0.0662393	0	0.0311546	0	0	0	0	0	0	0	0	0	0	0	0	0	0	0	0	0	0	0	0	0
FBgn0000996	169.74	230.934	256.86	256.999	296.511	225.284	154.385	317.893	119.787	155.787	201.398	272.752	299.954	501.491	329.958	244.58	209.095	147.547	188.731	200.737	284.844	313.951	275.187	300.942	267.861	376.074	214.608	161.428	174.545	183.351	0	0.0320385	0	0.511658	0.441957	2.18317	2.17819	3.12219	3.65203	3.47806	0	0	0	0.319624	0.308612	1.96754	3.01599	2.95564	4.04708
FBgn0001075	0.243297	0.704847	0.42008	0.243647	1.36796	4.18054	17.5144	27.1425	109.561	182.758	0.250826	0.30642	0.37609	0.532707	1.08014	3.69291	18.151	33.2579	114.512	309.761	0.194234	0.192777	0.0884492	0.175093	0.492845	8.74359	16.0618	33.9118	96.0595	151.349	0	0	0	0.0487294	0.126274	1.02191	1.55585	2.14223	3.7644	6.14528	0	0	0	0.0710277	0.257177	0.484316	1.37716	1.78167	5.94898
FBgn0001077	0.621758	3.25191	6.3012	25.0713	17.7625	40.3654	64.8123	103.648	93.7729	87.5063	0.722968	1.26398	5.80727	24.5401	14.9162	19.4332	71.1443	120.684	130.369	92.5215	0.534144	3.00181	13.2895	16.9403	16.3695	40.7703	72.876	103.2	96.9816	127.34	0	0	0	0	0	0	0	0	0	0	0	0	0	0	0	0	0	0	0
FBgn0001078	145.41	148.883	178.992	157.03	182.339	184.78	171.366	165.567	18.3163	9.55933	140.256	130.995	147.792	227.111	176.475	163.245	163.359	96.0723	19.6162	9.31456	157.708	162.621	164.98	166.514	160.034	188.915	171.257	112.889	37.3716	10.3974	0.162198	0.0480578	0	0.0487294	0.0210456	0	0.0444529	0.0227897	0	0.106689	0.0590178	0	0.0774303	0.177569	0.102871	0.0302698	0.0550866	0.138114	0.110576
FBgn0001079	76.3411	91.8064	85.9636	80.5009	100.64	97.4065	109.265	137.946	120.629	117.123	93.5137	75.7241	100.283	109.489	125.502	88.3575	127.043	125.974	149.565	86.3272	95.2135	95.8651	86.1053	89.1226	88.4305	110.951	124.943	137.968	140.32	84.2689	0	0	0	0	0	0	0	0	0	0	0	0	0	0	0	0	0	0	0
FBgn0001083	0.216264	0.128154	0.152756	0.268012	0.505094	0.882558	0.977964	0.77485	0.786591	0.810836	0	0.15321	0.232291	0.213083	0.565789	0.544856	1.19813	1.24303	1.41537	1.89527	0.0582702	0.165237	0.265347	0.0875467	1.40813	0.463675	0.866334	0.514051	1.92553	2.51549	0	0	0.0381891	0.170553	0.0420912	0.139351	0.31117	0.182318	0.11237	0.0640134	0	0	0.022123	0	0.102871	0.0605396	0.206575	0.09668	0.154806
FBgn0001084	37.0081	32.0065	33.4155	29.6762	27.3382	24.1078	18.6258	17.9811	23.9349	24.9225	33.8024	34.5872	33.649	29.3699	30.3468	27.8785	19.3905	18.162	19.0412	22.697	33.5345	31.1472	32.3945	27.3584	27.1065	21.8921	15.6633	19.0822	21.8588	17.7482	0	0	0	0	0	0	0	0	0	0	0	0	0	0	0	0	0	0	0
FBgn0001085	258.408	270.181	259.991	313.988	325.87	315.677	291.078	238.038	211.144	163.021	208.893	215.184	245.908	265.217	321.059	279.753	304.587	216.411	197.4	191.006	200.42	191.124	210.023	271.395	286.73	309.437	329.727	239.953	193.963	162.333	0.838022	1.23348	0.649214	4.0689	7.23968	25.0368	43.5194	57.2249	140.294	153.077	0.368861	1.30229	1.22782	1.59812	7.35525	10.5339	51.9053	89.1942	157.128
FBgn0001086	138.841	204.758	213.859	197.427	240.867	232.716	305.169	517.326	332.672	412.609	194.05	229.356	281.537	291	301.874	206.319	405.974	301.324	481.425	313.182	205.47	248.572	206.352	219.699	234.101	339.808	382.036	384.947	400.32	297.191	0	0	0	0	0	0	0	0	0	0	0	0	0	0	0	0.0302698	0.0275433	0	0.0221152
FBgn0001087	261.517	254.594	258.502	269.717	270.183	224.959	118.289	118.187	20.957	18.0944	251.032	255.669	277.676	244.371	268.904	246.184	151.364	87.6473	18.4883	22.3041	251.776	248.351	276.691	271.833	239.03	213.224	126.363	84.5692	31.5136	9.13962	0.594725	0.288347	0.190945	0.0974587	0.18941	0.0929008	0.222265	0.136738	0.22474	0.320067	0.118036	0	0.0995533	0.319624	0.154306	0.0908093	0.0688582	0.29004	0.199036
FBgn0001089	0	0	0	0	0	0	0.0889058	0.159528	0.22474	0.426756	0	0	0	0	0	0	0	0	0.221152	0.600939	0	0	0	0	0	0	0	0.0155773	0.271201	0.391299	0	0	0	0	0	0	0	0	0	0	0	0	0	0	0	0	0	0	0
FBgn0001090	0.0810989	2.32279	3.13151	27.459	78.8157	180.831	238.401	350.072	282.499	211.521	0.0737722	1.91513	7.54393	70.3529	96.5956	134.216	214.741	224.919	321.046	231.385	0.194234	1.79007	9.08815	38.0828	90.261	173.216	245.12	243.473	244.081	177.985	0.243297	1.60193	2.82599	23.585	63.9786	104.746	48.1869	46.4682	21.7436	14.211	0.191808	0.804353	6.13912	31.8204	75.5071	111.968	51.382	24.5567	19.97
FBgn0001091	348.239	496.117	421.149	314.378	219.737	75.4354	41.3412	70.9443	22.8112	24.4318	602.099	556.076	449.97	416.151	200.598	112.331	50.8311	26.6146	22.9555	28.9375	517.42	541.234	394.638	365.42	217.274	108.732	43.1434	32.7747	18.3875	6.59618	0	0	0	0	0	0	0	0	0	0	0	0	0	0	0	0	0	0	0
FBgn0001092	1174.58	750.598	431.651	168.311	73.849	32.9333	18.359	23.3594	18.4849	15.6193	1189.89	966.335	419.883	236.345	44.4916	47.2511	14.3363	17.8858	17.5373	86.7202	992.293	775.568	241.975	187.175	38.5827	22.6538	12.8217	15.811	19.5536	12.9967	0	0	0	0	0	0	0	0	0	0	0	0	0	0	0	0	0	0	0
FBgn0001098	288.793	309.636	365.737	298.078	363.499	367.33	374.516	402.238	327.391	301.759	278.475	284.626	343.735	335.535	388.748	341.988	404.515	370.754	395.884	337.612	287.903	270.328	376.661	323.923	326.51	365.409	407.263	394.916	319.638	377.296	0.108132	0.0961156	0.0381891	0	0.0420912	0.0464504	0.0889058	0.0227897	0	0	0	0	0.0442459	0.142055	0	0.0302698	0	0	0.0442303
FBgn0001099	2.7033	3.36404	3.74253	4.21509	4.60898	7.24626	4.97872	3.94262	3.7644	3.32869	3.37877	5.55387	2.99766	2.3084	5.86363	7.29502	5.09551	4.4749	4.02496	3.1896	3.27284	3.58014	3.56008	2.93282	5.42129	9.30663	5.66582	4.31492	4.3121	5.00303	0	0	0	0	0	0	0	0	0	0	0	0	0	0	0	0	0	0	0
FBgn0001104	119.107	170.109	180.482	162.61	209.383	203.639	281.52	447.498	251.934	279.44	121.444	147.273	192.226	272.711	209.702	173.597	364.976	291.338	448.407	284.822	181.259	208.144	171.414	206.873	206.572	296.189	352.182	352.032	375.37	341.995	0.135165	0.0480578	0.305513	3.60597	5.15617	27.1735	19.0258	13.0585	17.3612	13.4641	0.103281	0.0766051	0.276537	3.55138	4.93779	16.6484	22.3514	17.6096	19.1296
FBgn0001105	395.979	401.683	424.815	448.115	442.926	397.615	368.781	340.524	339.246	360.032	371.768	360.925	409.894	402.23	411.483	434.371	364.205	351.818	350.901	400.318	359.158	419.537	447.663	468.331	458.451	411.446	365.835	394.137	395.059	401.165	0	0	0	0	0	0	0	0	0	0	0	0	0	0	0	0	0	0	0
FBgn0001108	184.446	161.106	154.284	104.817	82.0778	48.262	45.6976	55.4473	71.4675	91.1124	224.902	186.304	150.126	130.833	61.3624	52.2759	44.7441	69.4438	71.4541	102.46	234.207	186.635	150.54	129.044	62.8729	49.4477	47.631	61.4837	79.4349	82.2845	0	0	0	0.121823	0.0841824	0.278702	0.0444529	0.0455794	0.0561851	0.149365	0	0	0	0.0355138	0	0	0.0550866	0.138114	0.0663455
FBgn0001112	0	0.0320385	0	0	0	0	0.31117	0.0683691	0.618036	0.874849	0	0	0	0	0	0.0302698	0.110173	0.276228	0.420188	0.624052	0	0	0	0	0	0	0.05198	0.202505	0.623763	0.950297	0	0	0	0.0243647	0	0.139351	0.31117	0.319056	0.561851	0.76816	0	0	0	0	0	0.0908093	0.302976	0.220983	0.309612
FBgn0001114	0.135165	0.128154	0.0381891	0.0487294	0.0420912	0.0929008	0.355623	0.113948	0.11237	0.170702	0.250826	0	0.154861	0.0355138	0.205741	0.0908093	0.151488	0.0414343	0.243267	0.30047	0.145676	0.220316	0.110561	0.0875467	0	0.496795	0.2599	0.140196	0.298322	0.614898	0	0	0.0381891	0	0.0210456	0	0	0	0	0	0	0	0	0	0	0	0	0	0
FBgn0001120	294.767	291.535	257.547	248.642	132.524	36.2778	6.49012	10.1186	4.1577	3.47806	333.893	358.895	266.073	187.051	75.147	66.7751	7.78098	4.14343	2.32209	11.9263	288.457	293.158	234.346	217.422	102.758	21.9915	6.09899	5.24955	2.41369	0.810547	0	0	0	0	0	0	0	0	0	0	0	0	0	0	0	0	0	0	0
FBgn0001122	96.2103	110.853	119.532	107.692	124.148	126.484	129.669	122.289	88.7725	63.4586	68.8295	66.5698	103.369	117.906	116.604	101.767	135.72	105.064	113.915	53.6454	91.3871	104.513	97.7806	125.936	105.645	157.881	147.866	123.995	107.83	89.9428	0.405494	0.400482	0.305513	0.706576	2.06247	5.24889	9.95745	6.70017	8.14684	6.63605	0.250826	0.15321	0.287598	0.781304	1.85167	3.93507	12.119	8.78407	10.8143
FBgn0001123	0.513626	0.240289	0.916538	0.901493	1.80992	13.1455	53.6547	55.0827	145.239	164.578	0.354107	0.995866	0.508828	0.603735	1.28588	8.44527	41.1634	78.9185	126.941	212.432	0.427315	0.550791	0.663369	0.39396	1.44333	14.2083	42.0172	76.1575	121.308	167.057	0	0	0	0.0487294	0.315684	2.04382	4.08967	2.73476	3.65203	2.60321	0	0	0	0.106541	0	0.998903	2.69924	3.96388	4.42303
FBgn0001124	287.55	322.227	300.013	293.375	339.087	350.422	287.566	290.591	313.569	321.518	345.859	314.732	315.341	303.43	395.898	384.002	298.266	322.621	276.351	226.069	286.699	296.849	351.254	297.834	358.474	328.514	282.615	293.118	330.784	234.08	0	0	0	0	0.0210456	0	0.0889058	0.0683691	0	0.0426756	0	0	0	0	0.0514353	0	0	0	0.0221152
FBgn0001125	152.25	92.5593	48.6147	17.9568	13.869	7.66432	1.5114	4.51236	1.40463	1.28027	98.8843	64.8462	35.2861	24.1494	9.77271	6.02369	1.54242	2.67942	0.950952	13.5905	134.74	94.1026	33.3232	21.9742	9.46966	6.95513	1.83663	2.61699	1.41025	1.09005	0	0	0	0	0	0	0	0	0	0	0	0	0	0	0	0	0	0	0
FBgn0001128	301.526	318.447	327.662	329.654	331.152	255.431	118.734	122.996	44.4986	41.9288	326.014	303.05	313.206	331.699	317.202	333.966	112.487	61.0465	34.8535	52.0275	275.336	296.876	348.158	319.064	348.547	220.444	111.74	72.8551	45.9686	30.0461	0	0.0320385	0	0.0974587	0.0210456	0.139351	1.02242	0.660901	1.79792	1.68569	0	0	0.022123	0.0355138	0	0.423777	1.10173	0.77344	1.87979
FBgn0001133	66.5011	72.6473	74.8124	77.5041	90.3277	83.2391	58.9001	55.4929	45.6223	44.5106	84.5134	91.3898	88.6577	69.5006	102.151	108.578	65.3878	45.2186	38.9006	42.1813	71.4684	71.052	94.5743	77.2162	84.9805	72.9626	63.2943	51.0936	44.477	33.5678	0	0	0	0	0	0	0	0	0	0	0	0	0	0	0	0	0	0	0.0221152
FBgn0001137	18.7068	16.8523	19.0564	15.3741	17.089	15.7002	4.48974	2.34734	1.23607	0.789498	13.1757	10.763	13.7162	16.1588	15.6878	17.5565	3.6908	1.51926	1.08364	2.54244	11.9357	12.5029	18.9281	13.7448	13.166	11.9231	4.33167	1.88486	0.759364	2.31984	0	0	0	0	0	0	0	0	0	0	0	0	0	0	0	0	0	0	0
FBgn0001138	0	0.0160193	0.0381891	0.0243647	0.0841824	0.325153	6.17895	8.4094	40.3409	42.3128	0	0	0	0	0.154306	0.0908093	3.27765	25.2059	55.8187	69.9863	0	0	0	0	0	0.099359	4.29702	20.8269	47.2704	75.884	0.027033	0.0160193	0	0.316741	0.336729	1.06836	34.2732	32.9995	62.2531	53.3445	0	0	0.121676	0.390652	0.0514353	0.877824	16.8703	57.0688	75.6117
FBgn0001139	414.172	410.734	437.494	434.666	513.407	535.666	616.828	587.427	642.982	554.42	416.547	370.385	423.124	397.435	543.723	486.859	610.841	765.36	629.331	488.725	400.423	391.695	424.423	446.226	472.497	508.817	623.379	687.38	717.735	554.582	0.838022	0.720867	0.725593	1.72989	1.30483	4.64504	6.66794	6.13043	6.01181	5.33445	0.486897	0.383025	0.564135	1.13644	1.44019	1.75565	6.88582	5.27596	6.1259
FBgn0001142	448.315	397.934	369.594	356.675	328.395	285.345	205.861	224.114	129.731	113.154	460.28	417.344	382.583	345.372	321.265	293.798	198.849	169.452	138.596	105.234	443.864	359.942	375.754	333.728	283.456	273.9	187.076	151.053	161.283	93.4645	0	0	0	0	0	0	0	0	0	0	0	0	0	0	0	0	0	0	0
FBgn0001145	0.027033	0.240289	0	0.0243647	0.168365	0.0464504	0.0444529	0.0227897	0	0	0.0737722	0	0	0	0.205741	0.0302698	0	0	0.0442303	0	0.0388468	0	0	0	0	0.0331197	0.0173267	0	0.0542403	0.0558998	0	0	0	0	0	0	0	0	0	0	0	0	0	0	0	0	0	0	0
FBgn0001147	0	0	0	0.0487294	0	0	0	0	0.11237	0	0	0	0	0	0	0	0.0413149	0	0	0.0924522	0	0	0.0884492	0	0	0.0662393	0.0346533	0.0311546	0.0542403	0	0	0.0160193	0	0	0.0210456	0	0	0	0	0.128027	0	0	0	0	0	0	0	0	0.0663455
FBgn0001148	0	0	0	0.219282	0.210456	0.929008	1.37804	1.59528	6.57366	35.6554	0.0590178	0	0.0110615	0.0355138	0	0.696205	1.03287	2.69323	4.17977	90.8343	0	0.0826186	0.154786	0	0.246422	0.761752	1.50742	1.63562	6.15627	8.66447	0	0	0	0	0.0210456	0.139351	0.0889058	0.113948	1.517	5.2491	0	0	0.0110615	0.106541	0	0.242158	0.0826299	0.345286	0.774031
FBgn0001149	341.345	185.936	107.159	51.2877	16.7944	5.85275	2.97834	5.58347	2.58451	2.19779	298.305	222.384	65.5835	47.5175	7.97248	10.5944	2.35495	2.55511	2.01248	30.9253	256.166	205.693	68.4818	48.1507	9.11763	5.06731	2.75494	2.1964	1.35601	1.50929	0.243297	0.128154	0.114567	0.073094	0.0631368	0	0	0	0	0	0	0	0.0663689	0	0	0	0.0275433	0.0414343	0.0221152
FBgn0001150	0.675824	6.08732	12.6024	52.2379	84.6033	178.277	160.253	115.43	138.103	80.9769	0.988548	0.919261	11.9575	51.6726	96.3384	98.4373	132.304	156.843	100.712	59.2156	0.728378	2.64379	22.1565	41.3658	66.3228	194.412	159.18	148.872	102.46	83.1509	0	0	0	0	0	0	0	0	0	0	0	0	0	0	0	0	0	0	0
FBgn0001168	2.2167	4.85384	19.7819	29.3838	7.6606	64.659	139.049	116.182	145.969	95.4866	1.25413	2.18324	5.40906	11.471	5.19497	20.7953	108.369	172.601	103.256	56.4883	1.22367	2.75395	11.7416	7.09129	4.54121	65.4445	124.007	144.9	140.184	117.949	0.162198	0.288347	0.916538	3.45978	0.904961	6.45661	8.71277	6.81412	5.89944	3.28602	0.280334	0.191513	0.265475	0.994387	0.462918	2.9059	7.79475	8.30067	5.37398
FBgn0001169	179.715	178.246	192.435	167.653	218.853	239.266	197.771	199.182	38.2059	21.7432	140.108	118.891	153.954	273.776	205.227	176.624	210.982	154.688	52.236	32.913	182.619	171.323	170.751	199.913	192.738	261.38	254.148	157.237	80.2756	37.0336	0	0	0.0381891	0.0487294	0.0210456	0.0464504	0.400076	0	0.0561851	0.0213378	0	0.114908	0	0.142055	0	0	0.0550866	0.0414343	0.176921
FBgn0001174	4.13604	18.3581	46.4379	195.527	324.018	935.372	1127.1	709.762	157.824	65.7204	3.51156	9.57563	55.8383	128.773	423.364	616.383	1004.81	391.664	164.736	36.3799	3.3214	12.5029	57.3593	128.825	336.015	762.05	1149.45	718.8	132.482	73.3964	0	0	0	0	0	0	0	0	0	0	0	0	0	0	0	0	0	0	0
FBgn0001179	62.9057	68.3702	64.6159	61.4477	56.0655	56.6695	66.9905	91.2727	92.1436	104.171	72.5919	83.5378	71.2027	67.4763	58.5848	57.9666	79.3798	89.8433	109.249	102.252	77.5091	78.0195	73.0148	67.3234	53.5089	61.9007	73.1359	85.2391	108.562	92.4024	0	0	0	0	0	0	0	0	0	0	0	0	0	0	0	0	0	0	0
FBgn0001180	259.787	201.346	231.388	347.928	445.241	632.701	318.238	192.322	181.871	129.307	204.054	151.755	195.301	315.398	571.138	530.508	249.157	208.815	155.978	72.5287	209.86	170.332	219.044	288.992	382.131	627.75	316.922	215.683	184.444	145.172	0.216264	0.752905	1.29843	5.75007	5.07199	4.22699	2.71163	2.09665	3.09018	2.36849	0.236071	0.114908	1.19464	3.40933	4.88636	5.44856	1.58374	2.58274	3.14035
FBgn0001185	30.8446	30.8211	34.7139	40.0312	39.25	38.1358	43.7417	33.4325	51.8589	57.8254	28.6236	31.8677	34.91	32.1045	34.8732	42.0447	33.7956	42.2768	49.6043	57.0661	30.4753	29.6325	28.945	30.7727	30.2748	33.219	33.3538	39.2081	53.4538	51.5117	0	0	0	0	0	0	0	0	0	0	0	0	0	0	0	0	0	0	0
FBgn0001186	56.2286	75.8672	82.8703	60.6437	58.7383	20.9956	5.15654	8.4094	1.34844	1.02421	61.0096	69.2127	70.7603	116.947	46.4975	34.2957	6.05952	2.19602	1.87979	3.88299	91.9698	110.847	76.6633	89.8667	53.2977	35.8355	6.60146	3.64509	0.922085	0.642848	0	0	0	0	0	0	0	0	0	0	0	0	0	0	0	0	0	0	0
FBgn0001187	0	0.0160193	0	0.0243647	0.105228	0.0464504	0.0889058	0.0911588	0	0.106689	0	0	0	0	0.102871	0.0605396	0.0550866	0.0138114	0.221152	0.161791	0	0	0.0442246	0	0.140813	0.0331197	0.0346533	0.124619	0.0813604	0.0558998	0	0	0	0	0	0	0	0	0	0	0	0	0	0	0	0	0	0	0
FBgn0001189	59.4725	60.729	54.3813	56.5748	44.4483	36.7423	37.2071	40.5657	63.4892	75.8985	57.8817	64.693	54.1902	48.5474	40.9425	40.168	37.4589	49.6797	56.9908	81.0575	55.0168	49.6262	54.9712	45.9183	37.1394	39.1143	37.7721	40.8749	50.9045	37.0616	0.162198	0.0320385	0.229135	0.0487294	0.0841824	0.603855	1.42249	1.02554	2.07885	1.81371	0.0442633	0	0.0331844	0.142055	0.0514353	0.484316	0.9227	1.42258	1.37114
FBgn0001197	1262.84	1347.49	1393.33	1523.09	1671.19	1569.42	1766.38	1594.28	1721.01	1811.6	1221.05	1380.54	1393.47	1342.6	1610.39	1539.37	1638.44	1695.78	1681.39	1692.59	1143.35	1224.9	1286.58	1478.14	1467.2	1600.44	1733.22	1622.03	1781.47	1897.6	0.162198	0.272327	0.305513	1.53498	1.17855	2.55477	2.84499	2.59802	3.31492	4.39558	0.383616	0.229815	0.718996	1.06541	1.80024	2.99671	2.50644	3.21806	3.22881
FBgn0001202	89.8305	95.3787	97.3822	105.67	111.247	128.853	111.132	97.9729	106.583	113.176	99.4597	114.256	97.9604	93.1528	116.552	140.149	117.334	103.71	96.4	102.368	96.8451	93.0285	110.186	102.955	121.838	134.068	103.215	94.5699	111.627	92.7098	0	0	0	0	0	0	0	0	0	0	0	0	0	0	0	0	0	0	0
FBgn0001206	121.973	143.885	161.234	147.479	177.625	170.752	194.393	215.34	162.038	130.609	109.699	131.186	156.631	245.543	181.31	129.373	207.318	205.763	186.696	109.463	141.635	158.49	139.86	163.275	141.482	212.165	230.739	206.976	186.668	225.723	0	0	0	0	0	0	0	0	0	0	0	0	0	0	0	0	0	0	0
FBgn0001208	0.27033	0.112135	0	0.146188	0.210456	0	0.0444529	0.0455794	0	0.0213378	0.191808	0	0.154861	0.0355138	0.360047	0.0302698	0.0275433	0	0.0442303	0	0.097117	0.247856	0.28746	0.175093	0.0704064	0.0331197	0.0866334	0	0	0	0	0	0	0	0	0	0	0	0	0	0	0	0	0	0	0	0	0	0
FBgn0001215	95.4804	106.864	106.204	84.18	130.735	177.533	147.228	219.032	186.478	155.681	63.4146	105.868	110.759	354.748	148.134	127.103	149.643	140.89	206.091	201.5	93.1255	109.938	66.6907	97.2207	104.765	159.074	173.249	185.464	175.305	220.022	0.216264	0.400482	0.534647	0.925858	1.45215	6.59596	8.75722	6.44948	10.2819	8.25772	0	0.0383025	0.287598	1.13644	1.13158	3.45075	9.30963	7.70678	10.1287
FBgn0001216	0.0810989	0.20825	0.0763782	0.073094	0.441957	0.0929008	0.266717	0.227897	0.449481	1.1309	0.26558	0.114908	0.0663689	0.142055	0.205741	0.211888	0.137716	0.220983	1.12787	1.61791	0.252504	0.0275395	0.132674	0.0437734	0.246422	0.298077	0.121287	0.373856	0.515283	1.56519	0	0	0	0	0	0	0	0	0	0	0	0	0	0	0	0.0605396	0.0550866	0	0
FBgn0001217	0	0	0	0.0487294	0.0210456	0.0464504	0.0889058	0.159528	0.0561851	0.0853512	0	0	0.0331844	0	0.0514353	0.0302698	0.0550866	0.0690571	0.154806	0.115565	0	0	0.0221123	0.0875467	0	0.132479	0.0693067	0	0.0542403	0.307449	0	0	0	0	0	0	0	0	0	0	0	0	0	0	0	0	0	0	0
FBgn0001218	1490.84	1519.99	1531.46	1623.54	1283.91	845.908	624.963	757.529	314.075	344.413	1952	1872.15	1628.65	1247.39	1120.16	1155.61	678.254	390.974	299.019	237.556	1645.48	1629.87	1616.96	1530.49	1272.1	775.795	634.451	433.61	276.056	177.761	0	0	0	0	0	0	0	0	0	0	0	0	0	0	0	0	0	0	0
FBgn0001220	321.611	311.991	293.445	185.05	87.4444	21.3672	20.9373	27.5072	42.5321	56.2037	342.362	337.943	269.247	145.855	47.5777	30.3303	18.9498	25.855	44.6505	92.7295	348.378	361.374	252.257	183.848	65.8652	21.0972	21.0346	27.2915	43.5549	49.3036	0	0	0	0	0	0.139351	0	0.0455794	0	0.106689	0	0	0	0	0	0.0302698	0	0.124303	0.309612
FBgn0001222	266.68	315.964	309.866	254.66	202.901	142.37	186.924	219.693	222.999	215.81	313.045	300.866	322.121	278.251	205.073	152.65	213.695	226.618	248.796	162.993	341.318	351.046	292.944	282.951	209.635	181.33	191.789	217.631	262.062	227.931	0.594725	0.624751	0.878349	1.14514	1.6626	5.4347	7.20137	5.83416	4.94429	6.40134	0.604932	0.15321	0.630504	1.63364	1.38875	5.05505	7.02354	5.77318	6.52397
FBgn0001224	36.9811	38.3661	32.6517	43.9052	85.8239	96.4775	65.079	44.2804	88.323	99.0073	25.2449	66.6847	55.2189	34.9456	114.546	78.8225	55.1279	45.7711	101.663	85.6338	26.0079	23.1883	34.2741	17.9033	28.3738	49.0171	66.5518	30.734	67.4749	48.7167	0	0	0	0	0	0	0	0	0	0	0	0	0	0	0	0	0	0	0
FBgn0001225	1160.17	720.098	410.227	267.549	116.992	41.4802	32.095	25.7979	24.3843	22.362	1202.66	1029.19	406.343	257.511	89.3946	59.7223	27.7086	23.9766	21.7392	90.0947	928.128	665.713	274.082	288.379	71.4977	35.0406	31.4306	18.4591	24.4081	14.0588	0	0	0	0	0	0	0	0	0	0	0	0	0	0	0	0	0	0	0
FBgn0001226	77.0439	134.065	125.948	86.5434	71.8917	10.2655	1.68921	9.70841	0.955147	1.19492	94.7825	168.263	116.068	97.6985	34.1016	17.4657	3.5944	3.01089	3.98073	12.4117	225.545	299.327	141.563	180.784	66.7101	17.6197	4.62622	3.58278	4.23074	1.87264	0	0	0	0	0	0	0	0	0	0	0	0	0	0	0	0	0	0	0
FBgn0001227	0.838022	0.576693	0.725593	0.609117	0.631368	0.510954	0.755699	0.70648	0.505666	1.30161	0.472142	0.229815	0.730057	0.177569	0.360047	0.756744	0.950244	0.856308	1.39326	1.52546	0.806071	0.936344	0.663369	0.52528	0.598455	0.794872	0.745047	1.09041	1.16617	1.42544	0	0	0	0	0	0	0	0	0	0	0	0	0	0	0	0	0	0	0
FBgn0001229	0.0540659	0.0160193	0.229135	0.0974587	0.168365	0.0929008	0.266717	0.159528	0	0.0640134	0.0885267	0.0383025	0.0995533	0.0710277	0.257177	0.181619	0.0275433	0.110491	0.0442303	0.0924522	0.145676	0.110158	0.0442246	0.175093	0.10561	0	0.138613	0.0311546	0.0542403	0.1118	0	0	0	0	0	0	0	0	0	0	0	0	0	0	0	0	0	0	0
FBgn0001230	10.2725	11.1013	16.2686	21.6115	19.1725	19.2769	5.51216	3.14498	1.91029	1.83505	8.02642	17.849	14.0481	9.23359	15.1734	20.2808	4.40693	5.35883	1.83556	2.01084	10.0905	8.92281	19.2156	19.3041	7.42788	13.5128	5.87374	2.95969	2.98322	1.67699	0	0	0	0	0	0	0	0	0	0	0	0	0	0	0	0	0	0	0
FBgn0001233	5701.44	4670.27	3406.5	2030.55	1012.74	646.822	487.248	668.33	442.851	524.803	6861.18	5460.72	3190.22	2329.96	992.908	746.604	512.65	815.73	347.12	576.902	6125.27	4852.02	2443.41	2489.57	838.787	712.172	452.105	441.695	567.082	246.043	0	0	0	0	0	0	0	0	0	0	0	0	0	0	0	0	0	0	0
FBgn0001234	1.54088	3.70045	1.64213	9.40477	15.679	186.313	228.31	160.622	170.69	158.198	0.354107	0.919261	1.68134	5.8953	22.3229	70.4983	204.674	243.661	129.75	150.027	0.427315	0.826186	1.34885	3.98338	19.6082	171.295	271.37	249.44	253.926	198.277	0	0	0	0	0	0	0	0	0	0	0	0	0	0	0	0	0	0	0
FBgn0001235	0	0.128154	0.114567	5.77443	11.533	109.53	283.476	265.978	582.078	536.261	0	0.0383025	0.353967	2.62802	18.0024	38.8967	243.524	473.387	564.932	813.51	0.0097117	0	0.597032	3.06414	10.1737	124.828	312.712	436.056	581.944	921.033	0.540659	0.43252	3.01694	22.3668	27.7591	351.211	490.76	571.953	572.695	484.453	0.221317	0.229815	2.58839	10.1925	38.5251	148.08	489.83	537.734	735.683
FBgn0001247	49.8758	38.7826	23.5627	14.9112	7.19759	8.12882	14.4472	17.7987	23.5416	25.9894	37.9927	34.7404	22.1008	31.6783	5.04066	6.8107	15.0111	22.9132	27.9536	35.4323	60.5039	41.2267	20.7856	19.7856	5.5269	10.797	14.7797	19.6897	30.6458	29.8225	0	0	0	0	0	0	0	0	0	0	0	0	0	0	0	0	0	0	0
FBgn0001248	713.048	678.736	619.923	481.714	379.726	210.792	81.7044	124.523	41.4646	35.9755	879.202	794.816	660.116	493.784	346.52	359.393	84.0484	50.978	31.492	41.8346	655.248	663.592	579.652	511.404	362.206	158.676	73.0493	65.7674	24.5708	10.7607	0.027033	0.0160193	0	0	0.0420912	0	0.0444529	0	0	0.0213378	0	0	0.0442459	0.142055	0	0.0302698	0.0275433	0	0
FBgn0001250	0	0.336404	0.0381891	0.0487294	1.13646	1.85802	13.2914	30.9028	126.81	136.626	0.191808	0	0.0110615	0.106541	0.925836	0.575126	16.6224	77.7721	122.231	216.592	0.0388468	0	0.0221123	0.0437734	0.281626	3.61004	7.05196	31.5752	89.6049	79.769	0.0540659	0.128154	0	0	0.484049	3.43733	20.6261	30.6293	43.6558	28.2939	0.0295089	0	0.022123	0.319624	0.360047	1.15025	21.5664	44.9838	48.2774
FBgn0001253	0	0	0.152756	0.073094	0.126274	0.510954	0.0889058	0.0911588	0.11237	0.320067	0	0	0.0442459	0	0	0.121079	0.0137716	0.09668	0.199036	0.184904	0.0388468	0	0	0	0	0.0662393	0.121287	0.0623093	0.162721	0.391299	0	0	0	0	0.0210456	0.0464504	0.266717	0.0911588	0	0.0213378	0	0	0	0.106541	0.0514353	0.0302698	0.0550866	0.110491	0.0442303
FBgn0001254	0.027033	0.0160193	0	0.925858	2.06247	4.55214	8.53496	13.5827	29.4972	44.6173	0	0.0766051	0.188045	0.603735	2.00598	3.75345	12.7525	25.3716	28.8161	59.7935	0	0.0550791	0.176898	1.66339	2.60504	8.87607	16.2524	16.4496	28.1236	18.6146	0	0	0	0	0	0	0	0	0	0	0	0	0	0	0	0	0	0	0
FBgn0001255	0.946154	0.961156	1.03111	0.487294	0.841824	1.39351	1.95593	1.91433	1.517	1.17358	0.442633	0.612841	0.940225	1.20747	0.462918	1.42268	1.72146	2.44462	2.52113	2.42687	0.631261	1.0465	1.03928	0.569054	0.668861	2.25214	2.18316	1.9939	2.46793	1.81674	0	0	0	0	0	0	0	0	0	0	0	0	0	0	0	0	0	0	0
FBgn0001256	0	0.288347	0.878349	2.53393	3.40939	3.90183	0.666794	0.888798	0.280926	0.298729	0	0	1.37162	0.923359	4.06339	4.9037	1.80409	0.220983	0.64134	0.30047	0	0.468172	0.972941	1.57584	3.83715	3.17949	1.35148	0.264814	0.271201	0.279499	0	0	0	0	0	0	0	0	0	0	0	0	0	0	0	0	0	0	0
FBgn0001257	0.243297	0.0320385	0	0.36547	0.231502	0.510954	2.356	1.73202	128.889	96.4041	0.0147544	0	0	0.319624	0.257177	0.544856	0.619724	3.46667	152.727	195.952	0.0097117	0	0.0221123	0.0437734	0.387235	0.298077	5.04206	22.0107	15.4856	141.063	0	0.0480578	0.0381891	0.243647	0.294638	0.371603	0.666794	0.77485	12.4169	8.27906	0	0	0.0995533	0.248597	0.0514353	0.484316	0.385606	0.980611	11.323
FBgn0001258	0.189231	0.112135	0.801971	6.62719	4.41957	6.50306	11.9134	15.6565	27.924	20.3989	0.678704	0.383025	0.940225	3.19624	5.34927	6.35665	12.5873	22.2916	18.6873	12.5966	0.242793	0.137698	0.641256	2.8015	4.54121	4.17308	16.443	16.216	15.1059	14.9252	0	0.0320385	0.152756	1.60807	0.252547	0.557405	0.933511	1.00275	0.618036	0.76816	0.0147544	0	0.154861	0.603735	0.205741	0.0302698	0.771212	1.07729	0.973067
FBgn0001259	0	0	0	0.0974587	0.0420912	0	0.222265	0.273476	2.13503	2.11244	0	0	0.0110615	0	0	0.181619	0.24789	1.00823	1.52595	2.98158	0	0	0	0	0	0.264957	0.450494	0.295969	0.922085	3.91299	0	0	0	0	0	0	0	0	0	0	0	0	0	0	0	0	0	0	0
FBgn0001263	0.135165	0.064077	0.0381891	0.0487294	0.0631368	0	0	0	0.0561851	0.0640134	0.0590178	0	0.0331844	0	0.0514353	0.302698	0.0413149	0.0690571	0.132691	0.184904	0	0.0275395	0.132674	0	0.0704064	0.099359	0.10396	0.0155773	0.135601	0.0279499	0	0	0	0	0	0	0	0	0	0	0	0	0	0	0	0	0	0	0
FBgn0001269	0.0810989	0.22427	0.305513	1.12078	1.11542	2.22962	1.55585	2.07386	2.07885	2.7099	0.13279	0.0766051	0.431398	0.603735	2.10885	2.33077	1.80409	2.52749	2.0346	8.36692	0.0679819	0.110158	0.154786	0.481507	1.0913	3.37821	3.04949	2.72603	0.840724	1.59314	0.621758	1.26552	1.52756	0.755305	2.46233	8.54687	2.44491	1.41296	2.86544	5.16374	0.486897	0.842656	1.60391	1.52709	4.83492	3.32968	2.60284	1.28446	2.58747
FBgn0001276	35.0888	37.6613	37.2725	47.8279	46.7423	51.4206	42.1858	41.4089	37.2507	37.9599	40.5009	41.2135	40.6841	38.2129	48.7607	46.4036	44.083	32.5259	33.1285	30.6941	33.3208	37.8669	42.3008	44.2549	35.9425	40.9359	40.9603	34.7218	33.2222	29.3194	0	0	0	0	0	0	0	0	0	0	0	0	0	0	0	0	0	0	0
FBgn0001280	43.3338	47.9296	52.1281	62.0568	64.9677	68.9324	79.8374	86.1906	66.0737	72.3991	35.7795	52.7043	50.8164	29.1924	51.0239	67.653	86.6925	79.5124	96.2452	89.0083	53.0744	67.1965	67.0002	66.3604	77.8695	77.6987	80.8809	90.0369	85.9708	95.924	0	0	0	0	0.0210456	0	0	0	0	0	0	0	0	0	0	0	0	0	0
FBgn0001281	0.027033	0.0160193	0.0763782	0.389835	0.778687	1.20771	0.933511	0.501373	0.842777	0.512107	0	0.0383025	0.0331844	0.532707	0.462918	1.18052	1.04665	0.621514	0.818261	0.878296	0.0582702	0.0826186	0.0663369	0.39396	0.774471	1.75534	1.02227	0.981371	1.41025	1.25775	0	0	0	0	0	0	0	0	0	0	0	0	0	0	0	0	0	0	0
FBgn0001291	22.3292	9.91592	4.46812	4.38564	3.34625	16.6757	24.7603	28.715	30.5085	33.1589	19.7857	12.9463	4.34716	3.76447	3.24043	13.1976	24.5411	31.8768	27.2901	30.3474	20.55	11.9522	2.76404	3.76451	4.29479	14.4071	22.4727	29.3165	31.8662	29.1517	0	0	0	0	0	0	0	0	0.0561851	0	0	0	0	0	0	0	0	0	0.0221152
FBgn0001296	0.675824	0.816982	0.687404	0.657846	0.799733	1.43996	2.93389	4.8542	9.27054	10.6049	0.900021	0.536235	1.12827	0.923359	0.925836	1.33187	4.2279	6.72616	10.6374	13.6829	0.728378	1.01896	0.552807	0.612827	0.633658	3.44444	2.78959	4.79781	8.70557	13.3601	0	0.0961156	0	0.146188	0.18941	0.789657	1.24468	2.55245	2.86544	3.35003	0.0442633	0.229815	0.022123	0.0355138	0.205741	0.484316	2.21723	2.94183	4.68841
FBgn0001297	9.19121	8.02565	8.0579	9.8677	8.8181	8.91848	4.57865	6.38111	12.8664	17.1983	6.89032	5.51556	6.03957	6.07286	6.63516	5.47883	5.16437	11.4359	16.2104	27.3658	8.42004	7.71107	8.95548	7.92298	9.04722	6.52457	7.2079	8.77003	13.9398	18.8941	0	0.0800963	0.114567	1.2426	1.51528	5.01664	6.71239	10.3009	13.4844	23.1302	0	0	0.188045	1.77569	1.18301	1.66484	7.1888	12.9137	23.044
FBgn0001301	62.6354	76.8764	69.8478	62.8122	94.0738	115.522	126.113	182.819	147.205	155.296	63.5179	62.5097	69.82	150.259	99.5274	92.1109	142.867	167.685	193.087	191.792	82.3358	87.6859	58.9956	74.4585	78.2919	132.644	153.826	146.816	181.081	228.77	0.27033	0.528636	0.84016	2.8994	2.52547	2.78702	3.20061	1.20785	2.86544	1.7497	0.206562	0.421328	0.542012	2.59251	1.49162	1.93727	2.12083	1.8093	2.32209
FBgn0001308	265.869	309.476	321.361	292.059	301.015	231.741	188.747	231.498	51.2408	46.2176	355.184	381.761	338.116	369.237	297.965	297.582	241.692	114.842	79.2607	34.7389	373.978	376.328	344.443	362.837	292.539	280.722	205.702	128.046	69.753	32.1703	0.810989	1.63396	0.649214	1.21823	1.03123	1.11481	0.577888	0.387425	0.337111	0.19204	0.53116	0.574538	1.12827	1.31401	0.77153	0.908093	0.661039	0.207171	0.353843
FBgn0001311	0.486593	0.240289	0.114567	0.316741	1.17855	1.95092	2.00038	1.36738	3.034	3.64876	0.147544	0.191513	0.309721	0.816818	0.925836	1.3016	2.52021	2.62417	3.73746	4.99242	0.213657	0.0275395	0.176898	0.0875467	0.316829	1.92094	1.61138	1.97832	3.41714	5.36638	0	0.0320385	0.0381891	0.194917	0.631368	0.325153	0.488982	0.319056	0.618036	0.57612	0	0	0.0663689	0.355138	0.360047	0.363237	0.908929	0.704383	0.530764
FBgn0001313	0	0	0	0	0	0	0	0	0	0	0	0	0	0	0	0	0	0	0	0	0	0	0	0	0	0	0	0	0	0.335399	0	0	0	0	0	0	0.266717	0.0911588	0.786591	0.57612	0	0	0	0	0	0.0605396	0.220346	0.179549	0.508649
FBgn0001316	139.841	161.186	163.258	168.725	188.127	185.384	191.325	239.816	190.018	221.87	122.58	195.19	145.414	346.757	181.927	142.147	201.975	203.428	237.207	353.352	200.411	229.156	161.331	180.784	175.171	217.828	225.489	200.947	217.178	261.024	0.594725	0.929117	0.42008	2.24155	7.21864	53.1857	149.273	163.288	202.266	188.263	0.472142	0.727748	0.475643	2.02429	12.3959	26.5163	158.222	204.064	244.837
FBgn0001319	0.108132	0.160193	0	0.268012	0.168365	0.185802	0.177812	0.843219	8.48395	10.8396	0.118036	0.15321	0.29866	0.106541	0.154306	0.151349	0.234118	2.67942	5.77206	24.731	0.155387	0	0.132674	0.0437734	0.211219	0.397436	0.277227	2.11851	6.91564	15.5122	0.621758	0.384462	0.267324	0.268012	0.610322	0.371603	0.622341	2.27897	11.8551	10.7116	0.368861	0.268118	0.508828	0.390652	0.514353	0.514586	0.385606	4.72351	8.97876
FBgn0001320	1.02725	3.28395	16.2686	46.5853	66.6093	189.239	203.016	182.591	155.408	78.5444	0.752477	1.80022	9.96639	19.4971	109.763	111.12	204.509	187.725	135.323	55.3789	1.14598	2.14808	23.6159	24.732	53.4385	182.821	221.054	218.519	126.082	131.616	0	0.0961156	0.305513	1.1695	1.13646	3.43733	4.08967	1.9827	1.96648	1.00288	0	0	0.0331844	0.674763	1.08014	2.3005	3.71834	2.15458	1.65864
FBgn0001321	0.567692	0.304366	0.229135	0.511658	0.820778	0.743206	0.755699	0.319056	0.22474	0.320067	0.427879	0.383025	0.29866	0.674763	0.411483	0.575126	0.578409	0.29004	0.176921	0.554713	0.33991	0.385553	0.508583	0.350187	0.98569	0.298077	0.502474	0.311546	0.135601	0.307449	0	0	0	0	0	0	0	0	0	0	0	0	0	0	0	0	0	0	0
FBgn0001323	0.0540659	0.0160193	0	0.0974587	0.652413	8.26817	41.2078	43.665	97.9868	59.4898	0	0	0	0.0355138	0.360047	3.26914	32.0466	75.7557	86.6914	66.2882	0	0	0.0442246	0	0.457642	9.67094	42.8142	68.7583	91.3678	120.101	0	0	0	0.560388	0.968097	32.8404	72.636	63.2186	55.7356	32.6041	0	0	0	0.284111	1.85167	15.377	58.0337	57.055	65.284
FBgn0001324	30.8176	22.2668	17.5288	12.1092	9.3232	21.971	41.1189	46.5366	76.4679	90.8776	32.8434	28.8801	16.6365	35.9045	9.4641	18.5554	37.1421	67.6622	80.8309	126.405	44.499	26.9337	11.7859	12.563	7.28706	23.3494	36.542	56.3743	83.747	91.5359	0	0	0	0	0	0	0	0	0	0	0	0	0	0	0	0	0	0	0
FBgn0001325	0.486593	4.10093	20.7749	102.624	166.134	433.243	368.47	277.259	345.763	236.743	0.191808	1.34059	21.6141	73.7622	193.088	282.871	331.718	313.519	287.939	200.159	0.369045	2.12054	36.6843	55.8111	144.861	367.33	400.315	371.503	258.835	279.555	0	0.112135	0.343702	3.28923	3.45148	3.43733	2.84499	1.36738	1.29226	1.15224	0	0	0.0774303	2.23737	2.21172	1.42268	2.82319	1.40877	1.32691
FBgn0001330	46.9022	47.433	54.4958	49.2167	50.6147	48.4942	32.0505	30.5154	18.9906	23.7276	42.8469	48.0697	54.6326	89.3883	54.8301	50.4294	33.1346	29.5012	30.8949	43.545	69.1279	65.6267	69.9854	68.4178	58.5077	62.3312	30.5469	22.4625	31.1339	20.7947	0	0	0	0	0	0	0	0	0	0	0	0	0	0	0	0	0	0	0
FBgn0001341	159.089	163.252	190.716	195.405	216.222	229.837	247.603	231.087	284.971	279.61	177.452	174.851	204.007	205.163	248.175	231.231	246.278	297.526	287.541	266.447	185.29	169.23	170.84	197.287	223.576	243.993	237.219	267.276	289.941	282.014	0	0	0	0	0	0	0	0	0	0	0	0	0	0	0	0	0	0	0
FBgn0001404	151.141	163.957	171.545	184.27	195.808	177.998	97.2185	78.5789	29.2163	29.4035	116.324	138.847	143.644	253.143	178.429	181.134	87.6841	40.647	38.9227	52.9982	165.915	168.101	181.719	193.96	169.574	194.644	115.881	57.7918	38.9445	32.2262	0.27033	0.480578	0.381891	0.146188	1.83097	7.24626	6.35676	5.44674	4.60718	6.14528	0.0442633	0.268118	0.287598	0.497194	1.38875	4.81289	6.80319	7.4996	7.78454
FBgn0001491	64.0951	63.2921	62.7829	70.0972	79.5944	84.3075	85.7496	73.4056	98.7734	112.13	61.7178	72.162	71.1695	61.2258	79.2618	88.1153	84.2962	81.5012	87.377	99.0394	55.8908	57.833	68.1059	65.091	79.9817	73.1945	83.4453	91.2052	95.5171	90.7254	0	0	0	0	0	0	0	0	0	0	0	0	0	0	0	0	0	0	0
FBgn0001565	182.121	219.111	229.746	250.664	268.079	250.739	270.14	294.443	224.684	244.382	229.151	256.742	273.196	262.944	299.559	259.745	283.682	251.396	247.004	197.478	245.871	232.434	266.741	251.215	276.627	303.674	275.702	261.621	240.718	219.239	0	0	0	0	0	0	0	0	0	0	0	0	0	0	0	0	0	0	0
FBgn0001612	189.663	182.78	182.926	160.198	150.729	102.005	42.4525	49.9778	13.0911	14.275	200.41	181.362	182.791	181.298	143.505	134.368	51.2994	26.6837	15.746	24.0376	200.673	173.719	184.328	180.521	154.084	123.901	43.8192	30.625	15.4856	12.7452	0.162198	0.176212	0.458269	0.292376	0.252547	0.418054	0.533435	0.296266	0.955147	1.62167	0.0737722	0.191513	0.143799	0.142055	0.205741	0.393507	0.261661	0.331474	0.928837
FBgn0001624	209.424	210.958	224.475	231.952	265.806	228.49	247.603	288.837	390.374	413.462	203.213	200.705	240.3	246.928	268.132	221.908	277.113	354.995	421.537	521.985	235.577	212.109	210.023	275.072	210.198	266.481	274.333	320.752	414.83	378.134	2.67626	3.25191	3.47521	3.38669	5.91381	15.9789	25.5604	20.9665	30.9018	24.4958	4.32305	4.17498	3.80515	3.0897	5.55502	8.17284	24.7614	26.4489	32.2218
FBgn0001941	193.502	210.189	216.608	228.979	228.766	208.609	134.737	110.325	78.0411	56.6945	178.588	179.141	206.285	225.939	226.11	208.135	138.708	82.7857	69.707	52.3048	175.597	186.993	218.691	207.092	213.191	229.85	154.138	101.346	53.0199	42.0087	0.027033	0	0	0.0243647	0.0841824	0.0464504	0.0889058	0	0.168555	0.0213378	0	0	0.0110615	0.177569	0.102871	0.0908093	0.0413149	0.0138114	0.0884607
FBgn0001942	2041.12	2078.1	2216	2539.53	2644.29	2899.57	2859.3	2554.06	3228.28	3424.27	2312.79	2356.6	2354.36	2240.18	2828.43	2844.15	2752.5	3018.89	2674.9	2879.05	1983.84	1992.04	2296.45	2319.33	2810.87	2524.68	2526.59	2769.8	2706.86	2847.12	0.567692	0.496597	0.801971	1.75426	4.12494	9.89393	7.20137	5.35558	7.9221	7.59625	0.13279	0.191513	0.37609	1.56261	4.88636	6.41719	6.87205	7.48579	6.81147
FBgn0001961	42.2255	47.0486	51.9753	46.9751	55.2236	48.3084	48.8537	61.0308	34.0482	38.216	42.0207	61.1308	41.5358	70.0333	49.6865	49.8846	53.4064	59.0577	47.9457	54.8704	57.5418	59.8709	68.1059	59.0065	52.312	52.4615	51.5469	56.4366	53.5623	43.2385	0	0	0	0	0	0	0	0	0	0	0	0	0	0	0	0	0	0	0
FBgn0001965	72.0158	61.2416	39.793	20.0765	11.2383	24.5258	46.7645	76.0948	95.2899	110.444	69.5524	59.4838	34.9543	31.1456	9.10405	15.4679	53.3927	98.2821	127.229	148.663	90.6976	80.5531	22.9968	20.3984	10.0329	31.1656	55.2374	73.1355	127.79	128.542	0	0	0	0	0	0	0	0	0	0	0	0	0	0	0	0	0	0	0
FBgn0001970	75.3138	80.0322	79.0514	74.7508	70.2081	34.3733	23.8268	24.7268	25.1147	35.9968	104.166	93.688	86.4565	68.7193	64.2427	59.9342	24.362	24.5705	29.2141	35.8483	87.6287	79.6168	94.5522	76.7785	70.1248	33.9477	24.344	26.6995	21.208	43.0708	0	0	0	0	0	0	0	0	0	0	0	0	0	0	0	0	0	0	0
FBgn0001974	43.2527	50.6048	50.1423	52.6764	64.0628	61.7326	74.2363	101.551	65.9613	68.6437	40.0583	47.6483	50.6284	66.695	61.6195	57.3915	82.9191	78.9599	92.3529	72.4132	53.5989	56.7865	56.3421	62.4208	59.8455	71.671	81.3834	85.6908	91.6932	90.949	0	0	0	0	0	0	0	0	0	0	0	0	0	0	0	0	0	0	0
FBgn0001977	55.9312	49.7558	59.8041	54.2114	60.5061	64.659	73.8807	80.8122	62.1407	65.9764	63.3851	67.3359	62.6633	57.1417	72.9867	77.7025	69.836	67.2202	67.0089	47.8209	59.4842	62.1843	69.4105	55.242	67.6606	60.7746	66.1359	77.2323	73.3057	49.7229	0	0	0	0	0	0	0	0	0	0	0	0	0	0	0	0	0	0	0
FBgn0001978	454.613	457.686	477.975	542.748	562.38	585.414	461.288	371.837	263.283	208.876	447.399	401.296	474.825	457.844	543.62	562.806	459.312	413.818	284.976	235.175	471.503	469.274	555.837	502.212	593.104	552.337	464.545	389.152	306.43	219.854	0	0	0	0	0	0	0	0.0455794	0	0	0	0	0	0	0	0	0	0	0
FBgn0001981	4.5145	21.658	34.5611	43.4422	37.5664	24.0613	23.6045	14.8589	23.8225	36.4449	5.13455	10.6481	27.5099	45.5998	24.226	24.9726	17.2559	21.8911	18.8421	82.1438	4.88499	15.4497	34.4731	37.3825	32.8094	36.5972	25.1757	19.8767	19.1739	11.9067	0	0	0	0	0	0	0	0	0	0	0	0	0	0	0	0	0	0	0
FBgn0001983	0.45956	2.2427	3.36064	3.67907	3.38834	1.43996	0.0444529	0.0683691	0	0.0426756	0.457388	1.22568	3.62816	3.97755	7.30382	2.69401	0.0826299	0	0	0	0.388468	1.4596	3.56008	2.75772	3.83715	2.64957	0.0866334	0.0155773	0.0271201	0	0	0	0	0	0	0	0	0	0	0	0	0	0	0	0	0	0	0	0
FBgn0001986	160.63	168.475	174.639	183.758	220.81	265.65	265.25	283.686	292.556	282.662	173.379	162.096	190.755	197.848	239.74	248.273	274.235	314.61	311.382	286.255	168.148	176.336	194.831	193.435	198.511	239.952	278.388	294.349	303.637	258.956	0	0	0	0	0	0	0	0	0	0	0	0	0	0	0	0	0	0	0
FBgn0001987	14.5708	21.7702	18.5217	17.9324	15.9736	44.2208	58.8556	53.8748	112.764	110.167	22.53	10.0736	9.23633	14.7027	18.9282	51.4889	72.7694	103.047	86.1607	113.439	13.0234	20.1865	31.2668	12.2128	21.7908	73.3601	69.6879	87.233	96.7918	98.4954	0	0	0	0	0	0	0	0	0	0	0	0	0	0	0	0	0	0	0
FBgn0001989	70.6912	67.377	82.2593	91.2457	86.1607	82.1708	77.9259	77.4622	74.1643	76.3039	86.402	87.0617	81.8217	76.3192	93.2008	96.379	89.0199	68.5461	56.0177	58.892	67.7488	73.7784	91.8987	73.2766	109.799	68.5246	70.8834	71.9828	61.3458	53.2446	0	0.128154	0	0.0487294	0	0.0464504	0.133359	0.0227897	0	0.0426756	0	0	0	0	0	0.0605396	0.0137716	0.0138114	0
FBgn0001990	80.0716	83.2841	89.2861	99.0424	109.879	120.632	114.644	109.117	118.101	104.448	90.371	94.2625	101.389	90.3117	125.039	131.583	116.907	112.066	105.069	80.0636	78.8396	83.5825	99.24	89.429	110.362	100.982	112.502	122.593	107.531	100.843	0	0	0	0	0	0	0	0	0	0	0	0	0	0	0	0	0	0	0
FBgn0001991	0.0540659	0.64077	0	0.0243647	0.71555	0.278702	0.844605	1.3218	2.58451	6.48669	0	0	0	0.0355138	0.360047	0.0302698	0.84007	1.86454	4.68841	10.0773	0	0	0	0	0	0.563034	1.26485	1.38638	7.70212	9.27937	0.027033	0.0480578	0	0	0.105228	0.139351	0.577888	0.113948	0.898962	1.15224	0	0	0	0	0.102871	0.0302698	0.151488	0.372908	1.06153
FBgn0001994	75.0165	88.6826	100.514	94.1695	109.984	121.096	167.543	267.824	193.67	200.533	68.077	74.7282	79.6648	117.906	102.408	85.6029	194.662	255.166	318.038	377.02	104.041	115.996	105.078	111.578	104.941	153.41	212.962	244.081	284.978	329.893	0.0540659	0.064077	0	0.877129	3.72507	81.7992	113.933	97.2664	113.55	91.8805	0	0.0766051	0.0774303	1.13644	7.30382	27.1823	125.446	103.572	126.322
FBgn0001995	54.2281	58.23	67.0982	66.2476	72.5231	77.7115	71.0802	66.2952	57.6459	64.7175	63.0015	74.3452	62.9509	53.1997	68.2033	92.5952	73.5406	68.8361	59.2023	57.8751	62.2326	62.9003	74.0098	65.0472	82.6923	66.8686	63.6755	65.8142	65.7392	48.5769	0	0	0	0	0	0	0	0	0	0	0	0	0	0	0	0	0	0	0
FBgn0002021	50.6057	45.767	53.2738	47.1213	42.912	25.5942	16.9366	13.4459	11.2932	10.7116	48.6159	59.4838	45.9383	37.0054	38.8337	37.2016	16.526	14.3224	11.2345	16.7338	54.3078	55.7951	60.9636	49.7703	46.6795	25.469	14.2599	13.3498	13.4516	9.67066	0	0	0	0	0	0	0	0	0	0	0	0	0	0	0	0	0	0	0
FBgn0002022	92.3987	99.9121	102.461	117.487	121.812	124.348	135.27	135.371	150.464	146.868	104.196	112.265	115.482	114.603	134.298	123.955	129.219	130.131	133.576	127.376	89.5127	94.0475	110.318	111.929	117.403	116.449	122.24	129.027	126.787	135.669	0	0	0	0	0	0	0	0	0	0	0	0	0	0	0	0	0	0	0
FBgn0002031	209.235	219.111	238.949	209.95	194.061	126.484	67.8351	85.4386	21.9122	23.2795	190.863	208.098	185.39	186.483	135.326	153.316	80.6743	54.9557	28.5064	27.0654	211.802	228.193	234.899	197.462	210.128	113.104	64.5765	72.5903	39.8937	15.9035	0	0	0	0	0	0	0	0.0227897	0	0	0	0	0	0.0355138	0	0	0	0	0
FBgn0002036	25.0866	26.8643	29.0237	25.0956	23.1081	7.98947	0.666794	0.979957	0.505666	1.19492	29.2433	29.0333	29.2244	22.8709	17.488	12.9555	1.40471	1.06348	0.619225	2.28819	29.7664	27.4844	32.5714	24.0316	17.496	8.0812	1.47277	0.763288	1.54585	1.76084	0	0	0	0	0	0	0	0	0	0	0	0	0	0	0	0	0	0	0
FBgn0002044	357.159	371.951	378.53	397.9	366.846	323.341	179.59	171.128	81.4122	77.7976	344.059	285.047	335.141	398.074	343.382	291.861	187.184	137.327	80.9636	95.0871	355.147	343.996	416.397	361.262	359.777	354.281	201.544	158.873	109.837	65.6823	0	0	0	0	0	0	0	0	0	0	0	0	0	0	0	0	0	0	0
FBgn0002069	212.101	177.654	132.898	89.0042	46.0057	28.9386	29.8723	28.7378	37.5878	43.017	244.024	212.656	143.235	85.6949	42.7942	36.4448	29.7605	30.5232	30.4968	45.4171	217.542	179.558	112.751	89.7792	47.7003	25.8333	28.4157	32.1827	29.5067	33.8753	0	0.0160193	0.0381891	0.0487294	0.0841824	0.510954	0.177812	0.182318	0.561851	0.938863	0.0590178	0	0.0110615	0.213083	0	0.211888	0.771212	0.29004	0.375958
FBgn0002121	508.355	572.304	607.588	637.697	735.207	903.692	1025.48	879.978	1480.81	1261.4	361.543	471.581	605.937	569.961	749.259	733.195	995.084	1025.77	1271.71	1466.55	399.471	498.383	442.356	532.24	619.436	784.804	1028.23	1049.32	1333.85	1299.92	0.108132	0.22427	0.381891	1.85172	1.87306	9.61523	18.5813	8.97914	17.8669	13.4001	0.280334	0.421328	0.320783	0.852332	1.08014	4.63128	13.9782	12.0574	14.5075
FBgn0002174	62.4732	76.476	85.7345	57.3301	50.6357	25.3155	22.0486	32.7488	28.823	38.8134	91.1972	89.2832	76.8441	90.8799	42.2798	32.0557	25.8769	31.8768	47.5034	51.0798	117.502	114.234	87.4099	79.9302	54.565	35.6699	26.0247	29.5657	40.4633	40.6671	0	0	0	0	0	0	0	0	0	0	0	0	0	0	0	0	0	0	0
FBgn0002183	262.625	246.248	205.763	133.348	78.3527	29.6354	35.6068	56.131	73.153	117.827	299.884	349.472	215.146	186.803	56.7846	37.3226	43.0088	61.889	90.3847	188.533	360.829	305.248	186.318	155.571	65.9356	40.1742	37.7548	50.5017	107.558	99.6414	0	0	0	0	0	0	0	0	0	0	0	0	0	0	0	0	0	0	0
FBgn0002283	45.7127	45.0301	41.7025	33.4527	11.8276	13.9351	24.2268	34.7315	26.9127	27.6751	43.4076	48.7591	38.1953	28.7307	4.88636	8.23338	29.8156	30.5509	37.5294	34.6002	52.9191	60.4217	38.9397	35.4564	11.7227	15.9968	27.0989	32.3385	32.6527	33.0088	0	0	0	0	0	0	0	0	0	0	0	0	0	0	0	0	0	0	0
FBgn0002284	351.996	362.324	390.14	469.775	469.254	484.756	518.143	505.134	592.079	548.317	427.835	527.771	443.565	397.861	552.621	624.011	549.323	487.571	497.436	385.156	376.27	381.009	461.66	418.473	545.509	427.277	497.102	475.404	462.426	456.003	0	0	0	0	0	0	0	0	0	0	0	0	0	0	0	0	0	0	0
FBgn0002306	0.0810989	0.064077	0	0.073094	0.315684	0.650306	1.28913	2.07386	11.5741	16.8995	0	0	0.0110615	0.0355138	0.308612	0.363237	1.56997	4.04675	12.6278	33.93	0.233081	0	0.110561	0.0437734	0.0704064	1.82158	1.21287	3.14662	15.0788	24.54	0	0	0	0.073094	0.315684	0.696756	0.933511	1.18506	8.3154	6.57204	0	0	0.0442459	0	0.0514353	0.363237	1.33585	3.3838	7.96146
FBgn0002354	10.651	9.5635	10.0055	7.86979	5.82963	3.66958	7.60145	7.08759	15.7318	16.3661	11.9511	9.34582	8.42884	5.71773	2.88038	5.78153	6.81696	9.58513	10.9691	18.3055	10.1779	7.90384	9.28716	5.69054	6.51259	3.7094	5.76978	8.80118	10.3328	15.7637	0	0	0	0	0	0	0	0	0	0	0	0	0	0	0	0	0	0	0
FBgn0002413	785.848	785.953	855.894	929.001	1073.56	981.59	546.193	406.728	137.597	95.2305	777.589	797.382	860.063	777.824	1052.21	1079.03	575.076	306.655	180.814	139.002	876.462	893.933	1025.15	999.653	978.825	939.34	576.441	391.178	158.816	97.07	0.324395	0.368443	0.267324	0.462929	0.736596	0.975458	1.86702	1.43575	3.034	1.81371	0	0.191513	0.542012	0.284111	0.514353	1.02917	1.70768	1.56069	2.14517
FBgn0002431	561.583	607.835	747.628	628.097	852.178	990.369	1150.22	1320.34	1144.94	1111.34	593.232	552.284	821.912	1072.48	989.719	893.14	1241.5	1210.59	1413.42	995.571	711.858	679.015	675.221	820.619	679.246	1076.99	1221.86	1227.66	1244.22	1160.9	0	0.0480578	0	0.292376	0.399866	1.99737	3.68959	2.05107	3.09018	1.87773	0	0.15321	0	0.46168	0.102871	0.544856	2.36872	2.14077	1.79133
FBgn0002441	255.624	275.932	301.694	339.205	330.353	301.463	194.659	192.778	135.631	136.135	300.622	258.006	339.731	378.755	413.077	327.943	272.348	201.288	141.183	149.726	288.894	286.686	345.925	345.591	329.502	390.083	237.705	179.762	153.934	177.985	0.108132	0.464559	0.992916	6.65156	7.28178	6.13145	3.8674	3.41845	2.13503	3.62742	0.0590178	0	1.0619	5.11399	6.63516	5.75126	4.28298	3.72908	3.25093
FBgn0002466	418.119	508.227	532.776	550.057	662.263	659.549	684.619	776.604	812.212	880.312	500.264	587.14	650.78	578.804	764.843	725.052	759.121	736.177	929.987	918.697	522.548	531.375	546.373	589.496	573.636	699.388	740.75	761.372	818.16	803.643	0	0	0	0	0	0	0	0	0	0	0	0	0	0	0	0	0	0	0
FBgn0002521	201.801	218.615	182.811	179.982	212.266	191.794	228.577	144.92	217.886	129.136	68.0032	69.5574	132.019	160.913	123.393	125.892	187.349	173.541	185.568	121.783	97.8842	118.888	99.3726	200.001	187.422	215.907	236.37	223.316	263.065	244.142	0.216264	0.0160193	0	0.316741	0.568231	8.87203	17.6478	12.2609	18.204	19.9722	0.0442633	0	0.0774303	0.390652	0.205741	6.35665	14.7357	15.2202	17.5594
FBgn0002522	0	0	0	0.0487294	0.0841824	0.139351	0.31117	0.0911588	0.22474	0.448094	0	0	0.0553074	0.106541	0	0.0908093	0.0413149	0.09668	0.574994	2.93536	0.0097117	0	0	0	0	0.198718	0.121287	0.295969	0.406802	1.03415	0.27033	0.064077	0.0381891	0.146188	0.105228	0.603855	0.177812	0.113948	1.06752	1.7497	0.0885267	0.0766051	0.154861	0.213083	0.102871	0.242158	0.137716	0.276228	0.862491
FBgn0002524	288.928	322.179	313.532	347.806	304.277	163.366	68.5464	49.1574	27.1936	23.941	300.105	333.692	345.129	311.492	270.498	299.852	80.2749	19.557	19.9036	35.0394	290.477	311.362	339.954	322.391	288.807	170.765	71.178	30.1577	22.2656	16.5184	0.027033	0.0320385	0	0.146188	0.168365	0.0929008	0.31117	0.455794	1.06752	1.60033	0	0	0.0774303	0	0	0.0302698	0.220346	0.801063	1.0173
FBgn0002525	330.478	343.597	346.566	353.02	430.151	499.853	560.107	591.62	678.828	702.973	320.54	310.595	349.863	415.228	440.595	400.045	548.979	652.424	694.77	817.532	323.74	324.058	342.564	370.892	394.91	462.582	564.676	609.151	651.236	743.691	0	0	0	0.121823	0.18941	0.185802	0.222265	0.113948	0.280926	0.213378	0	0	0	0.0355138	0	0.0302698	0.330519	0.29004	0.420188
FBgn0002526	0.540659	1.31358	1.56575	3.60597	7.32387	15.468	12.9358	17.0467	41.4646	62.6477	0.575423	1.41719	1.79196	4.33269	8.53827	7.65825	23.0675	30.3023	36.8217	90.5569	0.679819	0.688488	2.10067	3.23923	5.4917	18.0833	15.9405	18.0074	40.3548	47.9061	0	0	0.0763782	0.316741	0.105228	0.557405	0.222265	0.159528	0.505666	0.320067	0	0	0.0553074	0.142055	0.154306	0.0302698	0.275433	0.400531	0.309612
FBgn0002542	284.468	213.617	150.427	88.5413	49.6466	29.6818	49.5205	66.9789	126.136	173.583	389.68	259.768	171.375	97.521	38.0621	39.0783	47.7876	79.2776	120.306	227.016	329.945	239.952	108.925	115.474	38.9699	35.6036	46.6781	73.1511	113.932	141.622	0	0	0.0381891	0.0487294	0.0420912	0.278702	0.222265	0.113948	0.393296	0.213378	0	0	0.0110615	0.0355138	0.0514353	0	0.302976	0.179549	0.132691
FBgn0002543	0	0.416501	2.17678	7.84543	25.3389	113.664	157.452	227.282	250.754	255.797	0.0147544	0.727748	3.15252	9.37565	41.6626	62.2649	177.654	343.96	336.239	571.84	0.0679819	0.881265	2.38813	7.79166	19.7138	115.124	191.633	258.474	330.242	428.835	0.216264	2.75531	13.939	57.7687	90.6434	265.232	257.116	294.124	265.25	243.656	0.0442633	2.68118	14.0702	73.336	117.015	172.78	277.981	248.454	316.844
FBgn0002552	67.8798	65.8872	74.0868	46.7802	39.4394	20.9956	29.5612	35.2329	44.1615	42.0141	79.6002	75.8007	64.4995	124.831	29.1124	23.2169	28.645	38.3958	61.7898	73.6844	103.294	83.3897	69.5874	76.1219	27.3881	24.3761	27.0296	34.7997	51.0672	65.0115	0	0	0	0	0	0	0	0	0	0	0	0	0	0	0	0	0	0	0
FBgn0002561	6.35275	34.4574	29.7875	63.1776	108.259	15.2822	5.51216	10.7795	58.1516	61.0687	5.87227	18.232	74.7092	95.9228	76.7415	53.7894	3.89738	30.4818	38.3256	68.0679	3.25342	24.2072	89.7317	123.616	127.436	19.0107	5.18068	17.0572	48.3823	38.5709	0	0	0	0	0	0	0	0	0	0	0	0	0	0	0	0	0	0	0
FBgn0002564	0.027033	0.0160193	0	0.073094	0.18941	1.53286	3.42287	2.52966	4.60718	5.91057	0	0	0.0110615	0.142055	0.514353	1.24106	2.83696	4.43347	5.1086	5.10798	0.0194234	0.0275395	0	0.0875467	0.281626	2.74893	3.08415	4.11241	3.68834	5.03098	0	0	0	0	0	0	0	0	0	0	0	0	0	0	0	0	0	0	0
FBgn0002566	101.914	107.762	88.4841	100.748	111.415	103.91	97.6186	77.4166	120.967	87.1435	45.2814	54.0449	88.9011	93.8275	84.6111	69.0756	92.2149	83.9735	94.3212	98.7621	63.6213	79.8371	63.3959	103.48	100.611	108.831	102.591	108.184	98.2834	127.256	1.35165	0.65679	0.42008	0.657846	0.757641	0.650306	1.42249	1.18506	3.37111	3.88348	0.221317	0.421328	0.37609	0.284111	0.411483	0.605396	1.06042	1.90598	3.62689
FBgn0002567	48.389	79.6638	82.0302	73.0697	93.1268	66.7028	65.7903	138.812	7.13551	3.47806	58.221	80.3204	87.994	177.818	98.5501	69.1059	87.6841	17.0709	20.7219	5.45468	89.1146	111.645	77.9458	98.5776	81.073	115.091	90.9997	48.5078	8.54284	8.27317	0	0.0320385	0.0381891	0.146188	0	0	0.0444529	0.0455794	0.11237	0.0640134	0	0	0.022123	0.177569	0.102871	0	0	0.09668	0.0663455
FBgn0002570	0.027033	0.0320385	0.114567	0	0.126274	0.0464504	0.0444529	0.0455794	0	0.0853512	0.0737722	0	0.121676	0.0710277	0	0.211888	0.0964015	0.151926	0	0.023113	0.0097117	0.0550791	0.0221123	0.0875467	0	0.0662393	0.15594	0.0311546	0.0813604	0.0558998	0	0	0	0	0	0	0	0	0	0	0	0	0	0	0	0	0	0	0
FBgn0002571	0.135165	0.176212	0.190945	0.0243647	0.168365	0.278702	0.355623	0.0911588	0	0.0213378	0.250826	0	0.243352	0.142055	0.154306	0.151349	0.0137716	0.234794	0.110576	0.023113	0.0291351	0.358014	0.0221123	0.306414	0.246422	0.198718	0.242573	0.0623093	0.108481	0.195649	0	0	0	0	0	0	0	0	0	0	0	0	0	0	0	0	0	0	0
FBgn0002573	0.027033	0	0	0.560388	0.357775	1.30061	0.133359	2.00549	0	0.533445	0	0	0.0442459	0.106541	0.514353	0.877824	0.413149	0.110491	0.287497	0.184904	0	0	0.0442246	0.13132	0.598455	1.62286	0.398514	0.669825	0.0271201	0.0558998	0	0	0	0.146188	0.0210456	0.278702	0	0.0455794	0	0.0640134	0	0	0	0.213083	0	0.0908093	0	0.0138114	0
FBgn0002576	0.216264	0.0160193	0	0.121823	0.147319	0.278702	0.533435	0.296266	0.393296	0.426756	0	0.114908	0.210168	0.142055	0.257177	0.302698	0.895157	0.372908	0.442303	0.277357	0.0679819	0	0.176898	0.306414	0.211219	0.496795	0.83168	0.451742	0.216961	0.670798	0.135165	0.256308	0	0.36547	0.294638	0.650306	0.177812	0.0911588	0.393296	0.277391	0.0590178	0.0766051	0.188045	0.319624	0.411483	0.605396	0.605952	0.138114	0.552879
FBgn0002577	0.189231	0.288347	0.152756	0.268012	0.315684	0.325153	0.488982	0.0683691	0.168555	0.128027	0.0590178	0	0.641566	0.0355138	0.205741	0.605396	0.550866	0.0690571	0.398073	0.023113	0.126252	0.220316	0.199011	0.0437734	0.140813	0.331197	0.554454	0.467319	0.0542403	0.167699	0.027033	0.0160193	0	0	0.0210456	0	0	0	0.0561851	0.0213378	0	0	0	0.0355138	0.154306	0.0302698	0.0413149	0	0.0221152
FBgn0002579	1159.71	1177.16	1339.41	1577.52	1585.62	1725.68	1695.57	1426.68	1807.47	1991.97	1384.96	1610.09	1383.88	1416.11	1645.62	1827.54	1491.35	1626.09	1387.88	1449.4	1167.05	1204.99	1430.91	1295.95	1821.31	1393.81	1392.09	1421.43	1424.49	1436.23	0.189231	0.320385	0.0763782	0.0974587	0.336729	2.32252	2.00038	1.61807	2.69689	3.43538	0.26558	0.574538	0.188045	0.355138	0.617224	1.36214	2.24478	2.43081	2.58747
FBgn0002590	562.475	531.343	623.208	660.161	717.528	765.084	803.708	776.262	987.004	1040.92	764.811	741.92	761.737	686.873	897.598	984.736	791.209	875.119	853.955	943.891	636.68	612.589	772.183	663.998	879.235	734.859	747.473	833.48	837.361	720.464	0.351428	0.240289	0.381891	0.292376	0.904961	6.50306	7.55699	4.01099	9.32673	4.50227	0.0442633	0	0.188045	0.852332	1.08014	2.33077	6.63793	5.89748	7.25377
FBgn0002592	0.027033	0.0800963	0.190945	0.341106	0.210456	0.139351	0	0.227897	0.786591	3.28602	0	0.0383025	0.508828	0.355138	0.257177	0.151349	0.0137716	0.165737	0.552879	6.47165	0.0582702	0.0826186	0.442246	0.175093	0.211219	0	0.10396	0.0467319	1.16617	0.642848	0	0	0	0	0	0	0	0	0	0	0	0	0	0	0	0	0	0	0
FBgn0002593	983.351	1187.06	1441.22	1658.6	1593.07	1555.86	1822.39	1854.6	1692.97	1857.84	1350.64	1545.62	1446.72	1082.32	1639.14	1648.16	1870.56	1650.47	1780.01	1601.27	1285.27	1557.11	1683.61	1569.58	2044.95	1686.29	1696.28	1731.47	1623.41	1778.45	0	0	0	0	0	0	0	0	0	0	0	0	0	0	0	0	0	0	0
FBgn0002609	0.027033	0.304366	0.305513	0.706576	0.168365	0.232252	0	0	0.0561851	0.0640134	0.250826	0.268118	0.652627	0.390652	0.154306	0	0.0550866	0	0	0.208017	0	0.165237	0.597032	0.0875467	0.0704064	0	0	0.0155773	0	0.0279499	0	0	0	0	0	0	0	0	0	0	0	0	0	0	0	0	0	0	0
FBgn0002622	836.994	873.37	989.67	1125.38	1092.75	1169.25	1212.28	1533.59	961.383	1067.68	928.836	1093.65	969.671	826.336	1073.51	1111.23	1210.5	1240.83	1158.02	1050.88	976.89	1057.19	1178.43	1054.37	1331.77	1064.66	1114.88	1166.21	1048.22	1121.8	0	0	0	0	0	0	0	0	0	0	0	0	0	0	0	0	0	0	0
FBgn0002626	772.142	788.74	910.313	1048.44	1068	1126.7	1160.53	1045.41	1226.58	1320.42	912.105	1042.86	949.606	945.378	1159.56	1219.69	1074.11	1123.48	1030.41	1074.62	799.72	823.267	1063.65	863.999	1187.09	971.93	963.103	1050.58	1001.22	1042.98	0	0	0	0	0	0	0	0	0	0	0	0	0	0	0	0	0	0	0
FBgn0002629	3.40615	15.0741	25.0139	48.3639	41.4388	25.4548	23.6489	40.0871	37.8126	47.3486	3.88042	9.46073	25.1427	38.0353	27.2093	28.9379	19.8587	30.6199	32.9295	67.0972	3.70016	11.5666	32.7704	38.3892	40.7301	27.1912	34.688	33.538	39.1072	38.5709	0	0	0	0	0	0	0	0	0	0	0	0	0	0	0	0	0	0	0
FBgn0002631	0.216264	1.31358	2.21497	2.26592	0.315684	0.557405	3.64514	5.72021	12.8664	18.2011	0.0590178	1.18738	1.42693	1.31401	0.462918	0.272428	2.32741	9.7923	14.2643	32.0347	0.174811	0.633409	2.54291	3.02036	0.809674	0.728633	4.55692	6.37112	15.7026	14.0308	0	0	0	0	0	0	0	0	0	0	0	0	0	0	0	0	0	0	0
FBgn0002632	0	0.0480578	0	0.0974587	0.0841824	0.0464504	0	0.0227897	0.674221	1.28027	0.0147544	0	0.0331844	0.0710277	0.205741	0.211888	0	0.0276229	0.309612	2.21885	0	0.0275395	0.0884492	0.0437734	0.140813	0.198718	0	0.0467319	0.461042	0.419248	0	0	0	0	0	0	0	0	0	0	0	0	0	0	0	0	0	0	0
FBgn0002633	0	0.320385	0.992916	1.9979	1.8941	2.83347	7.20137	18.8243	19.3277	27.5044	0	0.229815	1.64816	2.0598	0.77153	1.78592	5.59129	14.5158	19.0854	29.5616	0	0.523251	1.59208	1.35697	2.78105	3.44444	9.04452	12.3995	22.8894	18.8941	0	0	0	0	0	0	0	0	0	0	0	0	0	0	0	0	0	0	0
FBgn0002638	784.091	835.981	862.959	962.965	1062.28	1109.79	1182.05	1139.23	1339.45	1435.5	941.245	975.374	968.587	855.137	1168.71	1163.24	1137.25	1362.61	1177.72	1252.43	849.851	838.579	955.207	981.005	1082.6	1119.78	1138.19	1209.1	1297.62	1214.7	0	0	0	0	0	0	0	0	0	0	0	0	0	0	0	0	0	0	0
FBgn0002641	93.3448	95.2185	96.6184	101.235	110.132	82.1243	22.5376	12.9901	6.91077	7.14816	94.0891	94.6073	98.1042	90.3117	108.374	106.338	22.8609	9.61275	9.08933	9.93861	98.7486	98.7017	113.967	102.736	101.209	93.0994	27.3068	10.8885	9.60053	6.20488	0	0	0	0	0	0	0	0	0	0	0	0.0766051	0	0	0	0	0	0	0
FBgn0002643	67.3121	75.2745	65.7998	66.5887	61.6636	34.0017	31.7394	40.9987	70.9618	82.8333	54.4439	59.0625	59.8426	102.635	49.1207	32.6308	30.6144	72.4824	87.9741	166.784	81.0927	81.4895	81.329	80.4555	48.2284	44.1154	34.4281	55.0191	98.636	123.035	0.243297	0.43252	0.305513	1.92481	7.45014	56.4372	97.4852	96.765	91.3008	79.7607	0.0590178	0.45963	0.165922	3.26727	8.74401	26.819	96.6081	87.6473	109.448
FBgn0002645	148.708	212.191	217.296	197.866	248.17	235.922	260.094	407.639	152.88	158.006	169.529	206.566	240.233	383.265	258.874	207.56	307.218	250.829	276.484	168.355	250.203	284.869	215.462	269.162	206.784	336.264	305.729	277.588	262.469	256.329	0.378461	0.400482	0.152756	0.682211	1.74678	6.59596	7.82371	4.69468	6.7984	5.44114	0.0442633	0.0766051	0.132738	1.0299	1.23445	1.99781	8.19413	5.88367	6.4134
FBgn0002673	218.507	246.408	250.52	270.57	298.784	294.31	136.782	103.146	13.653	8.38575	243.522	271.527	287.41	252.219	313.601	312.899	147.04	37.5256	19.7046	12.481	230.517	258.266	280.362	281.244	285.498	293.275	166.111	56.0004	16.8416	13.0526	0	0	0	0	0	0	0	0	0	0	0	0	0	0	0	0	0	0	0
FBgn0002707	75.6112	75.1303	74.8506	65.3948	62.6527	50.2129	37.785	39.5401	45.2852	54.0913	73.2263	76.7966	76.3795	63.8183	67.7918	61.599	41.012	42.0144	43.3015	52.5591	82.7437	79.4791	77.3488	58.8314	52.0303	55.906	36.2127	37.1207	54.5657	26.217	0	0	0	0	0	0	0	0	0	0	0	0	0	0	0	0	0	0	0
FBgn0002709	0.513626	0.192231	0.114567	0.0487294	0.105228	1.20771	0.755699	1.16227	2.58451	1.9204	0.118036	0.0383025	0.0442459	0.0710277	0.0514353	0.726475	0.964015	1.53307	1.92402	2.3113	0.11654	0	0	0.0437734	0.352032	1.09295	1.05693	0.981371	2.60353	2.43164	0	0	0	0	0	0	0	0	0	0	0	0	0	0	0	0	0	0	0
FBgn0002715	74.4488	79.1191	88.1786	104.914	105.291	115.894	91.6174	79.1486	43.0378	33.4577	91.9349	102.689	99.6197	81.7173	120.204	122.381	101.497	68.5461	32.0891	30.5554	78.4026	79.9197	99.3947	95.995	122.507	100.584	89.8735	67.4653	51.3927	23.7015	0	0	0	0	0.168365	0.0929008	0.177812	0.0683691	0.168555	0.106689	0.0295089	0	0	0	0.0514353	0	0.192803	0.110491	0
FBgn0002716	3.00066	2.53104	2.59686	3.55724	2.94638	2.50832	1.5114	0.797639	1.46081	1.02421	5.09028	3.14081	3.63923	2.37943	2.67464	4.02588	1.59751	1.20159	0.840376	1.68725	3.16601	3.35982	2.65347	2.58263	3.55552	2.15278	1.0396	1.27734	1.11193	1.14595	0	0	0	0	0	0	0	0	0	0	0	0	0	0	0	0	0	0	0
FBgn0002719	287.198	267.185	211.415	178.666	126.274	69.0253	28.6277	37.2156	12.6978	15.5552	350.964	281.6	228.121	141.203	115.369	86.9045	33.2034	27.2638	11.146	20.3164	290.496	236.399	207.966	162.749	97.6185	68.2927	28.6583	22.0419	17.8179	6.00923	0.027033	0.0320385	0	0.0487294	0.105228	0	0.0889058	0.0455794	0	0	0.0147544	0.15321	0.0442459	0.0355138	0	0.0605396	0	0.0138114	0.0221152
FBgn0002723	38.549	37.2928	39.984	40.689	31.6526	17.1402	17.2922	19.5308	24.3282	29.2541	38.0665	42.6307	34.9543	31.7138	25.872	23.338	17.2696	20.9796	26.5603	31.6649	34.9136	38.5553	42.3671	40.7092	31.2604	15.8312	15.9579	19.3938	23.8386	14.506	0	0	0	0	0	0	0	0	0	0	0	0	0	0	0	0	0	0	0
FBgn0002732	0	0.0800963	0.229135	0.877129	0.968097	0.882558	2.08929	3.96541	8.54014	16.11	0.0442633	0.15321	0.564135	0.852332	0.874401	0.696205	1.45979	3.31474	6.5682	22.4428	0.0291351	0.0275395	0.420134	0.700374	0.633658	1.39103	2.80692	3.06873	8.24452	7.82597	0	0	0	0	0	0	0	0	0	0	0	0	0	0	0	0	0	0	0
FBgn0002733	0	0.0160193	0.0381891	0.0243647	0	0.0464504	0.0444529	0.0683691	0.730406	1.68569	0	0.114908	0.0331844	0.106541	0	0	0.0964015	0.124303	0.530764	0.855183	0	0	0	0.0875467	0.0352032	0.132479	0.10396	0.0311546	1.05769	0.447198	0	0	0	0	0	0	0	0	0	0	0	0	0	0	0	0	0	0	0
FBgn0002734	0	0	0	0.0243647	0	0.232252	0	0.136738	0.168555	0.170702	0	0	0	0	0.0514353	0.0302698	0.110173	0.0414343	0.0663455	0.878296	0	0	0.0221123	0.0437734	0	0	0.0866334	0.0311546	0.162721	0.195649	0	0	0	0	0	0	0	0	0	0	0	0	0	0	0	0	0	0	0
FBgn0002735	0	0.0480578	0.114567	0.0974587	0.105228	0	0.0444529	0.227897	0	0.362742	0	0.15321	0.210168	0.0355138	0.0514353	0.0605396	0.0688582	0.124303	0.0663455	1.91838	0	0.0275395	0.0663369	0	0.211219	0.298077	0.0173267	0.186928	0.135601	0	0	0	0	0	0	0	0	0	0	0	0	0	0	0	0	0	0	0	0
FBgn0002736	154.52	167.401	162.495	160.904	185.138	197.182	211.863	192.505	271.037	294.355	164.158	177.609	169.694	171.993	202.707	222.332	203.944	219.325	235.77	284.568	137.45	143.866	163.454	173.999	195.695	189.511	210.727	219.329	271.093	274.105	0	0	0	0	0	0	0	0	0	0	0	0	0	0	0	0	0	0	0
FBgn0002772	1.75714	1.37766	0	0	2.29397	0	0	0.0911588	0	0.0426756	0.118036	0	0	0	2.57177	0	0.0137716	0.0276229	0	0	0	0	0	0	0	0	0	0.0155773	0.0813604	0.223599	0	0	0	0	0	0	0	0	0	0	0	0	0	0	0	0	0.0137716	0	0
FBgn0002773	5.48769	5.6548	0	0.073094	7.72373	0.278702	0.800152	0.683691	1.46081	1.32294	0.103281	0.0383025	0	0	6.17224	0.514586	0.661039	0.952988	1.30479	0.947635	0	0.110158	0	0	0.0704064	0.761752	0.537127	0.700979	1.13905	1.84469	0	0	0	0	0	0.0929008	0.222265	0.0455794	0.449481	0.106689	0	0	0	0	0	0.0302698	0.220346	0.372908	0.110576
FBgn0002774	36.2782	27.6012	32.4607	34.939	34.8305	53.7896	71.2135	69.896	63.8825	62.0289	21.6743	25.7393	26.5697	52.4539	36.8791	52.397	71.5162	84.5535	82.3569	102.483	39.886	31.0095	40.5539	49.3764	39.7444	62.6955	74.3488	73.4938	87.7337	79.6293	0	0	0	0.0243647	0.0420912	0.371603	0.222265	0.159528	0.0561851	0.0426756	0	0	0	0	0	0.181619	0.0964015	0.0690571	0.199036
FBgn0002775	109.862	109.059	123.847	119.289	122.506	103.027	50.0984	50.5703	41.6893	54.198	118.906	125.402	125.559	108.353	124.576	135.578	48.366	43.3817	43.589	66.7274	114.297	118.282	130.264	123.091	122.824	105.519	45.5345	40.7191	48.301	72.3902	0	0	0	0	0.0420912	0	0	0	0	0	0	0	0	0	0	0	0	0.0138114	0.0221152
FBgn0002778	83.9644	85.3026	97.4204	121.36	122.485	124.534	121.534	143.347	392.228	156.449	71.1312	73.1195	98.8564	177.072	119.073	124.923	129.536	137.714	677.962	214.674	93.7859	91.7892	100.058	127.381	163.237	180.138	163.945	178.298	66.0647	481.353	0.567692	1.18543	1.79489	10.2088	4.77735	5.20244	4.57865	1.66365	10.0571	2.96595	0.162299	0.45963	1.61498	12.785	2.93181	6.62908	2.60284	1.38114	11.8537
FBgn0002780	936.043	1026.23	1103.93	1185.22	1218.58	1299.68	1350.17	1217.29	1322.26	1322.64	783.535	995.981	1102.49	969.883	1258.83	1328.42	1382.4	1305.81	1469.73	1456.72	1018.29	1056.75	1106.17	1291.36	1613.05	1452.83	1430.84	1448.5	1434.63	1551.64	0	0	0	0	0	0.0929008	0.0889058	0	0.168555	0.0640134	0	0	0	0	0	0.0302698	0.0550866	0.0552457	0
FBgn0002781	560.285	583.694	598.079	518.139	513.87	387.582	333.397	441.254	363.967	380.474	614.906	538.84	574.312	362.667	450.882	381.036	373.17	408.583	443.896	500.975	652.772	641.864	624.827	602.015	466.407	428.635	400.662	389.994	417.84	402.898	0.919121	0.784944	0.763782	5.23841	8.16569	22.0175	22.6265	15.0868	18.4849	13.7202	0.191808	0.229815	0.453521	3.62241	5.50358	14.7414	18.2887	16.3803	18.7537
FBgn0002783	299.741	312.984	349.277	306.435	429.267	464.922	448.663	617.213	415.938	431.984	313.975	278.689	330.406	542.048	405.156	359.423	503.092	661.871	603.036	601.864	394.965	422.539	370.005	423.289	394.522	482.255	549.845	573.012	632.604	561.541	0	0	0	0.0243647	0.0631368	0.278702	0.266717	0.319056	0.280926	0.490769	0.0442633	0	0.0110615	0.0355138	0.102871	0.151349	0.220346	0.345286	0.287497
FBgn0002787	141.572	144.542	115.293	78.5517	34.2412	11.752	16.6698	23.3366	28.542	46.4737	186.88	183.776	120.448	54.3006	23.4545	20.7651	20.1341	25.8826	33.5266	65.5024	204.412	179.778	110.517	97.8335	35.344	14.109	17.0494	23.8644	34.8765	35.5802	0.0540659	0.064077	0.152756	0.170553	0.126274	0.232252	0.355623	0.273476	0.0561851	0.106689	0.147544	0.114908	0.0442459	0.0710277	0	0.121079	0.137716	0.165737	0
FBgn0002789	0.027033	0.192231	0	0.0487294	0.378821	0	0.177812	0.0455794	0.11237	0.0853512	0	0	0	0	0.308612	0.0302698	0.0688582	0.138114	0.221152	0.161791	0	0.0275395	0.0221123	0.0437734	0	0.0331197	0.0693067	0.17135	0.0542403	0.279499	0	0	0.0763782	0.194917	0.105228	0.232252	0.0889058	0	0.0561851	0.0640134	0	0	0	0.0355138	0.0514353	0.121079	0.0137716	0	0
FBgn0002791	118.323	119.744	115.331	126.477	118.066	100.194	87.9278	84.4358	82.5921	86.7594	123.332	141.49	126.51	130.123	112.129	122.956	89.6259	91.5559	83.2636	75.2792	128.36	129.656	127.035	133.684	119.409	113.137	81.6606	89.8499	108.86	75.6604	0	0	0	0	0	0	0	0	0	0	0	0	0	0	0	0	0	0	0
FBgn0002838	0.0540659	0.0480578	0	0.0243647	0	0.0464504	0.266717	0.341845	0.280926	0.76816	0	0.0383025	0	0	0	0.0605396	0.289205	0.524834	0.265382	0.485374	0	0.0275395	0	0	0	0.099359	0.20792	0.202505	0.840724	0.586948	0	0	0	0	0	0	0	0	0	0	0	0	0	0	0	0	0	0	0
FBgn0002863	0.0540659	0	0.0381891	0.0243647	0.0420912	0	0	0.0227897	0.11237	0.0853512	0	0.0383025	0	0	0	0	0.0413149	0.0690571	0.0442303	0.115565	0.0388468	0	0	0.0437734	0	0	0.0173267	0.0623093	0.189841	0.279499	0	0	0	0	0	0	0	0	0	0	0	0	0	0	0	0	0	0	0
FBgn0002868	2.40593	4.3252	1.90945	1.94917	2.44129	1.71866	1.68921	4.30725	2.07885	1.70702	1.25413	2.06834	1.01766	0.532707	3.4976	3.54156	0.826299	2.2927	0.840376	0.647165	0.271928	1.43206	3.75909	1.09433	0.915283	1.49038	2.28712	1.74466	1.03057	1.3416	0	0.0961156	0	0	0	0.139351	0	0	0	0	0	0	0	0	0	0	0	0	0
FBgn0002872	166.766	191.334	210.155	237.629	245.686	229.186	178.967	202.509	109.786	97.0656	196.441	227.057	250.885	247.744	258.617	271.036	202.732	128.432	125.88	123.793	210.317	241.935	242.329	255.549	239.839	246.775	212.13	158.515	104.413	121.554	0	0	0	0	0	0	0	0	0	0	0	0	0	0	0	0	0	0	0
FBgn0002873	417.984	429.188	494.74	435.494	722.474	1419.99	1501.66	1640.72	1195.34	1074.85	446.809	491.077	492.125	780.487	766.644	1165.99	1533.28	1604	1690	1015.91	567.717	556.051	467.41	649.203	642.106	1284.61	1594.49	1637.22	1310.58	1067.99	0.027033	0.0320385	0.152756	1.55934	2.8622	23.0858	20.7595	10.7795	7.58499	3.35003	0	0.0383025	0.188045	1.38504	2.82894	12.5014	15.2314	8.20399	8.29319
FBgn0002878	251.028	167.946	131.409	69.0495	32.0103	6.68886	10.3131	15.7249	54.4996	93.7582	310.419	218.401	138.965	101.392	17.0765	13.1976	7.53309	21.0486	46.3976	151.229	275.375	177.657	110.584	86.0585	24.3254	10.1677	10.3094	17.3687	45.7788	56.2911	0	0	0	0	0	0	0	0	0	0	0	0	0	0	0	0	0	0	0
FBgn0002887	58.0398	39.087	26.9233	15.7152	10.3123	9.01138	10.5798	13.9701	20.4514	27.8672	64.0785	44.5075	27.1227	27.6653	6.73803	7.32529	10.5353	17.6648	23.6853	39.4309	68.1956	39.4641	19.0166	24.8633	9.64568	11.062	11.193	15.3592	28.2592	35.5523	0	0	0	0	0	0	0	0	0	0	0	0	0	0	0	0	0	0	0
FBgn0002891	99.4002	99.3354	92.914	62.6172	57.8333	31.354	22.4043	32.3386	40.678	56.8652	121.857	112.533	92.9275	104.979	52.0011	39.9258	26.9098	34.9291	38.5688	59.9784	122.202	105.063	85.6851	86.3211	53.3329	45.8707	26.3192	31.9802	45.2093	49.5831	0	0	0	0	0	0	0	0	0	0	0	0	0	0	0	0	0	0	0
FBgn0002899	106.212	72.8396	48.8438	30.6508	11.7434	4.08763	1.68921	1.59528	1.17989	1.87773	103.591	89.6279	53.2499	39.3848	7.04664	4.54047	1.59751	1.60213	1.39326	9.06031	112.413	78.2673	33.9645	36.1568	9.68088	3.37821	1.0396	1.55773	1.30177	1.70494	0	0	0	0	0.0210456	0	0	0	0	0	0	0	0	0	0	0	0	0	0
FBgn0002901	84.8294	95.1064	94.7471	101.576	103.018	73.8561	26.2272	20.1917	28.1487	31.9	85.6643	93.2284	106.312	101.57	107.448	97.166	27.1439	20.9243	28.8824	38.021	90.3479	97.3798	103.065	100.153	96.7384	79.0566	25.7128	20.8113	29.7508	35.5243	0	0	0	0	0	0	0	0	0	0	0	0	0	0	0	0	0	0	0
FBgn0002905	29.52	12.9275	6.95041	4.72675	3.78821	14.4461	36.807	40.3605	74.1082	100.373	31.0581	25.6244	6.33823	6.78314	8.02391	12.3803	33.4789	57.5936	71.4983	122.545	38.3612	20.572	5.7492	6.43469	5.03406	24.343	34.4281	40.8904	83.4758	90.3341	0	0	0	0	0	0	0	0	0	0	0	0	0	0	0	0	0	0	0
FBgn0002906	212.182	198.238	200.951	180.128	130.819	52.7677	25.027	29.1936	39.8914	52.5336	214.338	226.483	221.241	159.315	90.4748	81.8797	25.1883	26.587	40.5592	88.523	235.062	223.924	206.485	187.262	91.1411	50.5737	23.5296	25.9985	43.6905	56.1793	0	0	0	0	0	0	0	0	0	0	0	0	0	0	0	0	0	0	0
FBgn0002914	137.354	172.752	179.107	178.008	185.454	170.845	187.147	212.719	132.26	146.228	161.546	182.78	193.133	198.842	200.958	179.833	200.515	174.866	155.536	156.106	186.338	207.731	194.301	201.533	183.866	227.333	202.739	194.592	193.448	100.927	0	0	0	0	0	0	0	0	0	0	0	0	0	0	0	0	0	0	0
FBgn0002917	0	0	0	0.073094	0.252547	2.04382	0.800152	2.75755	0.393296	1.28027	0	0	0.0553074	0.248597	0.565789	1.87673	1.76277	1.65737	1.9019	0.785844	0	0.0275395	0.0442246	0.0875467	0.211219	3.77564	1.28217	1.46427	2.41369	4.44403	0	0	0	0	0.0631368	0.0929008	0.0444529	0.136738	0	0.0213378	0	0	0	0	0	0.0302698	0.0275433	0.0414343	0.0442303
FBgn0002921	658.307	606.393	595.253	496.138	321.703	160.997	86.7276	129.035	70.119	79.8033	678.011	621.497	521.715	475.637	187.43	197.571	116.935	73.1591	73.2012	93.5616	707.196	642.58	531.69	466.362	213.754	122.808	83.9651	79.9895	51.2299	62.9991	0.865055	1.00921	1.06929	2.63139	2.08351	4.97019	15.3807	11.6227	15.788	14.275	0.280334	0.45963	0.763242	2.20186	2.52033	3.75345	12.0226	12.1541	18.1565
FBgn0002924	207.91	218.711	223.979	258.972	284.768	301.37	256.538	216.206	194.625	178.555	223.795	227.019	227.158	231.799	280.374	297.31	239.902	240.844	203.813	233.188	221.281	233.039	272.667	258.438	268.671	273.999	255.655	226.775	199.55	192.044	0	0	0	0	0	0	0	0	0	0	0	0	0	0	0	0	0	0	0
FBgn0002926	0.919121	1.29756	1.26024	1.14514	1.55737	2.09027	0.933511	2.09665	1.57318	1.72836	1.25413	1.22568	1.54861	1.88223	2.16028	2.20969	1.56997	1.53307	1.57018	1.20188	1.00031	1.70745	1.70265	2.05735	2.04179	2.11966	1.90593	1.88486	1.00345	1.53724	0	0	0	0	0	0	0	0	0	0	0	0	0	0	0	0	0	0	0
FBgn0002931	0	0	0	0.243647	0.463003	9.29008	57.8332	53.966	73.153	67.5768	0	0	0.0331844	0.0355138	0.77153	4.57074	38.6708	77.4959	88.726	73.3377	0	0	0.0442246	0	0.98569	10.9626	56.6062	77.4816	86.2149	98.8029	0	0	0	0.292376	0.399866	7.47851	20.6706	15.7477	23.0921	15.4699	0	0	0	0.319624	1.49162	3.29941	12.8627	19.6675	21.6729
FBgn0002932	101.103	95.1064	97.9168	94.9492	124.569	276.241	407.678	506.341	356.214	299.668	66.6163	76.1071	82.4412	126.216	131.314	166.332	418.851	588.16	482.177	407.067	95.1455	84.5188	94.3531	111.929	103.357	281.053	412.461	525.641	505.492	467.462	0.324395	1.13737	3.5134	44.3925	54.929	196.114	165.854	166.775	153.722	119.982	0.0885267	0.45963	3.66135	31.4297	71.0322	121.715	163.759	153.293	159.406
FBgn0002936	0	0	0	0.0243647	0	0.929008	0.800152	0.888798	0.618036	1.15224	0	0	0	0.142055	0.411483	0.575126	1.07419	0.994423	1.57018	1.0632	0	0	0.0442246	0	0.0704064	1.15919	1.40346	0.981371	1.00345	3.21424	0	0	0	0	0	0	0	0	0	0	0	0	0	0	0	0	0	0	0
FBgn0002937	0	0	0.0381891	0.4142	0.18941	0.557405	0.666794	0.592532	5.50614	1.89906	0	0	0.0553074	0.177569	0.565789	0.756744	0.716126	0.704383	5.72783	3.49007	0	0	0.420134	0.0875467	0.668861	1.25855	0.866334	1.23061	0.650883	3.82914	0	0	0	0	0	0.0464504	0	0	0	0.0213378	0	0	0	0	0	0	0.0413149	0	0
FBgn0002938	0	0	0	0	0	0	0	0.0455794	0	0.149365	0	0	0	0	0	0.0605396	0.0275433	0.110491	0.154806	0.0462261	0	0	0	0	0.0704064	0	0.15594	0.140196	0.189841	0.139749	0	0	0	0	0	0	0	0	0	0	0	0	0	0	0	0	0	0	0
FBgn0002939	0	0.0160193	0.267324	0.560388	0.441957	0.464504	0	0	0	0	0	0	0.22123	0.142055	0.565789	1.24106	0.0413149	0	0.0663455	0	0.0388468	0.0275395	0.375909	0.744147	0.668861	0.264957	0	0.0155773	0	0	0	0	0	0	0	0	0	0	0	0	0	0	0	0	0	0	0	0	0
FBgn0002941	0	0	0	0.0487294	0	0	0.222265	0.136738	0	0.0853512	0	0	0.0995533	0.0710277	0.0514353	0.0908093	0.0826299	0.0276229	0.0663455	0.369809	0	0	0	0.0875467	0	0.099359	0.0346533	0.0467319	0.162721	0.167699	0	0	0	0.0243647	0	0	0	0.136738	0	0.0213378	0	0	0	0	0	0	0.0964015	0	0.0221152
FBgn0002945	0.027033	0.43252	0.343702	2.16846	8.08151	46.9614	180.657	209.939	477.798	454.602	0.0147544	0.15321	0.243352	1.0299	10.1328	23.9434	177.517	374.11	442.104	573.527	0.0194234	0.0550791	0.331684	0.875467	7.11105	59.4167	198.2	313.525	413.094	632.925	0.0540659	0.272327	0.916538	7.96725	30.2215	320.322	447.418	427.512	405.151	344.883	0.0442633	0.536235	1.58179	6.96071	31.427	146.324	434.991	435.502	507.056
FBgn0002948	72.4754	52.1427	29.9021	10.623	5.00885	3.48378	3.33397	5.5379	8.70869	10.6049	78.5084	50.6359	29.2797	17.97	3.24043	2.72428	4.62727	6.17371	11.323	31.087	105.411	84.4362	19.6136	16.5463	4.47081	5.76282	3.75989	5.52995	10.2785	9.44707	0	0.064077	0.0763782	0.073094	0.252547	0.418054	0.577888	1.13948	2.35977	2.13378	0	0.15321	0.0442459	0.319624	0.257177	0.635665	0.784984	1.68499	1.72498
FBgn0002962	534.577	545.936	338.393	244.524	150.813	90.6247	82.1045	61.555	55.6233	50.7413	648.295	597.366	410.967	361.566	104.928	82.7878	78.278	65.6457	56.5042	84.6169	697.261	496.593	274.303	297.746	77.5175	96.6763	77.3116	45.6727	69.2106	41.7292	0	0	0	0	0	0	0	0	0	0	0	0	0.022123	0	0	0.0302698	0.0137716	0.0276229	0
FBgn0002973	132.002	159.44	153.329	175.791	155.253	181.435	280.587	318.623	211.986	135.538	116.176	118.47	148.821	186.235	149.471	133.066	292.441	316.889	313.195	115.473	155.242	157.939	163.874	181.922	146.199	233.99	338.996	309.786	267.486	253.785	0.0540659	0.43252	1.79489	28.8478	45.8794	236.665	170.077	106.268	79.5019	44.7453	0.0590178	0.229815	2.48883	18.5027	65.9915	147.868	154.532	80.5482	81.3838
FBgn0002985	0.702857	3.13978	6.37758	12.7671	8.83915	89.0919	153.896	142.641	158.611	147.679	0.66395	1.30229	5.27632	12.4298	9.97845	27.9693	144.203	165.309	135.566	121.367	0.534144	1.95531	11.2773	8.31694	7.32227	75.281	158.366	142.423	134.814	148.61	0	0	0	0.0243647	0.0420912	0.139351	0.31117	0.182318	0.280926	0.277391	0	0	0	0	0.0514353	0.0908093	0.344291	0.345286	0.265382
FBgn0002989	58.3642	60.9693	62.7829	67.6607	63.3262	61.3145	66.1459	69.7365	80.2323	87.1649	65.4802	74.0771	71.435	56.7156	67.7918	69.5599	70.015	73.8635	82.4232	96.5894	69.7397	69.8953	76.5749	67.8925	55.8323	56.3697	62.3934	67.9327	82.6622	72.8933	0	0	0	0	0	0	0	0	0	0	0	0	0	0	0	0	0	0	0
FBgn0003002	0	0.160193	0.725593	0.584752	3.19893	86.3977	258.449	345.56	486.17	471.714	0.0147544	0.15321	1.02872	2.0598	5.45215	20.0689	281.534	467.116	493.522	430.249	0.0485585	0.192777	0.884492	1.75093	3.3091	58.8868	241.049	376.846	448.54	535.52	0.243297	0.192231	1.83308	3.16741	4.44062	239.22	412.745	412.79	400.937	287.271	0.0885267	0.0766051	1.42693	6.32146	6.22368	43.649	445.279	422.353	485.472
FBgn0003008	29.4659	33.3361	33.2245	39.6413	38.1346	35.5346	44.3195	35.1189	32.8683	25.3066	29.6564	35.0468	33.9034	34.2708	34.5131	47.009	42.0861	28.9764	28.7939	16.6876	29.679	30.4312	31.2226	37.5138	39.5684	34.4776	38.1707	33.943	30.022	27.0555	0	0	0	0	0	0	0	0	0	0	0	0	0	0	0	0	0	0	0
FBgn0003009	9.89406	21.1775	28.1072	7.50432	29.1692	35.7204	15.0251	17.343	16.5746	47.2845	2.03611	12.6781	12.1013	11.1513	14.8648	11.4117	59.6588	21.6977	33.8362	33.5833	22.0456	22.9404	22.3334	8.88599	11.6875	35.2393	20.3415	35.8122	34.9036	38.2075	0	0	0	0	0.0210456	0	0	0	0	0	0	0	0	0	0	0	0	0	0
FBgn0003015	1704.1	1384.06	1155.95	775.016	374.78	67.4924	20.0483	13.4459	10.7314	13.9763	1452.18	1478.86	1066.12	744.441	251.21	125.438	16.0302	12.8446	11.5883	57.1817	1312.91	1276.32	921.773	778.028	257.476	75.4797	18.089	17.322	13.4516	11.3477	0	0	0	0	0	0	0	0	0	0	0	0	0	0	0	0	0	0	0
FBgn0003016	86.7488	82.2108	93.907	104.11	98.8091	59.1314	11.0688	8.77403	0.955147	2.19779	73.8902	75.1879	74.8419	150.01	82.708	76.3101	9.1306	5.13785	2.49901	14.0065	93.5431	90.5224	110.163	107.858	80.6858	59.6154	11.5742	6.99421	4.12226	2.59934	0.297363	0.304366	0.0763782	0.706576	1.17855	1.71866	2.71163	1.39017	1.29226	4.75833	0.0885267	0	0.176984	0.568221	1.13158	1.45295	1.79031	1.85073	1.59229
FBgn0003023	336.101	334.851	257.471	200.862	133.366	29.1708	9.1573	10.0503	4.8881	3.92615	311.997	385.209	263.407	335.996	92.635	39.1691	9.50244	5.46932	8.13838	18.0744	396.024	346.53	223.931	230.423	78.7496	37.8889	10.7772	7.63288	5.28843	4.47198	0.027033	0.0320385	0.114567	0.0243647	0.0210456	0	0	0	0	0	0	0	0.0110615	0	0	0	0	0	0
FBgn0003028	507.328	454.146	354.127	201.91	100.893	24.3865	14.625	13.7422	47.1955	43.6571	429.708	416.042	327.575	312.309	59.0992	24.1856	12.6561	23.2861	46.8399	88.3843	497.394	440.219	265.701	227.14	44.0744	28.3173	17.0321	24.3318	31.378	35.4684	0.162198	0.288347	0.0763782	1.09641	2.10456	1.11481	1.91147	1.48133	18.0916	13.5282	0	0	0.121676	3.5869	1.23445	0.998903	2.45135	5.30359	18.2008
FBgn0003041	303.715	256.853	194.077	150.647	115.561	449.315	813.399	952.176	1443.28	1478.84	323.462	268.999	213.177	145.003	127.2	324.734	816.603	1174.76	1339.21	1267.75	322.234	300.153	152.973	152.682	107.792	428.469	779.544	1076.91	1327.69	1458.4	0.0540659	0.961156	3.20788	31.6497	35.2724	107.3	93.1733	81.9973	71.4675	57.3133	0.0590178	0.229815	2.99766	24.327	33.2787	76.9458	86.1003	77.8274	75.081
FBgn0003042	99.6435	82.355	57.0927	35.0851	12.8589	31.3076	65.9237	61.9424	102.088	97.8124	87.3758	65.957	47.7413	35.5849	7.09808	18.8581	55.4584	87.302	88.6818	112.145	72.1774	61.2204	33.5665	31.4293	7.6391	30.0395	64.8884	76.2354	93.8357	110.43	0	0.0480578	0.0381891	0.316741	0.18941	1.20771	2.57827	2.00549	2.58451	1.85639	0	0	0.0110615	0.142055	0.360047	0.877824	2.16215	1.98885	1.85767
FBgn0003044	192.745	141.851	116.209	63.5918	40.9337	70.233	111.488	144.259	175.635	167.246	170.06	145.741	93.6354	118.297	39.7081	49.5516	114.58	180.999	186.364	184.558	201.702	138.221	73.7666	81.1558	33.6895	70.7767	120.386	142.345	191.333	199.255	0	0	0	0	0	0	0	0	0	0	0	0	0	0	0	0	0	0	0
FBgn0003046	0	0	0	0.073094	0.168365	0.185802	0.222265	0.182318	0.11237	0.106689	0	0	0.0331844	0.0355138	0	0.302698	0.275433	0.303851	0.243267	0.115565	0	0	0	0.0437734	0.246422	0.231838	0.20792	0.249237	0.244081	0.419248	0	0	0	0	0	0	0	0	0	0	0	0	0	0	0	0	0	0	0
FBgn0003048	212.317	213.425	234.825	186.024	173.9	124.719	137.404	188.448	239.629	287.121	224.651	223.61	235.809	378.826	195.146	138.938	154.559	251.686	307.379	395.903	287.593	282.941	250.002	229.942	168.201	178.78	149.91	188.672	286.633	180.528	0	0	0	0	0	0	0	0	0	0	0	0	0	0	0	0	0	0	0
FBgn0003053	14.8411	8.85865	7.29412	5.62824	11.1542	11.4732	10.5798	9.86794	55.5671	61.7942	7.00836	6.85615	9.77834	11.7196	12.3959	9.29282	5.96312	40.6056	70.8791	139.741	6.81761	5.17743	7.34128	4.81507	6.37178	16.7917	11.5222	17.9762	68.0716	29.3194	2.18967	1.81018	1.79489	1.09641	2.58861	1.43996	2.08929	2.25618	3.20255	3.26468	0.722968	0.574538	2.10168	2.48597	1.44019	1.63457	1.04665	3.32855	3.80381
FBgn0003062	29.4659	29.2191	31.8879	25.388	38.2609	47.1472	45.4309	75.525	40.8466	52.4056	30.3646	31.9443	25.4414	45.3156	29.7296	33.4481	54.8662	86.0037	78.7742	118.639	47.7719	39.354	43.1411	42.2413	46.9963	57.2639	57.8711	82.2638	85.6183	76.7504	0	0.064077	0.0381891	0.194917	0.694505	1.43996	0.889058	1.00275	1.85411	1.06689	0	0	0.110615	0.106541	0.308612	0.817284	1.72146	0.980611	1.0173
FBgn0003065	0	0	0.0763782	0.194917	0.0210456	0	0.0444529	0	0	0	0	0	0.022123	0	0.205741	0.0302698	0.0137716	0.0276229	0.0663455	0.0693391	0	0.0275395	0.176898	0.0437734	0.176016	0.198718	0	0	0	0	0	0	0	0	0	0	0	0	0	0	0	0	0	0	0	0	0	0	0
FBgn0003068	0.567692	0.22427	0.687404	0.219282	0.18941	0.0464504	0.0444529	0.387425	0.786591	1.579	0.92953	0.45963	0.232291	0.319624	0.565789	0.514586	0.123945	0.179549	0.68557	1.84904	0.155387	0.302935	0.641256	0.175093	0.246422	0.165598	0.346533	0.264814	0.705124	0.754647	0	0	0	0	0	0	0	0	0	0	0	0	0	0	0	0	0	0	0
FBgn0003071	73.6648	110.1	102.003	80.6715	94.4105	56.0192	40.0076	71.3089	23.7101	26.1388	138.692	111.001	106.843	107.181	75.6614	59.7828	49.3851	30.9514	32.8631	23.0206	135.624	148.438	116.222	114.555	69.3855	54.25	42.6583	35.5942	28.883	14.506	0	0	0	0	0	0.0464504	0	0	0	0	0	0	0	0	0	0.0302698	0	0	0
FBgn0003074	272.438	173.665	76.6455	22.318	9.30215	14.8641	32.4062	34.5948	62.5902	84.9884	275.052	147.963	69.4882	38.8166	8.53827	13.1674	28.9342	59.8311	53.2312	87.3211	242.346	165.953	38.6081	34.9312	6.40698	19.8718	23.5816	42.1678	64.8171	55.8998	0	0	0	0	0.168365	0.278702	0.400076	0.387425	0.842777	0.554782	0	0	0	0.0355138	0	0.363237	0.316748	0.38672	0.375958
FBgn0003076	121.513	157.005	128.735	129.425	134.271	87.1409	68.3241	91.4322	37.8688	30.129	179.03	176.728	167.814	192.236	131.983	114.662	75.0142	53.4778	39.8958	20.2933	174.247	176.005	157.329	161.918	124.303	117.376	75.6656	44.8315	32.7883	19.7885	0	0	0	0	0	0	0	0	0	0	0	0	0	0	0.0514353	0	0.0413149	0	0
FBgn0003079	216.804	228.403	242.997	271.959	271.888	261.005	137.76	111.168	173.219	184.337	246.429	231.922	269.834	229.242	304.497	277.846	148.596	119.137	156.62	200.159	224.214	224.888	286.045	244.08	232.834	249.126	139.462	114.711	137.608	91.2564	0.567692	0.400482	0.534647	0.804035	2.37815	4.83084	5.77888	2.78034	7.13551	5.03572	0.0737722	0.344723	0.840672	1.0299	1.64593	4.38912	7.03731	3.39761	10.4605
FBgn0003082	32.7099	15.0741	8.59254	4.92167	1.15751	1.95092	4.17857	5.87974	17.2488	27.2484	31.3975	25.9308	10.3757	6.35697	1.18301	1.54376	4.66859	9.29509	16.8296	40.3785	30.8638	16.7991	6.34623	5.12148	1.26732	2.15278	4.03712	7.30576	16.2992	22.4997	0	0	0	0	0	0	0	0	0	0	0	0	0	0	0	0	0	0	0
FBgn0003087	234.998	259.256	243.532	290.5	275.508	252.969	113.355	51.6642	45.1166	40.051	137.777	168.723	244.26	227.715	251.93	256.294	104.348	29.2388	33.2612	54.2694	157.456	206.271	190.94	269.819	333.797	239.157	108.361	40.8437	37.5614	56.6265	0	0	0	0	0	0	0	0	0	0	0	0	0	0	0	0	0	0	0
FBgn0003089	0.0810989	0.0480578	0	0.0243647	0.0841824	0	0	0	0	0.0213378	0.0295089	0	0.0663689	0.0355138	0	0	0.0137716	0.0414343	0.0663455	0.23113	0	0	0	0	0.0352032	0	0.0173267	0	0	0.0279499	0	0	0	0	0	0.139351	0.0444529	0	0	0	0	0	0	0	0	0	0.0413149	0.0276229	0.0884607
FBgn0003090	0.432527	0.336404	0.229135	0.316741	0.147319	0.0929008	0.31117	0.113948	0.0561851	0.0640134	0.0737722	0.574538	0.0884918	0.284111	0.308612	0.454047	0.371834	0.151926	0.0884607	0.0693391	0.0679819	0.0550791	0.331684	0.39396	0.0704064	0.198718	0.277227	0.0934639	0.108481	0.0279499	0.027033	0.0160193	0	0.0243647	0.210456	0.464504	0.133359	0.0683691	0.11237	0.38408	0	0	0	0.0355138	0.257177	0.302698	0.220346	0.207171	0.265382
FBgn0003091	0	0	0	0.0487294	0.0420912	0	0	0.0911588	0.561851	0.426756	0	0	0	0.0355138	0	0.151349	0.0275433	0.138114	0.353843	0.023113	0	0	0	0	0	0.0662393	0.10396	0.0623093	0.135601	0.950297	0	0.0160193	0	0	0	0	0.177812	0.0683691	0.0561851	0.0853512	0	0	0	0	0.0514353	0.0605396	0.0137716	0.0138114	0.110576
FBgn0003093	33.8723	32.0866	26.9233	22.7079	14.3741	4.31989	3.46733	2.89429	2.52833	2.0911	33.3893	30.642	26.1161	27.8784	11.3672	5.69072	2.5753	2.65179	1.79133	3.42073	37.3512	29.2745	25.7166	22.2806	11.8283	5.00107	2.44306	2.10294	2.76625	2.48754	0.216264	0.496597	0.152756	0.194917	0.126274	0.278702	0.400076	0.182318	0.0561851	0.0426756	0.162299	0	0.165922	0.319624	0.154306	0.272428	0.302976	0.151926	0.243267
FBgn0003114	61.8244	60.8251	64.7305	69.0008	52.8034	30.6573	21.6486	18.5736	7.86591	5.88923	57.0407	69.6723	66.0149	40.2017	36.6734	48.2803	21.1946	6.50518	6.05955	6.44854	58.3867	66.3703	65.8725	60.5386	60.1623	21.6271	14.8143	12.7578	5.80371	4.13658	0	0	0	0	0	0	0	0	0	0	0	0	0	0	0	0	0	0	0
FBgn0003116	45.5505	52.1267	47.8891	47.5111	53.4137	45.1962	35.1622	36.6458	34.0482	36.2102	49.5602	55.8068	47.686	44.3568	54.9844	57.1796	38.7947	34.6805	30.3641	27.3196	42.4013	42.5761	51.3447	43.467	44.9545	42.7575	37.4603	32.5099	31.8933	17.6364	0	0	0	0	0	0	0	0	0	0	0	0	0	0	0	0	0	0	0
FBgn0003117	0	0.0480578	0.190945	1.29133	1.83097	0.650306	0.889058	1.04833	51.6903	130.737	0	0	0.287598	1.49158	1.13158	2.08861	0.302976	12.1264	47.4813	236.585	0.0097117	0.0550791	1.12773	1.40075	1.83057	0.728633	0.900987	7.22787	35.2019	82.2006	0	0.0800963	0.0763782	0.36547	0.105228	0.0464504	0.0889058	0.387425	4.27007	6.27331	0	0.0766051	0.110615	0.0355138	0.257177	0	0.192803	2.37557	5.04226
FBgn0003118	21.9237	18.2139	21.4623	15.3985	11.9539	7.15336	15.0251	20.3056	44.4424	58.1668	12.379	13.7889	12.9862	22.0541	7.97248	6.87124	16.5535	32.6226	40.1833	93.2843	18.1512	16.1657	15.5228	18.7788	7.56869	10.3333	16.3391	26.2166	43.121	50.785	0.027033	0.064077	0.267324	1.21823	2.58861	13.8887	45.1641	47.9039	71.5236	75.8985	0	0	0.132738	1.17196	3.60047	8.20311	38.0373	59.5687	75.7887
FBgn0003124	1034.52	1068.77	1071.28	1160.73	1028.06	889.711	865.676	841.783	1058.75	1085.88	1099.07	1087.75	1167.47	1044.57	1075.67	967.059	876.717	952.284	931.203	1031.33	1051.21	1072.28	1122.42	1099.63	975.164	854.222	831.784	911.304	956.771	982.103	0.45956	0.256308	0.229135	0.73094	0.820778	1.16126	1.77812	1.13948	1.34844	1.94174	0.0737722	0.45963	0.320783	0.603735	0.720095	1.66484	1.37716	1.24303	1.85767
FBgn0003129	0	0.0800963	0	0	0	0	0	0.113948	0	0.0213378	0	0	0.0110615	0	0	0.0302698	0	0	0.0663455	0.023113	0	0	0	0.0437734	0	0.0662393	0.0173267	0.0311546	0	0.0279499	0.0810989	0.112135	0.0381891	0.0243647	0.0841824	0.139351	0.0889058	0.159528	0	0.128027	0.191808	0.0766051	0.121676	0	0.102871	0.242158	0.220346	0.124303	0.132691
FBgn0003132	0	0	0.0763782	0	0.0210456	0	0.31117	0.501373	0.0561851	0.917525	0	0	0.022123	0	0	0.0908093	0.220346	0.262417	0.619225	0.947635	0.194234	0	0	0.0437734	0	0.0331197	0.121287	0.529629	0.759364	0.698747	0	0	0	0	0	0	0	0	0	0	0	0	0	0	0	0	0	0	0
FBgn0003134	184.554	190.805	204.923	209.756	228.681	264.349	222.665	212.195	85.5699	78.7151	160.514	178.566	198.686	163.079	236.654	242.612	221.324	119.759	93.901	87.5985	169.974	197.844	208.32	205.385	222.977	242.866	232.472	164.621	95.9511	104.085	0	0	0	0.0974587	0.0210456	0.743206	0.666794	0.250687	0.730406	0.234716	0	0	0	0.0355138	0.102871	0.302698	0.550866	0.19336	0.375958
FBgn0003137	0	0.160193	0.0381891	0.0243647	0.126274	0.0929008	0.0444529	0.0455794	0.22474	0.128027	0	0	0	0	0.0514353	0.0908093	0.0964015	0.0828685	0.0663455	0.254244	0	0	0.0663369	0.0875467	0.0352032	0.099359	0.0866334	0.0623093	0.244081	0.503098	0	0	0	0	0	0	0	0	0	0	0	0	0	0	0	0	0	0	0
FBgn0003139	100.833	118.687	116.324	128.889	120.907	88.07	73.7029	83.7293	55.1738	60.3859	104.698	121.381	120.448	127.104	113.003	92.9585	70.5246	60.0106	66.6772	58.3604	116.579	127.067	131.369	124.054	129.935	98.1004	71.3686	67.5277	67.1495	50.8968	0	0	0	0	0	0	0	0	0	0	0	0	0	0	0	0	0	0	0
FBgn0003141	53.5793	57.5892	61.6372	63.7867	74.0594	86.1655	81.1265	71.4457	99.6724	90.4936	39.5272	50.8658	59.4223	61.652	71.7523	79.2765	83.8142	85.3132	90.7385	94.7866	50.3455	54.2529	62.9095	59.3567	62.3449	81.1432	84.7621	90.5821	99.6665	90.949	0.0540659	0.0320385	0.0381891	0.682211	0.294638	0.232252	0.577888	0.250687	0.393296	0.704147	0	0	0.0442459	0.390652	0.257177	0.635665	0.206575	0.331474	0.574994
FBgn0003145	0.567692	2.5791	6.33939	10.3063	16.3735	65.9596	86.1497	108.205	355.146	367.949	0.678704	1.11077	4.9666	10.1925	22.0658	28.9682	74.5735	226.3	269.805	220.244	0.679819	1.62483	8.49112	6.25959	9.50487	61.9669	78.2473	151.536	252.163	344.399	0	0	0	0	0	0	0	0	0	0	0	0	0	0	0	0	0	0	0
FBgn0003149	0.243297	2.83541	0	0	4.63003	0	0.222265	0.273476	0.168555	0.618796	0	0	0.0110615	0.0710277	3.44617	0.0302698	0.0964015	0.138114	0.552879	0.416035	0	0	0	0.0437734	0	0.231838	0.225247	0.249237	0.108481	0.503098	0	0	0	0	0	0	0.222265	0.0455794	0.0561851	0.0426756	0	0	0	0	0.0514353	0.181619	0.0550866	0.0414343	0.199036
FBgn0003159	119.134	99.5757	111.207	64.1522	44.6587	9.84748	5.15654	3.73751	2.52833	2.0911	128.777	116.286	101.987	176.149	29.7811	21.2191	3.48423	2.43081	2.14517	6.88769	157.893	127.894	99.4611	101.467	29.2539	14.4402	3.36137	2.46122	2.82049	1.78879	0.45956	0.592713	0.649214	0.682211	0.463003	0.557405	0.31117	0.387425	0.393296	0.277391	0.693459	0.0766051	0.475643	0.319624	0.617224	0.665935	0.537094	0.455777	0.464418
FBgn0003162	3.73055	2.77133	5.04096	3.60597	4.04075	2.97283	1.02242	1.39017	0.505666	0.469431	2.44924	2.91099	3.25207	2.62802	5.29784	5.11559	1.25322	0.38672	0.442303	0.184904	3.01063	2.83657	4.33401	1.75093	3.06268	3.01389	1.8193	0.716556	0.678004	0.698747	1.00022	1.10533	1.48937	0.536023	0.52614	0.371603	0.355623	0.319056	0.0561851	0.277391	0.516405	0.229815	0.530951	1.0299	1.13158	0.787014	0.468236	0.220983	0.353843
FBgn0003165	443.286	392.824	589.639	401.165	518.248	509.375	688.042	574.186	149.003	122.202	624.497	355.371	604.676	774.308	640.473	452.049	663.284	275.262	148.57	144.688	578.332	374.785	494.63	648.196	422.438	570.851	573.998	341.268	176.796	128.206	0.45956	0.688828	0.763782	2.55829	4.86153	28.056	62.5452	67.9589	133.44	121.263	0.39837	0.383025	0.420336	1.98877	5.76076	11.7447	62.7574	94.9535	142.355
FBgn0003169	328.883	309.7	342.747	381.795	383.156	408.996	406.788	353.103	344.583	230.405	288.272	301.862	341.501	358.441	401.144	421.628	401.416	319.942	304.769	151.229	277.046	282.611	312.557	348.48	369.352	379.949	386.558	358.372	229.03	236.931	0	0	0	0.0974587	0.168365	0.418054	0.800152	0.911588	1.68555	1.70702	0	0	0	0.0355138	0.154306	0.454047	0.991558	0.787251	1.28268
FBgn0003174	0.027033	0.0320385	0.114567	0.0487294	0.210456	0.0929008	0.266717	0.250687	0.393296	0.362742	0.0147544	0.0766051	0	0.213083	0.102871	0.272428	0.358063	0.220983	0.331727	0.416035	0.0874053	0	0	0.13132	0.0704064	0.264957	0.225247	0.218082	0.325442	0.978246	0.027033	0	0	0.0974587	0.0420912	0.185802	0	0.0911588	0	0.0853512	0	0	0.0110615	0.0355138	0	0.121079	0.123945	0.124303	0.0442303
FBgn0003175	53.3901	55.2664	53.1592	37.3511	24.2445	16.7686	35.0733	51.1856	77.4793	90.1948	62.0277	59.3306	46.7126	117.267	30.1411	17.9802	36.9493	59.6101	95.9135	125.527	73.4302	56.759	46.1262	44.5613	21.9316	26.297	35.3464	51.0936	91.4762	103.75	0.297363	0.752905	0.496458	1.41315	3.28311	20.5775	52.4989	56.9059	60.1742	47.3912	0.39837	0.421328	0.907041	1.59812	4.2177	9.86795	50.5833	56.5854	72.3387
FBgn0003187	331.424	322.003	275.152	252.662	187.222	104.095	37.4293	32.7716	7.30406	5.44114	380.797	353.226	311.668	253.533	161.198	126.861	38.175	27.4433	6.43551	15.2777	351.214	323.507	280.826	263.953	149.015	109.129	26.4405	19.4561	17.5739	2.90679	0.243297	0.128154	0.229135	0.268012	0.0420912	0.139351	0	0	0.22474	0.0426756	0.0442633	0.15321	0.165922	0.142055	0.0514353	0.0908093	0.0826299	0.0552457	0.243267
FBgn0003189	73.0701	75.5468	87.7203	86.6408	92.2218	92.6221	107.754	157.841	81.2437	94.8038	97.4383	85.7977	95.0844	170.679	99.7331	72.7685	106.758	119.124	120.727	80.0405	115.967	113.931	89.8422	103.83	106.349	135.724	110.007	112.826	107.125	121.191	0.216264	0.176212	0.42008	0.4142	0.378821	0.185802	0.222265	0.387425	0.449481	0.661471	0.0442633	0.191513	0.331844	0.74579	0.257177	0.0908093	0.440693	0.29004	0.331727
FBgn0003204	243.729	158.719	116.973	49.3141	25.8229	7.01401	4.6231	3.80588	6.46129	11.4371	251.991	164.126	109.276	59.9118	15.3277	8.23338	3.23634	5.98035	6.50186	32.0809	239.121	177.547	86.3485	58.3061	19.8546	8.34616	3.6386	4.84454	7.43092	6.68003	0.243297	0.256308	0.152756	0.170553	0.0841824	0.139351	0.133359	0.0227897	0.280926	0.106689	0.295089	0.0383025	0.0663689	0.177569	0.257177	0.0302698	0.0688582	0.09668	0.0884607
FBgn0003205	164.901	179.912	180.749	172.283	199.807	211.442	286.01	274.639	278.116	267.256	136.656	150.452	155.48	158.853	183.676	189.519	268.396	281.062	311.337	301.602	148.453	163.062	164.869	197.287	219.07	234.421	273.207	319.553	342.799	379.476	0.27033	0.160193	0.152756	0.341106	0.252547	1.53286	2.17819	1.41296	1.40463	1.40829	0	0.0383025	0.210168	0.106541	0.360047	0.968633	1.91426	1.69881	2.01248
FBgn0003206	75.8815	77.8055	80.3116	80.5009	79.0893	67.5389	44.853	40.2238	32.7559	27.6324	69.4049	69.2893	74.6871	74.2949	76.5872	75.2507	43.3807	32.1254	33.7256	24.4305	65.1558	69.0691	84.1373	75.4215	81.5306	58.3568	46.8687	39.2704	25.276	30.3536	0	0.0320385	0.229135	0.170553	0.18941	0.139351	0.666794	0.524163	1.23607	0.618796	0.0295089	0	0.022123	0.106541	0.205741	0.121079	0.619724	0.814874	0.68557
FBgn0003209	63.7167	54.8179	38.6855	27.4346	18.6464	5.06309	6.1345	4.94536	21.4627	27.5257	55.7718	35.2	39.2351	34.9456	13.5275	7.44637	6.89959	11.6983	17.6921	48.9303	64.8742	57.5576	32.3503	24.6444	8.51918	8.0812	6.34156	11.2468	21.8046	29.2915	0.162198	0.112135	0	0.755305	1.41005	2.92638	7.24582	4.35283	17.0241	16.8569	0.0885267	0	0.110615	0.248597	1.5945	2.11888	6.37627	8.9498	16.8739
FBgn0003210	227.185	269.876	277.52	289.282	349.651	362.499	313.793	332.661	237.438	208.428	277.044	284.128	307.421	276.333	377.072	327.004	322.821	277.237	251.892	151.067	268.13	304.725	321.601	295.251	307.57	313.842	314.982	298.96	241.342	187.684	0	0	0	0	0	0	0	0	0	0	0	0	0	0	0	0	0	0	0
FBgn0003218	186.771	147.906	118.615	75.5792	42.449	17.5118	8.13488	9.36656	10.1133	11.9278	229.018	182.512	127.76	77.8463	35.5418	21.431	8.22167	11.1873	11.522	16.4796	212.56	161.657	93.734	80.6306	29.6763	21.3953	9.78957	8.67656	9.30221	9.02782	0.108132	0.288347	0.0381891	0	0.0631368	0.278702	0.400076	0.205107	0.730406	0.38408	0.0590178	0	0.0884918	0.0355138	0	0.242158	0.316748	0.110491	0.287497
FBgn0003227	10.3807	5.86305	4.08623	1.07205	1.53633	2.41542	6.8902	10.3921	26.6317	26.7362	11.0363	6.35822	3.77196	2.69905	0.977271	1.93727	7.23011	9.61275	23.5084	40.7714	14.1888	5.48037	1.83532	2.36376	0.809674	4.27244	5.50988	10.873	21.2893	36.0554	0.0810989	0.144173	0	0.146188	0.420912	1.48641	4.17857	4.8542	8.54014	8.51378	0.236071	0.574538	0.0553074	0.355138	0.257177	1.81619	4.64104	4.64064	9.26625
FBgn0003231	506.3	527.21	550.61	590.356	629.789	681.613	635.765	574.756	439.761	428.335	579.673	521.259	597.364	562.219	653.743	685.459	599.728	607.551	365.409	214.928	489.402	518.321	566.185	576.583	558.604	624.736	602.189	565.27	445.069	353.706	0	0.0160193	0	0.121823	0.0210456	0.0929008	1.06687	0.433004	0.561851	0.554782	0	0	0	0.0710277	0	0.0908093	0.385606	0.345286	0.486534
FBgn0003250	0.0810989	0	0	0.121823	0.168365	0.371603	1.77812	1.7776	4.8881	4.69431	0.0147544	0.15321	0.0553074	0.177569	0.360047	0.756744	1.59751	2.01647	3.16247	6.74901	0.0388468	0.0550791	0.0663369	0	0	1.15919	1.19554	1.32407	4.63754	6.09308	0.405494	0.672809	0.649214	0.682211	0.357775	1.06836	1.24468	0.843219	0.505666	0.469431	0.309843	1.03417	0.553074	0.568221	0.720095	0.908093	0.619724	0.690571	0.398073
FBgn0003254	0	0	0.267324	5.82316	11.9749	72.3697	130.736	110.758	99.8971	58.6149	0.0147544	0.0766051	0.342906	3.90652	18.0024	44.2241	113.12	138.225	101.907	67.5826	0	0	0.442246	2.05735	6.75902	90.6154	151.539	123.217	109.24	83.7099	0	0.0480578	0.0763782	6.01808	6.14531	23.7826	16.003	11.3037	11.5741	6.18796	0	0	0.0884918	1.74018	8.28109	17.8289	14.1159	11.7259	8.95664
FBgn0003255	0	0.0160193	0	0	0	0.0929008	0.177812	0.0911588	0.11237	0.213378	0	0	0	0	0	0.0605396	0.0688582	0.110491	0.265382	0.392922	0	0.0550791	0	0	0	0.132479	0.0173267	0.140196	0.162721	0.139749	0	0	0	0	0	0	0.355623	0.0227897	0.168555	0.0426756	0	0	0	0.0355138	0	0.0302698	0.0688582	0.0552457	0.0221152
FBgn0003256	143.978	165.992	136.602	143.216	168.933	146.226	138.826	72.7219	33.4863	21.2098	48.4536	49.1421	109.896	141.807	100.813	95.7736	119.152	46.8207	26.4055	30.6941	84.4335	102.42	83.2307	155.133	153.486	163.214	146.15	75.8459	43.9889	36.81	2.27077	2.48299	1.71851	1.87608	1.85201	5.29535	18.4924	13.9473	31.1265	31.1105	0.870512	0.536235	1.58179	1.81121	0.925836	3.99561	12.9453	26.9323	32.7526
FBgn0003257	145.14	142.139	150.58	157.006	177.036	190.029	173.633	168.644	202.21	203.691	155.025	146.162	162.648	156.119	200.649	196.209	170.41	185.916	179.155	188.764	139.528	128.72	156.046	152.857	196.223	164.87	176.074	179.669	173.569	179.522	0	0	0	0	0	0	0	0	0	0	0	0	0	0	0	0	0.0137716	0.0276229	0
FBgn0003261	976.836	993.13	1017.47	870.136	1267.28	1251.84	1317.58	1064.87	1384.06	1386.23	945.17	829.978	910.68	992.008	1272.66	1072.76	1160.62	1571.55	1334.69	1688.78	991.467	1005.69	974.798	1061.24	1390.14	1296.27	1276.8	1409.34	1421.83	1177.95	0.0540659	0.064077	0.0381891	1.85172	2.23083	9.75458	12.4468	10.3921	10.9561	11.6718	0	0	0.165922	1.24298	2.72607	8.59662	13.1106	12.0574	11.4999
FBgn0003267	0	0.0480578	0	0.0974587	0.0420912	0	0	0	0.22474	0.0213378	0	0	0.0110615	0	0	0.0908093	0	0	0	0.0924522	0	0	0.0221123	0	0	0.099359	0	0	0.0271201	0.0838497	0.108132	0.0961156	0	0.0487294	0.168365	0	0	0.0911588	0.168555	0.0213378	0.26558	0.15321	0.0884918	0.0355138	0	0.211888	0.0137716	0.0276229	0.0884607
FBgn0003268	184.743	148.018	121.403	74.9945	64.7362	47.7975	35.6957	43.1637	41.4084	43.4864	221.243	190.134	120.26	138.397	72.1123	62.2347	40.6264	42.3458	44.164	67.5132	243.511	147.805	102.911	107.858	62.4505	63.6891	34.9652	37.6192	45.1279	39.4653	0	0	0	0	0	0	0	0	0	0	0	0	0	0	0	0	0	0	0
FBgn0003270	15.2196	44.4855	98.3751	187.584	105.186	27.7309	6.22341	7.2927	1.85411	2.41117	27.0006	40.8688	103.248	98.2668	97.3157	84.9067	7.82229	2.26507	1.1721	0.878296	22.1718	40.2353	116.731	97.0456	118.916	32.2254	9.07918	2.83507	1.51873	0.894397	0	0	0	0	0	0	0	0	0	0	0	0	0	0	0	0	0	0	0
FBgn0003274	1378.55	1458.33	1714.35	2055.89	2046.07	2126.45	2233	1930.49	2226.33	2393.1	2033.77	2107.71	1776.14	1578.94	2147.01	2356.35	1976.41	1953.09	1749.07	1796.79	1489.97	1663.28	1875.39	1791.03	2819.25	1664.89	1855.63	1901.51	1622.92	1912.14	0	0	0	0	0	0	0	0	0	0	0	0	0	0	0	0	0	0	0
FBgn0003275	48.362	49.2752	58.5821	65.1512	64.3364	73.9955	85.2162	73.6335	109.673	118.659	49.2798	65.7654	57.4091	51.9567	68.5119	71.8302	80.9084	83.6282	88.6155	106.551	41.4884	51.4989	57.2929	56.2926	69.7023	64.7158	73.9502	79.8805	90.3101	84.4925	0	0	0	0	0	0	0	0	0	0	0	0	0	0	0	0	0	0	0
FBgn0003277	576.559	641.651	692.483	693.857	760.546	842.099	908.306	1014.48	665.232	601.342	637.938	499.925	717.812	854.96	881.293	717.333	985.017	1040.24	689.661	553.234	647.392	606.944	688.732	689.431	753.208	861.774	1023.92	888.032	931.658	428.081	0.351428	0.496597	0.42008	0.219282	0.52614	0.929008	1.15578	0.0911588	1.06752	0.490769	0.0442633	0	0.0663689	0.497194	0.308612	0.121079	1.15682	0.67676	0.619225
FBgn0003278	58.5264	66.2396	59.0785	49.509	68.5876	59.5494	43.4305	40.0187	58.3201	64.7815	58.221	55.079	73.946	70.6725	79.159	65.6551	47.0302	48.851	51.7716	83.4843	66.8262	69.3721	78.963	70.7815	51.8191	64.8152	44.7375	45.9842	51.7724	52.4061	0	0	0	0	0	0	0	0	0	0	0	0	0	0	0	0	0	0	0
FBgn0003279	213.723	340.698	400.794	316.375	441.452	415.267	534.813	1405.28	404.982	437.702	310.581	454.804	383.468	980.643	467.444	361.996	711.953	556.393	883.899	490.32	480.661	541.95	378.54	427.009	487.67	659.942	692.131	678.532	628.455	649.612	0	0	0	0.0243647	0.105228	0.232252	0.488982	0.227897	0.674221	0.57612	0	0	0.0442459	0	0.0514353	0.181619	0.509551	0.566268	0.508649
FBgn0003285	0.486593	0.22427	0.534647	0.755305	1.45215	1.62576	5.20099	5.90253	20.9009	37.6825	0.693459	0.651143	0.508828	0.426166	2.00598	1.48322	4.04886	13.259	24.4594	81.0806	0.33991	0.385553	0.265347	0.744147	1.33772	3.14637	4.79949	13.8171	22.9979	32.897	0.243297	0.256308	0.0381891	0.706576	1.09437	1.95092	4.80091	3.50961	16.6308	18.4358	0.250826	0.114908	0.37609	1.17196	0.977271	1.87673	3.27765	7.96919	22.0488
FBgn0003292	87.8841	86.9525	71.49	54.1627	26.5806	7.15336	7.15692	11.6455	22.3617	33.8844	82.8019	75.9922	80.2399	45.2801	16.4593	14.0754	8.0151	11.4359	30.3199	47.7053	95.4466	111.397	63.3517	57.7371	20.6995	9.04167	8.55938	13.1317	29.3169	30.9126	0	0	0	0	0	0	0	0	0	0	0	0	0	0	0	0	0.0137716	0	0
FBgn0003295	0.027033	0.0320385	0	0	0.168365	0	0	0	0.0561851	0.0213378	0	0	0.0553074	0	0.205741	0.0605396	0.0413149	0.0276229	0.199036	0.277357	0.0194234	0.0275395	0.0663369	0	0	0.0331197	0.121287	0.0623093	0	0.0838497	0.162198	0.0480578	0.0763782	0.219282	0.105228	0.789657	0.755699	0.569742	0.955147	0.682809	0.0147544	0	0.0995533	0.0710277	0.308612	0.454047	0.771212	0.718194	0.906722
FBgn0003300	5.1633	14.5935	18.9036	29.3107	28.2221	17.8834	53.788	94.3037	101.133	89.7894	5.22307	6.85615	27.8196	76.8519	19.9569	9.50471	54.701	125.974	133.266	106.436	2.78726	13.4668	37.3698	49.8141	19.573	26.6944	59.881	102.125	114.447	89.1043	0.27033	1.18543	1.68032	2.21719	1.72574	1.43996	1.82257	2.00549	1.23607	0.938863	0.427879	1.22568	2.67688	2.34391	1.38875	0.998903	1.8454	2.19602	1.48172
FBgn0003301	95.0208	72.5032	70.4589	116.317	82.4356	38.4145	35.2067	38.9932	19.5524	13.6562	80.5888	82.5803	88.3591	49.3642	75.7128	84.8765	29.5677	24.6534	29.1257	15.0235	98.3989	63.9743	100.257	88.3347	38.9347	48.2553	37.9974	19.6897	12.3397	14.6737	0.324395	0.592713	0.381891	0.682211	0.399866	0.185802	0.889058	0.227897	0.561851	0.746823	0.250826	0.0383025	0.37609	0.177569	0.462918	0.393507	0.192803	0.220983	2.14517
FBgn0003302	3.18989	4.37326	4.12442	1.94917	1.51528	1.16126	1.02242	1.80039	2.13503	2.24047	4.24928	3.56214	2.96448	5.43362	0.77153	0.998903	1.06042	1.16016	2.41055	5.54713	7.44887	5.39775	2.58714	4.15847	1.51374	0.99359	1.19554	1.40196	2.54929	2.06829	0.27033	0.272327	0.42008	0.438564	0.273593	0.325153	0.31117	0.0455794	0.449481	0.234716	0.0295089	0.0383025	0.0553074	0.177569	0.154306	0.0302698	0.371834	0.248606	0.287497
FBgn0003308	0.027033	0.336404	1.90945	7.21195	8.54451	21.3207	38.7629	61.0764	122.371	145.097	0.0147544	0.574538	1.42693	7.20931	10.1328	13.0463	44.0417	106.431	149.897	226.346	0.0291351	0.137698	2.63136	5.60299	9.96251	19.5737	34.6014	66.7799	122.393	160.237	0	0	0.114567	0.77967	0.357775	0.650306	1.15578	1.57249	3.09018	2.02709	0	0.114908	0.176984	0.603735	0.462918	0.484316	1.33585	2.0579	2.4769
FBgn0003310	184.608	168.827	188.081	186.877	157.063	89.417	81.7933	98.7249	190.018	217.645	176.847	185.729	172.813	161.091	128.023	100.768	89.3091	152.451	205.229	295.362	176.627	183.165	196.313	182.36	143.488	95.2522	96.3017	140.134	195.401	267.62	0.027033	0.368443	1.18386	3.41106	12.2906	79.3837	94.6847	95.58	128.327	93.6302	0	0	1.60391	6.07286	13.8361	28.726	86.7201	119.124	137.092
FBgn0003312	0.0810989	0.416501	1.22205	3.58161	3.74612	5.85275	5.51216	7.56618	8.87725	19.396	0.0737722	0.229815	2.01319	3.69344	5.9665	8.08203	5.89426	11.8226	7.47493	26.0715	0.0388468	0.771107	1.92377	3.283	5.31568	6.42521	5.99503	7.49269	11.9057	7.35082	0	0	0.0381891	0.0243647	0	0	0	0	0	0.149365	0.0147544	0	0	0.177569	0	0	0	0	0
FBgn0003317	166.523	191.67	198.049	215.457	230.281	194.07	138.16	90.2016	123.102	129.499	174.796	179.869	193.167	198.025	234.751	212.706	143.032	94.6773	103.543	143.74	157.563	170.552	183.775	211.994	228.152	197.923	144.66	112.484	104.223	103.582	0	0	0	0.0243647	0.0420912	0.0464504	0	0	0.0561851	0.0213378	0	0	0	0.0355138	0	0	0	0.0276229	0.0663455
FBgn0003321	110.078	116.909	121.25	101.82	109.774	89.6957	86.1942	96.5371	68.8829	68.729	92.5841	99.7781	108.734	127.566	103.848	94.1087	94.8453	75.4932	75.7887	77.1514	119.522	122.386	106.36	115.562	98.8506	114.197	93.2522	95.0216	78.5942	55.3408	0.45956	0.833002	0.458269	0.170553	1.1996	11.1945	23.9601	28.6694	29.6096	28.4006	0.545914	0.804353	0.530951	0.603735	0.565789	8.50581	25.2021	28.9211	32.7083
FBgn0003326	0.027033	0.816982	3.74253	25.3636	105.754	483.038	595.224	526.465	893.512	993.871	0.13279	0.15321	5.42012	33.8092	159.707	292.285	602.193	937.602	772.925	953.529	0.0582702	1.3219	7.84986	22.6308	108.884	447.645	751.579	870.009	832.914	707.356	0.027033	0.881059	3.5134	31.7472	53.6452	101.773	66.2348	81.9745	71.0742	69.3478	0	0.114908	3.19677	46.8782	48.6578	63.4455	66.7236	73.5873	85.5857
FBgn0003328	0.865055	3.62035	1.68032	1.82735	1.17855	1.76512	37.6961	39.6996	63.6015	30.8118	8.71988	1.99173	0.796426	0.994387	0.308612	3.87453	25.1746	53.8922	82.1357	18.2362	0.85463	5.50791	2.5208	1.3132	1.0561	4.60363	29.2128	45.5169	68.3699	24.5959	0	0	0	0.0243647	0.0210456	0.232252	6.8902	3.64635	1.62937	0.896187	0	0	0	0	0	0.272428	5.21945	3.3838	3.71535
FBgn0003330	68.8259	60.2965	66.1053	71.5347	78.8578	95.9201	86.6387	103.374	69.3886	61.2395	52.9684	53.3937	53.626	64.3511	72.9353	90.4764	80.6605	116.762	68.4022	82.7216	60.3194	63.0104	76.9508	74.1521	74.7364	76.1752	93.7893	103.433	100.29	59.8687	0	0	0	0	0	0	0	0	0	0	0	0	0	0	0	0	0	0	0
FBgn0003334	223.373	232.311	213.935	158.102	121.601	61.779	71.7025	86.8515	105.179	105.579	221.317	205.34	201.706	233.148	91.9149	65.2011	81.3353	100.064	114.977	113.832	226.312	217.452	173.67	176.1	89.8034	79.156	77.3116	89.1178	100.887	111.213	0	0	0	0	0	0	0	0	0	0	0	0	0	0	0	0	0	0	0
FBgn0003339	0	0	0.0763782	0.0487294	0.105228	0.0464504	0.355623	0.524163	4.10151	5.5905	0	0	0.0110615	0.142055	0.205741	0.0908093	0.110173	1.21541	3.649	13.3131	0	0	0	0	0	0.0331197	0.190593	0.763288	4.12226	6.81977	0	0.0320385	0.0381891	0.487294	0.126274	0.0929008	0.533435	1.39017	10.7314	10.3915	0	0	0.022123	0.177569	0.154306	0.151349	0.454464	4.46109	9.08933
FBgn0003345	20.2477	18.4542	15.5811	19.5161	16.3314	10.8694	13.0692	12.8762	25.7328	43.8705	15.2266	15.5125	19.2359	20.1008	12.4988	12.3198	12.8214	15.0821	23.1767	51.6114	17.7433	19.9386	18.4859	18.1659	11.1242	15.5994	13.4108	19.6741	33.0595	24.7636	0.108132	0.240289	0.305513	0.0487294	0.252547	0.603855	1.91147	1.91433	4.21388	6.16662	0.280334	0	0.154861	0.142055	0.0514353	0.302698	2.18969	2.96946	4.73265
FBgn0003346	184.013	233.881	237.04	264.82	300.763	307.873	360.469	416.322	443.694	502.932	241.811	272.063	277.588	232.189	312.315	312.324	382.7	363.696	516.831	532.016	241.219	273.881	271.296	274.984	308.063	341	388.689	412.814	439.563	494.909	0	0	0	0	0.0841824	0.232252	0.0889058	0.0455794	0.449481	0.0426756	0.0590178	0	0.0331844	0	0.0514353	0	0.0688582	0.0276229	0.0884607
FBgn0003353	11.8675	7.80138	4.2008	2.24155	1.45215	1.95092	4.26748	4.35283	7.07932	7.14816	12.7773	11.146	4.09275	3.23176	0.977271	2.51239	5.52243	5.4417	6.83359	7.85844	12.5281	5.97608	2.74192	2.27622	1.0561	4.40492	4.74751	6.16862	6.64443	7.15517	0.0540659	0	0.0381891	0	0.0210456	0.0464504	0.133359	0.136738	0.168555	0.0426756	0.0442633	0	0.0995533	0.248597	0.0514353	0.423777	0.179031	0.138114	0.199036
FBgn0003358	0	0	0	0	0	0	0	0	0	0.128027	0	0	0	0	0	0	0.0688582	0.0552457	0.0884607	0.115565	0	0	0	0	0	0	0.0173267	0	0.135601	0.195649	0	0	0	0	0	0	0	0	0	0	0	0	0	0	0	0	0	0	0
FBgn0003360	2409.74	2390.76	2577.57	2802.04	2897.43	3174.93	3029.87	2745.27	3237.55	3099.31	2422.59	2746.41	2696.38	2409.19	3207.82	3412.28	3040.3	2913.6	2856.95	2580.2	2200.48	2262.15	2777.17	2574.88	3114.74	2757.81	2867.89	2784.04	2834.73	2751.72	0	0	0	0	0	0	0	0	0	0	0	0	0	0	0	0	0	0	0
FBgn0003366	0	0.0320385	0.0381891	0.0487294	0.126274	0.0929008	0.0444529	0.113948	0.0561851	0.128027	0	0	0.022123	0	0.0514353	0.151349	0.0550866	0.0690571	0.0442303	0.115565	0	0	0.0221123	0.13132	0.0352032	0.198718	0.05198	0	0.0271201	0	0	0	0	0	0	0	0	0	0	0	0	0	0	0	0	0	0	0	0
FBgn0003371	68.4475	86.3919	89.668	74.4828	103.502	115.29	149.051	263.791	153.498	141.555	62.0867	72.8897	89.2993	172.988	101.328	79.7003	179.789	169.01	231.325	163.132	94.1744	97.9581	69.5874	107.332	88.1488	168.844	198.009	187.489	201.53	180.053	0.216264	0.512616	0.267324	1.1695	8.92333	63.1725	97.3963	80.4476	80.9627	64.6322	0.162299	0	0.409275	2.48597	11.4186	35.8091	97.8751	83.2967	97.6163
FBgn0003380	0.0810989	0.0800963	0.114567	0.073094	0.294638	0.139351	0.0444529	0.250687	0.168555	0.149365	0.103281	0	0.575197	0.284111	0.102871	0.211888	0.151488	0.19336	0.154806	0.184904	0.0485585	0.165237	0.154786	0.437734	0.281626	0.264957	0.20792	0.155773	0.298322	0.503098	0.189231	0.128154	0.687404	0.170553	0.52614	0.418054	0.355623	0.364635	0.337111	0.405418	0.0442633	0.0383025	1.02872	0.497194	0.977271	0.363237	0.495779	0.276228	0.331727
FBgn0003382	0	0.0961156	0.0381891	0.487294	0.126274	0.232252	0.266717	0.182318	0	0.0213378	0.0885267	0	0.154861	0.106541	0.360047	0.847554	0.261661	0.138114	0.0442303	0.115565	0	0	0.0663369	0.175093	0.316829	0.231838	0.450494	0.0311546	0.216961	0	0	0	0	0.0487294	0.0210456	0	0	0	0	0	0	0	0.022123	0	0.0514353	0.0302698	0	0.0552457	0.0663455
FBgn0003386	0	0	0	0	0.0420912	0.0464504	0.0444529	0.205107	0.11237	0.213378	0	0	0	0	0	0	0.0137716	0.09668	0.199036	0.0693391	0	0	0	0	0	0.0331197	0.05198	0.0623093	0.0542403	0.279499	0	0	0	0	0	0	0.0444529	0.182318	0.280926	0.19204	0	0	0	0	0	0	0.0550866	0.0690571	0.0221152
FBgn0003388	0.027033	0.064077	0	0.121823	0.147319	0.0464504	0	0.0227897	0	0.0853512	0.0737722	0.229815	0.0663689	0.142055	0.102871	0.181619	0.0826299	0	0.0221152	0	0.135964	0.0550791	0.110561	0.0875467	0.211219	0.264957	0.05198	0.0467319	0.108481	0.0279499	0	0	0	0	0	0	0	0	0	0	0	0	0	0	0	0	0	0	0
FBgn0003390	0.405494	0.064077	0.305513	0.170553	0.252547	0.232252	0.488982	0.159528	0.168555	0.128027	0.162299	0.114908	0.188045	0.46168	0.154306	0.544856	0.123945	0.0138114	0.309612	0.0462261	0.223369	0.302935	0.442246	0.13132	0.176016	0.231838	0.10396	0.0934639	0.108481	0.223599	0	0	0	0	0	0	0	0	0	0	0	0	0	0	0	0	0	0	0
FBgn0003391	170.605	209.083	241.661	244.11	347.21	599.071	825.179	1119.98	822.325	732.548	163.907	174.583	221.296	398.749	410.403	418.782	931.046	1087.72	1330.49	881.301	228.769	256.944	220.46	314.162	327.355	689.618	1024.87	1047.81	1064.68	1121.32	0	0.176212	0.725593	6.9683	8.75497	20.624	11.5133	11.8051	8.54014	6.65739	0	0.421328	0.663689	4.1196	10.5957	13.6517	11.2652	8.05206	8.51434
FBgn0003392	177.904	199.039	209.849	206.345	227.882	195.835	201.683	223.977	139.451	145.524	188.385	193.543	220.256	202.962	218.086	211.344	208.847	196.233	157.593	108.03	205.033	221.197	223.224	234.757	213.613	229.552	207.972	202.365	197.896	156.659	0.162198	0.112135	0	0	0.0841824	0.0929008	0.800152	0.319056	0.786591	0.426756	0.118036	0	0.132738	0.213083	0	0.0302698	0.302976	0.662948	0.818261
FBgn0003396	101.265	94.8981	123.045	109.032	119.223	260.215	428.437	342.347	281.993	199.743	87.5234	71.0895	98.0379	178.883	136.149	207.318	396.775	425.834	334.403	215.483	110.14	105.779	116.266	129.788	97.6537	340.437	455.969	435.807	272.422	252.499	0.946154	6.08732	13.7863	47.1944	59.7274	99.6826	94.6402	46.2175	38.7677	32.6682	0.619687	2.94929	15.4197	57.781	57.0932	82.0916	84.8058	43.2574	46.862
FBgn0003401	75.7734	51.9024	26.0068	13.2544	8.50242	3.53023	2.48936	2.05107	3.31492	3.26468	55.9341	52.3596	29.7222	15.1644	6.89233	5.26694	2.49267	3.06614	2.27786	6.88769	52.0936	38.0321	17.6235	11.9939	4.82284	3.5438	2.52969	2.83507	3.11882	2.87884	0	0	0	0	0	0	0	0	0	0	0	0	0	0	0	0	0	0	0
FBgn0003410	265.896	267.057	273.778	293.375	308.991	331.191	287.699	220.034	127.877	105.345	213.659	219.474	236.085	264.578	275.951	288.562	257.103	165.226	122.562	127.26	218.989	231.855	256.105	305.757	302.501	314.504	282.529	210.636	152.714	132.51	0	0	0	0	0	0	0	0	0	0	0	0	0	0	0	0	0	0	0
FBgn0003411	7.43406	17.7333	16.4213	18.2248	31.2317	35.581	78.5038	119.6	70.4561	80.9982	10.0478	16.0488	27.9192	30.8615	20.4198	29.4828	72.2047	94.995	77.9338	51.8195	6.40001	19.9662	39.5147	35.4564	25.9096	41.0021	93.0442	104.539	137.58	72.0269	0	0	0	0	0	0	0	0	0	0	0	0	0	0	0	0	0	0	0
FBgn0003415	675.094	660.074	752.592	740.565	705.932	508.353	301.924	325.391	465.1	506.431	724.325	523.059	745.566	944.455	723.747	576.155	309.394	439.107	549.894	658.468	779.15	653.485	750.624	845.789	695.897	642.223	321.895	403.406	520.761	552.066	0.567692	0.65679	0.190945	2.09536	3.74612	32.8404	44.7641	37.2156	42.5883	40.9259	0.221317	0.344723	0.342906	1.17196	4.16626	19.1002	43.0915	42.5806	49.538
FBgn0003416	150.952	149.86	168.299	152.231	177.456	192.676	170.966	222.291	164.903	174.458	136.818	141.26	160.878	170.679	199.466	173.113	187.143	201.536	194.901	177.046	166.157	165.402	157.749	175.093	171.088	189.08	178.482	193.19	193.475	175.497	0	0	0	0	0	0	0	0	0	0	0	0	0	0	0	0	0	0	0
FBgn0003423	233.781	229.396	220.389	170.163	123.811	51.9315	31.2504	38.4006	15.9566	19.3747	280.261	269.114	208.055	212.231	86.2056	70.2562	33.3825	22.8855	18.1344	25.8404	279.328	246.534	203.057	207.836	123.739	71.9028	25.5222	24.8147	21.6419	12.1303	0.0810989	0.0961156	0.152756	0.121823	0.147319	0.139351	0.800152	0.410214	0.561851	0.426756	0.0590178	0.0766051	0.0884918	0.0355138	0.0514353	0.211888	0.592181	0.9668	1.12787
FBgn0003429	0.027033	0.240289	0	0.0487294	0.273593	0.0929008	0.400076	0.0911588	0.280926	0.298729	0	0	0.0884918	0	0.308612	0.272428	0.151488	0.372908	0.176921	0.208017	0	0	0	0.39396	0.0352032	0.529915	0.0346533	0.685402	0.406802	1.64904	0.027033	0.112135	0	0	0.126274	0	0.0444529	0.113948	0.0561851	0.0853512	0	0.0383025	0	0.106541	0.154306	0.0302698	0.0964015	0.234794	0.221152
FBgn0003430	1.73011	9.17904	16.3831	39.3977	24.9601	28.3812	53.3879	31.7005	67.9278	113.837	2.34596	3.86856	17.2338	32.069	23.7117	19.6451	50.9	35.9926	51.4178	164.241	2.75812	8.09662	18.6407	30.2036	24.6422	34.4776	51.3563	27.5563	62.6475	73.8716	0	0	0	0	0	0	0	0	0	0	0	0	0	0	0	0	0	0	0
FBgn0003435	0.865055	1.85823	1.52756	2.09536	1.72574	2.55477	4.93427	5.46953	13.653	13.6562	0.826249	1.18738	1.6371	2.13083	1.95454	2.78482	5.60506	7.94157	13.3576	29.03	1.13627	1.79007	1.39307	2.10112	0.98569	3.875	5.83909	7.35249	12.7193	14.6457	0.162198	0.416501	0.152756	0.828399	1.13646	2.87992	9.86854	6.67738	39.4419	45.6629	0	0	0.453521	0.603735	1.54306	1.87673	10.5215	23.9904	47.6803
FBgn0003444	184.932	184.574	181.78	188.29	205.237	397.848	651.991	643.262	1045.1	939.716	169.573	165.199	172.117	207.436	223.538	333.119	616.529	764.421	1002.88	699.424	165.604	161.271	156.268	193.61	193.512	399.456	586.3	739.845	851.22	1066.88	0	0.0160193	0	0.0243647	0.210456	0.510954	0.933511	0.205107	0.337111	0.106689	0	0	0	0.0710277	0	0.242158	0.495779	0.262417	0.7298
FBgn0003447	263.22	262.315	276.718	281.583	328.311	335	304.591	315.569	228.954	215.277	209.587	220.661	244.525	241.92	295.187	313.111	310.358	321.903	276.926	242.317	248.94	268.428	289.494	303.174	288.983	312.186	333.625	319.771	284.192	347.389	0.486593	0.448539	0.152756	0.292376	0.420912	0.603855	0.177812	0.205107	0.11237	0.426756	0.339352	0.0766051	0.309721	0.390652	0.360047	0.272428	0.399378	0.124303	0.176921
FBgn0003448	1.97341	5.2383	7.98152	14.9356	24.939	68.2821	56.5885	90.3155	73.5463	54.9661	2.40497	1.99173	6.51521	18.8934	24.8947	30.5725	53.2963	97.5225	88.9472	85.7725	2.21427	3.49752	8.11521	14.4014	21.3683	69.9487	69.6359	83.5567	67.6105	89.2999	0	0	0	0	0	0	0	0	0	0	0	0	0	0	0	0	0	0	0
FBgn0003449	114.863	115.13	122.511	156.08	143.384	147.387	151.984	137.809	158.667	173.156	132.775	153.631	131.222	122.949	157.598	181.498	148.816	149.674	131.895	133.825	108.752	115.115	138.865	124.842	151.022	135.459	133.537	146.972	143.71	114.762	0	0	0	0	0.0631368	0	0	0.0911588	0.168555	0.170702	0	0	0	0	0	0.121079	0.0413149	0.165737	0.132691
FBgn0003450	21.5182	20.9372	26.7324	25.2662	27.5066	18.8124	14.0916	8.13592	4.55099	2.94461	26.676	32.5955	24.0034	22.4092	21.9115	25.0331	14.3363	4.06056	4.77688	2.19574	21.2492	22.9955	30.7582	22.4995	23.9734	18.0502	11.8861	7.13441	2.92898	4.89123	0.351428	0.688828	0.687404	0.36547	0.841824	0.232252	0.133359	0.319056	0	0.0426756	0.280334	0.689446	0.265475	0.142055	0.205741	0.877824	0.110173	0.262417	0.0884607
FBgn0003459	165.631	176.692	186.974	235.338	264.711	326.221	215.863	233.116	109.954	84.7964	158.374	141.336	208.741	246.146	285.003	287.805	246.788	154.218	117.188	87.5291	173.878	178.979	223.157	211.25	252.653	322.453	240.148	198.112	96.6019	192.882	0	0	0.0763782	0.998952	0.378821	1.90447	1.77812	1.61807	1.46081	1.579	0	0	0.0331844	0.106541	0.874401	1.02917	1.95557	1.43639	1.4596
FBgn0003460	0	0.0160193	0.114567	0.121823	0.252547	0.557405	1.33359	1.84597	4.55099	6.33732	0	0	0.0553074	0.0355138	0.77153	0.0605396	0.647267	2.9004	4.48938	15.5782	0.0194234	0.0275395	0	0.218867	0.211219	0.132479	0.918314	1.72908	4.80027	4.80738	0.027033	0.0160193	0	0.121823	0.105228	0.325153	1.02242	1.25343	1.74174	3.13665	0.0147544	0	0.132738	0.497194	0.102871	0.121079	0.495779	1.85073	1.83556
FBgn0003462	289.415	300.281	313.952	361.669	359.753	360.734	374.56	362.652	341.1	245.683	327.298	330.474	326.878	311.953	338.753	407.583	366.395	301.061	269.053	93.1687	265.333	298.198	353.885	335.786	439.829	302.482	346.568	311.686	245.112	230.531	0.135165	0.112135	0.114567	0.170553	0.0210456	0.0929008	0.0889058	0.0911588	0	0.0640134	0.0147544	0	0.022123	0.177569	0	0.0605396	0.0826299	0	0.132691
FBgn0003463	0.27033	2.30677	4.27718	14.0584	74.5014	310.196	461.243	487.813	549.153	448.008	0.103281	0.383025	7.49968	23.3326	104.414	147.414	491.868	540.482	557.103	405.68	0.135964	0.881265	10.1938	20.4859	49.8477	294.997	580.062	575.504	437.529	531.607	0.432527	3.54026	7.06498	34.0375	54.908	160.997	107.087	85.1423	70.9056	39.2829	0.309843	1.34059	9.82259	60.0894	49.275	94.926	103.232	87.5782	76.0983
FBgn0003464	148.952	115.531	83.4432	65.1755	43.4381	23.7826	28.5832	39.3806	57.9268	64.8455	161.015	140.877	91.9983	69.4295	34.4102	21.5218	32.4185	50.8122	62.4753	91.5739	192.097	122.744	89.3779	71.4381	30.5564	29.0791	29.1435	37.37	56.9523	37.7883	0.405494	0.192231	0	0.0243647	0.18941	0.743206	0.889058	0.638111	1.23607	0.810836	0.118036	0.114908	0.110615	0.142055	0	0.211888	1.26699	1.06348	1.26056
FBgn0003475	221.4	239.696	239.522	236.216	170.427	57.5985	23.16	22.0376	12.136	10.6902	191.734	165.927	203.056	304.815	133.012	69.2875	22.6957	20.6619	14.4633	15.7631	215.046	211.807	224.373	231.474	137.68	49.0171	27.0643	23.4127	19.418	11.8508	0.0540659	0.304366	0.114567	0.170553	0.694505	0.743206	1.06687	0.979957	0.505666	1.53632	0.103281	0.114908	0.132738	0.284111	0.308612	0.726475	1.04665	0.745817	1.70287
FBgn0003479	62.6894	62.4751	67.9766	76.3102	66.6093	41.7589	23.8712	29.8089	32.0255	40.0937	74.3329	74.3069	71.0368	58.6333	66.2487	62.9309	27.4056	28.3687	27.0468	38.4832	63.2523	64.9382	75.4029	68.374	74.4548	33.8814	22.2301	25.1418	30.8898	33.1486	0	0	0	0	0	0	0	0	0	0	0	0	0	0	0	0	0	0	0
FBgn0003480	28.9253	29.6517	28.3745	21.246	22.5609	10.4513	6.17895	5.9709	5.78707	6.67873	32.6958	41.3667	31.6579	18.1121	15.945	17.8894	5.28831	4.5992	5.48456	9.43012	30.9221	30.2109	32.1734	24.0316	16.4751	7.94872	6.39354	4.64204	6.91564	7.99367	0	0	0	0	0	0	0	0	0	0	0	0	0	0	0	0	0	0	0
FBgn0003482	14.8681	15.3625	16.4977	18.7852	19.0463	19.0447	9.20175	4.87699	4.77573	7.21217	12.7331	16.8914	18.2846	11.2934	19.3397	21.7034	9.92936	4.39203	3.67112	8.75985	13.2565	15.9454	15.5228	15.2331	18.4465	14.937	8.92324	5.24955	7.89196	5.98128	0	0	0	0	0	0	0	0	0	0	0	0	0	0	0	0	0	0	0
FBgn0003483	474.78	453.361	471.559	418.049	377.516	298.258	199.46	249.821	195.075	164.472	440.11	479.126	526.681	406.917	430.102	383.458	248.633	190.529	200.231	158.093	441.164	452.116	459.582	422.369	367.697	329.938	245.432	211.369	164.673	165.631	0.0540659	0.0160193	0.0381891	0.0487294	0	0.139351	0.31117	0.478584	0.393296	0.618796	0	0	0.0110615	0	0	0.242158	0.275433	0.234794	0.574994
FBgn0003486	4.5956	13.6004	33.3391	90.2712	118.424	216.877	320.194	424.959	468.752	609.983	4.36732	9.23091	39.412	67.5473	96.3384	179.742	300.318	435.488	444.625	268.689	3.43794	12.2	40.8856	67.3234	146.234	186.795	340.486	469.781	565.401	606.457	0	0	0	0	0	0	0	0	0	0	0	0	0	0	0	0	0	0	0
FBgn0003495	172.876	167.145	130.263	118.023	57.1388	11.2874	3.73404	2.52966	2.75307	2.62455	140.256	122.147	136.554	113.786	45.9318	18.3132	3.05731	2.59655	2.38844	6.05562	128.923	134.916	114.453	106.544	29.7115	14.1421	3.51731	2.83507	1.89841	1.2298	0	0	0	0.0974587	0	0	0	0.0227897	0	0	0	0	0.022123	0.0355138	0	0	0.0137716	0	0
FBgn0003499	0.027033	0.0800963	0.0381891	0.0487294	0.252547	0.836107	0.622341	0.273476	0.393296	0.149365	0	0	0.0995533	0.213083	0.308612	0.242158	0.358063	0.607703	0.486534	0.577826	0	0	0.0442246	0.26264	0.10561	0.496795	0.433167	0.591938	0.515283	10.3974	0.027033	0.0480578	0.190945	0.389835	0.294638	0.882558	1.86702	0.820429	1.517	0.981538	0.0885267	0.536235	0.0774303	0.816818	0.257177	0.938363	1.66637	0.593891	1.37114
FBgn0003502	411.712	410.253	419.736	450.308	540.072	550.623	628.564	592.19	582.415	500.008	395.375	382.336	454.881	378.933	506.535	528.389	596.436	620.81	590.718	407.159	400.141	378.779	417.369	449.377	447.89	545.911	641.07	672.021	544.6	625.211	0.0540659	0.320385	0.381891	7.13885	9.23902	43.0131	84.1938	61.3498	56.5222	46.1963	0.0737722	0.0383025	0.475643	4.58128	8.48683	21.1283	70.2767	53.1878	57.9638
FBgn0003507	3.21692	2.91551	4.65907	5.06785	6.39786	23.411	93.5734	131.223	226.819	233.755	0.870512	1.91513	2.0685	4.29717	4.98923	21.7942	76.7907	254.13	203.747	245.206	2.13657	2.58872	4.00232	3.06414	4.29479	27.9861	131.977	193.642	289.236	241.18	0	0	0	0	0	0	0	0	0	0	0	0	0	0	0	0	0	0	0
FBgn0003512	69.6099	70.4047	76.7219	95.5096	116.214	125.695	82.8158	98.2692	66.2422	98.7299	71.2197	70.1319	70.5058	79.1958	147.877	115.479	96.4841	87.1363	96.9308	105.095	65.2432	66.7558	90.4393	103.349	122.894	122.112	96.5789	98.5888	101.945	374.529	0	0	0	0	0	0	0	0	0	0	0	0	0	0	0	0	0	0	0
FBgn0003513	0.189231	0.0480578	0.343702	0.146188	0.820778	1.67221	0.577888	0.296266	17.923	0.448094	0.0295089	0.383025	0.0774303	0.177569	0.257177	0.575126	0.729897	0.220983	0.574994	0.5316	0.0582702	0	0.0221123	0	0.10561	0.563034	0.952967	0.685402	0.271201	0.279499	0	0	0	0.462929	3.26207	7.98947	0.0444529	0.501373	10.2257	0.57612	0	0	0.0663689	0.532707	0.822965	0.756744	0.853842	0.29004	0.375958
FBgn0003514	127.758	124.966	132.249	143.971	147.424	156.073	165.276	145.535	178.219	191.805	126.446	121.84	127.284	127.246	143.865	159.552	155.33	159.867	149.631	165.651	112.529	112.829	136.344	133.071	124.303	152.152	149.235	153.359	155.453	164.904	0	0	0	0	0.168365	0.510954	0.488982	0.227897	0.393296	0.341405	0	0	0	0	0	0.272428	0.24789	0.441966	0.398073
FBgn0003515	0	0.0160193	0.0763782	0	0	0	0	0	0	0.0853512	0.118036	0.0383025	0.0553074	0.0355138	0	0.0605396	0.0413149	0.0138114	0.110576	0.0462261	0.203946	0.0826186	0.132674	0.13132	0	0	0.0346533	0.0467319	0.0542403	0	0	0	0	0	0	0	0	0	0	0	0	0	0	0	0	0	0	0	0
FBgn0003517	1313.37	1617	2018.94	2173.5	2260.34	2163.43	2516.57	2497.52	2747.9	2630.8	2399.43	2161.07	2046.25	1579.9	2393.54	2432.63	2341.66	2237.12	2285.76	1929.92	1636.93	1928.46	2536.77	1990.94	2537.38	1720.47	2222.93	2155.48	1498.04	2165.42	0	0	0	0	0	0	0	0	0	0	0	0	0	0	0	0	0	0	0
FBgn0003520	267.167	290.718	299.479	259.07	285.105	294.403	279.164	297.405	245.192	227.781	203.36	218.439	256.847	385.147	275.899	227.841	295.732	313.782	292.429	295.639	265.052	273.165	269.018	289.342	243.958	339.775	306.613	296.95	328.371	315.359	0.027033	0	0.0763782	0.560388	1.15751	5.57405	6.26786	5.40116	5.2814	4.48094	0	0	0.0442459	0.710277	1.23445	3.81399	6.98222	6.31182	5.15283
FBgn0003525	555.717	534.755	499.551	445.581	288.24	79.7553	15.8697	16.8188	37.5878	83.6228	411.974	344.225	429.418	447.048	217.674	96.9541	12.1879	20.6481	32.5756	264.39	424.236	430.002	414.296	425.258	195.659	96.875	18.7475	15.5617	39.8124	53.8036	0	0	0	0	0	0	0	0	0	0	0	0	0	0	0	0	0	0	0
FBgn0003527	12.1648	9.5635	5.6138	3.3136	1.57842	1.20771	0.533435	0.72927	0.449481	0.746823	9.47235	7.6222	5.45331	3.83549	1.13158	0.998903	0.84007	0.524834	0.486534	1.96461	13.237	11.0984	4.66569	3.9396	1.23211	0.794872	0.952967	0.669825	0.569523	1.118	0	0	0	0	0	0	0	0	0	0	0	0	0	0	0	0	0	0	0
FBgn0003545	158.278	177.846	178.61	209.926	217.675	213.393	188.614	196.219	154.902	169.379	160.602	185.001	203.598	189.04	214.485	224.329	203.049	158.168	168.319	174.55	162.923	173.058	200.868	201.97	217.274	220.146	188.289	170.509	188.946	146.346	0	0	0	0	0	0	0	0	0	0	0	0	0	0	0	0	0	0	0
FBgn0003557	317.097	293.905	316.931	297.931	209.551	95.7343	72.3249	100.252	149.34	166.776	344.31	251.609	324.842	243.767	196.894	131.613	85.5081	116.955	150.759	214.489	346.572	313.538	381.326	310.616	212.522	113.899	76.7745	101.206	157.351	169.544	0.0540659	0.0961156	0.0763782	0.536023	0.673459	1.30061	2.22265	1.61807	1.74174	1.66435	0.0442633	0	0.0774303	0.46168	0.617224	1.02917	2.24478	1.9336	1.68075
FBgn0003559	19.9774	25.1022	29.8639	29.2133	31.7578	32.283	46.0532	60.6434	43.4873	53.0884	23.4301	32.3273	30.5518	34.8746	34.8732	36.7778	51.3682	43.0364	60.2638	58.9845	30.6113	33.3504	30.6255	34.0119	31.7181	36.9284	47.1805	47.2616	52.83	54.9495	0	0	0	0	0	0	0.177812	0.0683691	0	0.234716	0	0	0	0	0	0.181619	0.110173	0.0552457	0.243267
FBgn0003567	317.529	353.129	369.67	415.296	430.235	466.223	469.778	478.606	531.174	518.53	338.054	398.921	426.088	349.207	484.058	520.005	499.814	530.234	537.797	496.931	338.191	385.03	369.651	408.318	430.887	463.907	514.446	509.503	514.686	524.508	0	0	0	0	0	0	0	0	0	0	0	0	0	0	0	0	0	0	0
FBgn0003575	145.843	167.818	191.404	149.234	206.142	232.206	217.152	270.514	199.513	160.097	180.166	157.385	200.567	196.036	280.323	197.541	244.116	269.019	231.9	178.294	181.317	187.048	174.422	171.198	155.915	218.59	258.687	264.363	235.674	219.546	1.35165	1.48979	0.878349	0.877129	2.02038	2.69412	3.82295	2.11944	7.13551	5.27043	0.693459	0.497933	1.32738	1.06541	1.95454	2.45185	5.26077	6.39469	8.49222
FBgn0003598	380.759	414.819	467.549	436.737	528.581	534.691	423.192	439.636	279.633	237.831	453.242	454.23	518.827	657.61	630.289	559.143	445.967	369.124	271.862	208.295	423.887	456.11	471.08	488.467	482.953	554.787	468.305	375.663	292.247	211.944	0	0	0	0.073094	0.0210456	0.232252	0.533435	0.455794	0.842777	0.512107	0	0	0	0.0710277	0	0.211888	0.578409	0.524834	0.818261
FBgn0003607	279.656	315.291	322.392	348.732	371.392	405.791	485.07	458.551	600.169	632.665	280.511	324.576	319.378	266.46	373.729	394.93	465.482	508.854	586.87	724.155	261.604	306.267	320.429	355.046	397.972	400.615	474.716	519.426	586.419	637.901	0	0	0	0.0243647	0.0631368	0	0.0444529	0.0683691	0.0561851	0	0	0	0	0	0	0	0.0137716	0.0276229	0.110576
FBgn0003612	490.783	497.51	472.781	432.741	422.659	400.077	328.018	315.409	259.07	231.664	469.132	435.883	468.155	495.844	431.337	355.64	330.712	320.908	228.273	257.11	436.133	432.481	416.374	406.261	381.075	389.189	339.776	321.952	297.318	216.947	0.0540659	0.0160193	0.0381891	0.0243647	0.0420912	0.0929008	0.355623	0.136738	0.0561851	0.234716	0	0.0383025	0.0553074	0	0.0514353	0.121079	0.234118	0.207171	0.221152
FBgn0003638	47.8213	45.2704	42.2371	37.8627	54.7396	50.3522	37.3404	39.4262	42.4198	44.0625	37.1664	42.5924	36.2595	71.4538	48.8636	46.7365	34.2225	51.2404	47.9678	84.7324	59.2317	52.7657	52.8484	58.4375	50.3406	54.1506	43.2474	44.5511	56.7896	38.7386	0.243297	0.480578	0.458269	0.609117	0.357775	0.325153	0.400076	0.410214	0.618036	0.405418	0.324598	0.497933	0.431398	0.319624	0.668659	0.544856	0.344291	0.372908	0.420188
FBgn0003651	0	0	0	0	0	0	0	0.0227897	0.11237	0.0426756	0	0	0	0	0	0	0.0550866	0.0138114	0.0221152	0.115565	0	0	0	0	0	0	0	0.0155773	0.0271201	0.0279499	0	0	0	0.0243647	0.0420912	0	0.222265	0.0683691	0	0.170702	0	0	0.0553074	0	0	0.0302698	0.0413149	0	0.110576
FBgn0003654	43.7664	48.9869	53.3883	46.5365	50.4463	50.538	40.4077	49.2485	26.1823	22.5754	56.9669	45.0438	51.1925	45.2801	63.3169	52.7905	42.4718	37.9262	20.4344	17.797	41.7312	50.48	60.5656	39.1772	40.5189	51.6998	42.5716	43.5074	34.09	10.9284	0.108132	0.064077	0.114567	0.0487294	0.0631368	0.418054	1.64476	1.9827	2.58451	2.8806	0	0.0383025	0.0331844	0.0710277	0	0.181619	1.28076	2.40319	2.41055
FBgn0003655	482.673	488.395	501.69	472.188	336.793	86.4442	13.2025	13.4231	5.33759	4.41692	586.415	549.986	534.59	426.77	264.48	164.637	14.4878	7.44436	5.55091	22.6277	594.356	590.2	572.62	520.028	343.654	99.5908	15.9405	8.45848	5.66811	4.69558	0	0	0	0	0	0	0	0	0	0	0	0	0	0	0	0	0	0	0
FBgn0003656	470.049	481.251	531.668	546.354	557.014	532.507	363.891	351.075	245.81	249.439	495.115	491.536	533.019	630.761	635.638	544.493	371.876	293.175	248.331	246.917	496.928	501.164	565.124	520.159	485.839	556.443	400.697	329.725	226.779	146.038	0.216264	0.064077	0.0381891	0.121823	0.168365	1.30061	2.88944	2.59802	3.93296	4.84368	0.0590178	0	0.0331844	0.106541	0	0.847554	3.51177	5.35883	5.17495
FBgn0003660	98.1296	104.51	107.311	109.544	118.024	119.563	133.759	130.539	134.9	152.821	94.5612	109.43	101.6	88.1453	116.244	122.229	126.162	135.352	140.962	152.592	95.398	108.671	114.409	107.901	127.788	134.135	139.965	144.386	162.287	155.401	0.027033	0.160193	0.0763782	0.121823	0.147319	1.71866	3.15616	1.43575	3.70822	3.13665	0.0295089	0	0.0110615	0.106541	0	1.33187	2.65793	2.19602	3.02978
FBgn0003676	454.721	392.552	357.297	321.614	277.612	208.284	141.005	167.618	173.724	191.72	556.213	496.592	382.694	255.877	274.047	243.097	149.202	156	159.384	160.451	467.822	398.469	349.308	272.052	295.108	185.338	140.121	163.094	140.455	121.135	0.0810989	0	0	0.0243647	0	0	0.177812	0.113948	0.168555	0.38408	0	0	0	0	0	0.0302698	0.0964015	0.138114	0.132691
FBgn0003683	9.5156	41.5219	97.9932	419.779	600.283	1071.89	1051.22	869.586	255.867	115.608	12.8364	26.6969	118.181	297.997	843.282	913.875	1009.68	836.834	155.934	28.5446	10.6052	29.2194	123.674	283.958	601.517	842.432	1088.5	670.214	478.155	70.1263	0	0	0	0	0	0	0	0	0	0	0	0	0	0	0	0	0	0	0
FBgn0003687	102.022	110.997	107.808	104.232	65.999	30.2392	35.2956	36.304	71.3551	73.5514	114.126	104.872	112.285	98.0537	70.5178	43.3463	35.3518	53.1049	51.462	76.9664	94.1744	102.585	111.888	87.8532	65.7948	33.5171	33.4232	44.2551	57.4676	54.139	0	0	0	0	0	0	0	0	0	0	0	0	0	0	0	0	0	0	0
FBgn0003701	420.876	457.174	475.11	530.955	592.539	644.778	510.319	395.173	277.33	206.742	371.827	416.923	537.444	484.16	604.674	636.15	583.794	417.354	255.364	243.866	416.914	429.975	474.773	512.367	529.421	645.535	534.303	361.659	344.155	206.578	0	0	0	0	0	0	0	0	0	0	0	0	0	0	0	0	0	0	0
FBgn0003710	0.135165	0.544655	0.381891	1.21823	0.568231	1.90447	0.533435	1.18506	0.393296	0.832174	0.339352	1.14908	0.431398	1.20747	2.31459	0.817284	0.867614	1.75405	0.796146	0.485374	0.349621	0.716028	0.530695	1.79471	1.0913	1.42415	1.23019	0.576361	0.542403	1.39749	0	0	0	0	0	0	0	0	0	0	0	0	0	0	0	0	0	0	0
FBgn0003714	56.9855	59.5756	63.6612	56.6479	60.022	55.1831	42.3192	43.1181	42.2512	50.0158	63.5916	74.4984	61.6567	62.9305	57.7619	65.2314	45.9835	44.5142	33.0401	41.6035	57.8332	56.1806	67.3098	50.9522	65.3724	50.0107	38.7078	39.5508	45.6432	34.0989	0	0	0	0	0	0	0	0	0	0	0	0	0	0	0	0	0	0	0
FBgn0003716	27.6817	31.3337	39.5639	24.7545	53.6452	69.6291	71.8359	79.0574	46.8022	42.3555	38.3173	39.4133	43.007	131.579	58.1734	62.5676	60.2923	46.2959	47.9236	50.6638	37.2832	38.9409	22.8641	43.3794	37.9491	76.5727	72.0443	61.8108	45.9415	65.822	0.378461	0.160193	0.305513	7.57742	12.3748	65.9596	87.6167	65.7483	54.4996	56.7372	0.191808	0.383025	0.840672	5.93081	14.2476	38.8361	81.7347	44.8319	57.3004
FBgn0003719	6.16351	24.157	47.1635	145.311	233.922	491.538	518.099	434.85	291.376	233.051	7.92314	24.6668	61.4465	113.573	327.18	533.263	542.382	408.984	269.119	148.409	6.90502	21.8664	66.9118	127.03	281.027	499.478	556.03	452.926	278.904	175.497	0.027033	0	0.0381891	0.243647	0.505094	0.371603	0.177812	0.136738	0	0.0640134	0.0442633	0.0383025	0.199107	0.213083	0.411483	0.393507	0.151488	0.165737	0.0221152
FBgn0003720	1.40571	11.5659	27.3816	82.0115	114.614	206.333	216.841	144.874	94.1662	47.3699	2.36071	7.08597	26.9126	62.3978	123.29	208.407	169.006	139.15	75.3685	31.5031	1.93263	7.29798	28.9229	54.4103	81.5658	184.907	204.715	163.25	74.8787	39.1299	0	0	0	0	0	0	0	0	0	0	0	0	0	0	0	0	0	0	0
FBgn0003721	506.976	510.069	517.424	535.658	580.248	626.198	588.334	532.071	515.386	478.479	405.187	423.971	480.145	435.009	556.582	532.536	522.896	587.966	529.282	503.125	411.417	479.05	479.947	529.702	550.754	618.973	624.609	627.548	581.89	562.184	2.56813	2.13056	2.21497	2.58266	3.8303	13.5171	23.6934	21.1944	30.5647	26.7149	1.78529	2.14494	1.59285	3.26727	3.18899	6.23557	22.916	26.6699	33.3939
FBgn0003731	1.08132	6.18343	21.0422	111.2	198.418	523.96	569.975	506.638	472.91	466.913	1.07707	3.94516	31.846	120.072	357.63	340.505	701.679	517.556	479.678	462.469	1.56358	4.90204	33.5222	87.109	205.094	649.079	758.683	591.112	409.053	426.487	0.810989	5.11014	12.6788	62.9583	71.4919	95.8272	68.1018	51.1629	93.4358	92.1792	0.486897	2.71948	12.8645	97.734	74.8384	61.3266	76.35	76.8191	109.536
FBgn0003733	247.054	261.386	284.814	294.764	302.299	305.365	193.548	153.17	82.4797	61.2181	259.088	248.2	300.098	310.178	325.071	295.13	188.52	136.498	79.2165	28.8451	251.115	283.685	295.818	304.094	282.435	312.948	213.031	167.207	78.4857	52.2384	0	0	0	0	0	0	0	0	0	0	0	0	0	0	0	0	0	0	0
FBgn0003741	3.51428	3.81258	5.15553	4.60493	4.94571	6.45661	7.69035	10.9391	5.6747	5.86789	4.04272	4.5963	4.21442	4.58128	4.42344	5.93288	8.49711	8.24542	8.29319	10.4009	4.83643	5.17743	5.48385	4.85884	4.04837	9.50534	9.56432	9.43985	8.40724	7.90982	0	0	0	0	0	0	0	0	0	0	0	0	0	0	0	0	0	0	0
FBgn0003742	60.5268	53.0558	51.899	54.3089	50.5515	27.2199	15.8252	11.1669	15.9566	20.5056	59.003	52.5128	55.418	60.48	48.2463	37.6253	12.3532	12.1817	13.5345	31.2257	61.1254	55.2443	61.9144	57.168	38.1251	29.1784	14.6064	11.3559	16.028	15.6799	0.0810989	0.0160193	0	0.073094	0.0210456	0.0464504	0.0889058	0	0.11237	0.106689	0	0	0	0	0	0	0.0826299	0.0138114	0
FBgn0003744	145.951	119.728	88.3695	54.2114	19.9091	2.97283	4.6231	5.0821	11.9112	17.625	142.941	124.215	80.2399	46.8072	8.74401	4.17723	3.4016	6.38088	13.8441	33.6526	138.615	122.22	65.4745	60.6699	11.8283	3.90812	4.53959	8.30271	16.5975	19.9562	0	0	0	0	0	0	0	0	0	0	0	0	0	0	0	0	0	0	0
FBgn0003747	0.216264	0.0800963	0.0763782	0.219282	0.126274	0.232252	0.0889058	0.227897	0.618036	0.277391	0.39837	0.344723	0.22123	0.319624	0.565789	0.363237	0.234118	0.469588	0.464418	0.5316	0.165099	0.165237	0.353797	0	0.387235	0.761752	0.294553	0.186928	0.298322	0.391299	0	0	0	0	0	0	0	0	0	0	0	0	0	0	0	0	0	0	0
FBgn0003748	144.816	130.477	98.2223	81.5486	32.4523	9.38298	5.91224	8.59171	7.80973	7.23351	156.766	131.11	105.947	55.2595	18.9282	13.6517	6.50022	6.86428	6.72301	8.08957	149.813	145.381	87.9627	88.8599	20.6643	8.67735	8.43809	7.43038	6.96988	5.70178	1.10835	0.833002	0.687404	0.292376	0.147319	0.232252	0.0889058	0.0455794	0.168555	0.106689	0.206562	0.497933	0.353967	0.568221	0.205741	0.272428	0.123945	0.0138114	0.0442303
FBgn0003751	1.89231	1.29756	0.954727	0.609117	0.252547	0.789657	0.488982	0.250687	0.337111	0.213378	0.737722	1.72361	0.641566	0.426166	0.154306	0.787014	0.509551	0.649137	0.508649	0.392922	2.2434	1.37698	0.77393	0.350187	0.774471	0.927351	0.554454	0.747711	0.596643	0.586948	0	0	0	0	0	0	0	0	0	0	0	0	0	0	0	0	0	0	0
FBgn0003862	264.815	179.288	186.439	115.269	105.901	274.197	577.577	729.908	962.788	875.874	311.968	217.214	176.519	248.49	140.624	227.568	655.751	854.14	1133.91	877.21	377.134	219.628	156.312	182.798	104.131	368.092	614.768	834.866	877.147	1034.84	0.027033	0.112135	0.458269	5.57951	9.91247	45.2891	44.4974	36.7598	31.9131	25.7547	0.0885267	0.0383025	0.453521	4.19063	12.3959	27.9087	47.1128	32.153	38.5467
FBgn0003865	11.2727	30.3084	41.5497	88.6144	92.8532	102.237	138.826	120.694	127.709	105.729	19.9185	35.2383	72.3974	67.4408	117.787	138.06	117.913	99.1246	111.814	80.8032	7.82763	31.5052	88.2723	75.4215	128.668	91.9733	146.826	139.152	84.7504	65.3189	0	0	0	0	0	0	0	0	0	0	0	0	0	0	0	0	0	0	0
FBgn0003866	1.54088	1.31358	0.801971	1.85172	1.24169	3.15863	9.913	10.1414	87.0307	124.122	1.22462	1.4938	0.884918	2.16634	3.03468	1.57403	4.17281	25.855	116.436	304.237	1.92292	1.43206	1.17195	1.26943	0.774471	4.60363	7.51978	22.9921	72.4379	179.327	0.378461	0.128154	0.0763782	0.194917	0.210456	0.789657	1.73366	2.11944	18.0916	19.9935	0.118036	0.15321	0.165922	0.0710277	0.257177	0.363237	0.977787	5.17928	24.2382
FBgn0003867	0	0	0	0.073094	0.0210456	0.185802	0.0444529	0.205107	0.168555	1.81371	0	0	0	0	0.257177	0.0302698	0.123945	0.0552457	0.0884607	2.86602	0	0	0	0.0437734	0	0.099359	0.0346533	0.23366	0.325442	0.586948	0	0	0	0	0.0210456	0	0	0	0.0561851	0.149365	0	0	0	0	0	0	0	0	0.0884607
FBgn0003870	221.021	181.354	149.854	97.8486	51.0356	8.63977	3.20061	3.07661	3.59585	11.3304	234.02	158.266	136.123	127.353	31.6327	16.7089	2.69924	3.56335	5.32975	37.1427	213.774	180.053	119.871	118.144	31.3661	8.94231	2.94553	2.46122	3.39002	4.83533	1.67604	1.95435	1.18386	0.974587	0.673459	0.232252	0.133359	0.0911588	0.898962	2.30448	0.973793	1.03417	1.33844	0.639249	0.257177	0.393507	0.24789	0.179549	0.552879
FBgn0003882	75.1516	96.7563	103.951	98.3602	103.734	62.3364	41.5635	56.6324	20.2828	29.3181	85.3545	110.005	119.298	126.607	97.3157	82.9997	53.1035	27.0704	35.0525	31.5493	106.44	121.835	120.645	119.808	106.912	84.0246	50.1087	36.5755	28.3134	27.5306	0	0	0	0	0	0	0	0	0	0	0	0	0	0	0	0	0	0	0
FBgn0003884	2376.44	2539.76	2742.78	2543.97	3144.04	3407.42	3841.93	3788.1	4777.31	4934.28	2504.99	2065.39	2662.15	2692.76	3145.73	2775.07	3824.68	4161.4	4286.6	4555.77	2006.23	2207.6	2414.46	2476.61	2676.64	3090.3	3697.69	3861.85	4257.27	4106.18	0.027033	0.0961156	0.0763782	3.75216	6.04009	7.57141	5.20099	4.76305	4.27007	4.84368	0	0	0.210168	2.87662	3.39473	4.69182	4.97156	4.32298	4.53361
FBgn0003885	226.915	246.745	252.544	233.17	268.857	348.982	397.898	348.181	539.321	542.065	245.765	173.204	237.567	274.38	314.681	293.617	368.378	423.955	428.526	520.46	187.3	160.803	228.973	225.345	277.683	298.309	360.828	384.697	428.01	458.518	0	0	0	0	0	0	0	0	0	0	0	0	0	0	0	0	0	0	0
FBgn0003886	0	0.720867	0	0.0974587	1.15751	0	0	0.0455794	0	0.0426756	0	0	0	0	1.02871	0.0302698	0	0	0	0.0462261	0	0	0.0221123	0	0	0	0.0346533	0.0311546	0.0271201	0.0279499	0	0	0	0	0	0	0	0	0	0	0	0	0	0	0	0	0	0	0
FBgn0003888	0	0.064077	0.0763782	0	0.18941	0.232252	0.222265	0.227897	0.337111	1.06689	0.0442633	0.30642	0.0442459	0	0.205741	0.151349	0.206575	0.511023	0.309612	7.90466	0.0097117	0	0.154786	0.26264	0.0352032	0.264957	0.121287	0.249237	0.244081	0.894397	0	0.0160193	0	0.0243647	0.0841824	0.0929008	0	0.0455794	0.11237	0.725485	0	0	0.0331844	0	0.0514353	0.0908093	0.0137716	0.0552457	0.154806
FBgn0003889	0.027033	0.0160193	0	0	0.0841824	0	0	0	0	0.0426756	0.0295089	0	0	0	0	0.121079	0	0.0138114	0.0663455	0.0462261	0	0	0	0.0437734	0	0.0331197	0	0.0467319	0.0271201	0.139749	0	0	0	0	0	0	0	0	0	0	0	0	0	0	0	0	0	0	0
FBgn0003890	0.27033	0.128154	0.0381891	0.194917	0.168365	0.232252	0.133359	0.136738	0.11237	0.213378	0.0590178	0.0383025	0.176984	0.106541	0.154306	0.393507	0.137716	0.09668	0.265382	0.161791	0.213657	0.0826186	0.0221123	0.218867	0.10561	0.165598	0.0346533	0.124619	0.135601	0.167699	0	0	0	0	0	0	0	0	0	0	0	0	0	0	0	0	0	0	0
FBgn0003891	464.832	409.757	342.785	189.533	134.629	72.2304	84.905	95.7623	186.928	236.081	514.399	464.073	338.525	293.38	120.924	94.1087	71.5712	115.491	170.154	260.137	526.782	419.152	285.956	236.726	93.0421	87.7671	74.3314	120.413	163.48	211.05	0.027033	0.0160193	0	0	0	0	0	0.136738	0.11237	0.0640134	0	0	0	0.142055	0	0.151349	0.137716	0.124303	0.110576
FBgn0003892	0.216264	0.592713	0.496458	7.13885	16.5208	129.504	223.42	288.563	325.761	258.251	0.103281	0.15321	0.873857	3.87101	28.9067	68.0162	229.532	408.252	417.999	401.89	0.135964	0.0550791	0.331684	2.58263	20.8403	124.596	264.37	322.98	363.762	489.179	0.594725	1.07329	1.18386	18.0055	35.6933	194.813	174.522	160.508	163.667	109.271	0.457388	0.15321	1.21676	11.9682	50.4581	128.193	166.169	168.651	177.187
FBgn0003896	0	0.0320385	0.152756	0.706576	0.989143	4.73794	21.9597	23.519	60.7923	67.2354	0	0	0.165922	0.319624	0.977271	2.93617	13.5788	42.2491	79.3271	100.195	0.0194234	0	0.28746	0.350187	0.98569	5.29915	17.5866	41.202	77.7806	81.6137	0.027033	0.192231	0.801971	3.02122	3.17788	10.1262	39.1186	34.5036	56.8593	44.6173	0.0147544	0.114908	0.453521	2.52148	2.57177	5.63018	20.6162	47.5527	68.8445
FBgn0003900	0.135165	1.55387	4.65907	16.1781	36.8719	75.7606	149.94	259.278	130.012	114.243	0.162299	0.880958	7.45543	19.7457	50.2523	48.1289	190.682	176.524	177.319	154.811	0.242793	1.12912	7.51818	15.4958	30.2748	109.792	164.586	174.435	152.632	173.485	0	0.064077	0.0763782	0.219282	0.315684	0.418054	0.577888	0.683691	0.505666	0.341405	0.0737722	0	0.121676	0.568221	0.0514353	0.665935	0.798755	0.58008	0.309612
FBgn0003916	0.243297	0.784944	0.190945	1.29133	1.41005	1.99737	1.02242	1.18506	1.57318	1.96308	0.870512	1.03417	0.486705	1.24298	1.08014	1.87673	1.51488	1.22922	1.10576	1.31744	0.543855	1.1842	0.641256	1.00679	0.668861	1.45727	1.23019	0.716556	1.35601	0.950297	0	0	0	0	0	0	0	0	0	0	0	0	0	0	0	0	0	0	0
FBgn0003920	32.6558	60.7771	50.8297	81.7679	87.2129	85.0971	102.064	78.4193	89.84	119.47	44.9125	58.2198	56.9555	32.1045	54.0585	64.7471	75.8542	62.9801	72.1839	74.2391	32.8644	36.9856	47.8731	40.7092	44.2152	50.6731	49.2424	49.9253	49.7655	39.3535	0	0	0	0	0	0	0	0	0	0	0	0	0	0	0	0	0	0	0
FBgn0003922	6.75824	12.3188	9.50908	16.8604	15.9947	21.6923	23.7823	19.394	24.0472	31.1958	7.55427	12.3717	12.0017	6.96071	10.3899	15.377	20.0515	18.3554	21.8719	23.0899	7.09925	7.71107	9.50829	11.1622	9.04722	12.9829	12.0767	10.2187	15.7026	14.3383	0	0	0	0	0	0	0	0	0	0	0	0	0	0	0	0	0	0	0
FBgn0003923	6.86637	10.5567	7.7142	11.7681	11.091	10.1262	11.6467	7.31549	9.10199	7.29752	2.40497	2.29815	5.1104	6.17941	4.06339	4.72209	7.98755	6.46375	6.61243	8.20513	3.59333	4.04831	3.22839	5.77809	5.63251	8.04808	7.5371	6.35554	6.42747	6.26078	0	0	0	0	0	0	0	0	0	0	0	0	0	0	0	0	0	0	0
FBgn0003930	424.85	600.658	698.86	1099.53	979.167	936.997	1063.8	929.136	801.2	1200.12	669.38	1131.88	808.528	618.402	938.746	1260.49	855.316	759.932	744.352	832.37	604.825	620.438	759.911	720.904	788.904	649.41	708.262	597.624	723.565	744.11	0	0	0	0	0	0	0	0	0	0	0	0	0	0	0	0	0	0	0
FBgn0003931	267.707	332.255	328.044	496.187	433.139	407.277	512.675	433.802	500.946	626.051	311.806	441.169	363.746	330.598	491.207	646.441	384.601	375.187	386.595	442.985	288.428	290.184	370.779	342.789	337.669	342.954	376.162	311.546	411.467	461.9	0	0	0	0	0	0	0	0	0	0	0	0	0	0	0	0	0	0	0
FBgn0003933	109.321	101.802	58.1238	39.885	46.3634	19.5092	78.0148	4.37562	31.1827	6.48669	1.3279	3.21741	7.4665	43.7175	1.69737	3.6021	17.2972	9.57132	12.7604	52.4435	1.81609	2.47856	3.33896	41.4096	46.257	46.5331	68.2151	53.6794	95.49	173.988	0	0	0	0	0	0	0	0	0	0	0	0	0	0	0	0	0	0	0
FBgn0003934	336.155	392.216	301.426	244.256	266.227	157.049	342.954	61.3726	200.862	34.8659	6.22637	18.0788	47.9073	329.888	12.6017	18.4343	137.84	102.329	98.9875	279.899	32.4565	36.7928	14.7931	255.155	296.024	242.8	313.058	257.337	358.257	569.116	0	0	0	0	0	0	0	0	0	0	0	0	0	0	0	0	0	0	0
FBgn0003935	203.423	243.813	165.664	109.641	121.812	57.8307	173.055	22.4934	98.6049	18.9693	3.31975	5.74538	23.5609	129.554	7.35525	9.50471	61.5455	36.3655	48.2774	143.925	10.3527	13.2741	6.6558	110.09	101.808	101.015	152.821	106.393	171.02	350.1	0	0	0	0	0	0	0	0	0	0	0	0	0	0	0	0	0	0	0
FBgn0003936	1.78418	1.34562	0.687404	1.02332	1.01019	1.06836	2.48936	0.319056	2.02266	0.362742	0	0.0383025	0.685812	0.497194	0.257177	0.272428	0.853842	0.372908	0.884607	2.86602	0.0679819	0.137698	0.0442246	0.787921	0.563251	0.927351	2.16583	1.46427	2.27809	9.27937	0	0	0	0	0	0	0	0	0	0	0	0	0	0	0	0	0	0	0
FBgn0003938	302.12	323.044	172.92	80.7202	98.8301	34.0481	156.163	9.52609	55.5671	13.5282	3.40828	7.46899	17.9196	113.218	7.50956	7.08313	32.7352	19.3636	21.0536	85.9112	4.817	4.68172	6.16933	100.066	159.611	78.9573	117.908	167.768	168.986	448.987	0	0	0	0	0	0	0	0	0	0	0	0	0	0	0	0	0	0	0
FBgn0003941	708.101	749.99	847.225	965.938	891.491	965.146	992.322	968.767	932.055	991.055	737.663	918.418	816.669	723.097	903.256	908.79	977.415	1027.29	951.306	877.14	775.217	798.646	925.554	823.64	1076.34	955.436	896.413	981.963	948.229	914.353	0	0.0160193	0	0.121823	0.168365	0.418054	0.177812	0.433004	0.449481	0.618796	0.0295089	0	0.0553074	0.0355138	0.0514353	0.302698	0.302976	0.538646	0.420188
FBgn0003942	1309.21	1359.63	1582.33	1832.05	1812.43	1937.77	2004.91	1835.85	2087.33	2292.64	1584.92	2117.17	1756.2	1521.06	1937.21	2349.66	1894.58	1817.74	1931.41	1643.52	1447.47	1646.23	1816.44	1677.22	2113.32	1854.17	1760.13	1901.27	1771.38	1696.7	0.108132	0.0800963	0.0381891	0.194917	0.568231	1.30061	0.711246	0.387425	0.842777	0.512107	0	0	0.0774303	0.106541	0.154306	0.151349	0.812527	0.58008	0.7298
FBgn0003943	458.614	440.93	386.053	298.394	144.583	40.9693	12.0467	25.7296	27.7554	49.8237	617.355	526.851	421.829	285.247	116.09	83.2116	12.0089	19.0736	24.4815	81.2193	451.691	425.486	371.044	270.651	186.683	38.6506	10.8118	17.4777	20.313	28.3691	0	0.0160193	0	0	0.0420912	0.0464504	0	0.0227897	0.0561851	0.0426756	0	0	0	0.142055	0	0	0	0.0552457	0.154806
FBgn0003944	0	0	0	0	0.105228	0.278702	2.40046	3.07661	10.5628	16.6221	0	0	0	0	0.205741	0.0302698	1.80409	7.09907	12.3624	36.6573	0	0	0.0442246	0.0437734	0	0.662393	2.13118	7.22787	14.1567	15.4842	0.0810989	0.0800963	0.649214	4.4831	7.95523	29.0779	47.4757	43.4144	79.221	83.3881	0.0147544	0.0766051	1.01766	2.66354	6.89233	27.2125	39.6899	55.6462	93.0827
FBgn0003950	2.6222	1.47377	2.36772	1.34006	1.38901	0.510954	1.42249	1.34459	4.32625	5.5905	1.6525	3.86856	2.24548	1.42055	0.822965	0.998903	1.61128	2.07171	4.35669	7.4424	2.81639	1.15666	1.48152	1.09433	1.02089	0.861111	1.09158	2.18082	4.1765	6.14898	0	0	0	0	0	0	0	0	0	0	0	0	0	0	0	0	0	0	0
FBgn0003961	0	0	0	0.0974587	0.0631368	0.510954	0.622341	0.410214	0.280926	0.128027	0	0	0.022123	0	0.308612	0.302698	0.482008	0.276228	0.287497	0.184904	0	0	0.0663369	0.0437734	0.457642	0.827992	0.398514	0.358278	0.0813604	0.0279499	0	0	0	0	0	0	0	0	0	0	0	0	0	0	0	0	0	0	0
FBgn0003963	3.40615	2.89949	1.87127	0.77967	0.883915	0.418054	5.46771	11.4176	33.4301	42.3768	3.40828	1.4938	1.64816	2.3084	0.565789	0.756744	3.31897	28.3272	56.3937	73.6151	4.40911	3.30474	1.21618	0.787921	1.0561	1.09295	4.73018	19.4872	49.1146	59.9246	0.72989	0.816982	0.649214	0.682211	1.28378	1.48641	22.8932	26.7095	52.9264	55.0088	0.177053	0.45963	0.962348	0.781304	0.462918	1.18052	9.84673	46.5169	65.4167
FBgn0003964	211.263	181.482	158.867	113.101	70.9237	16.9079	16.8476	17.6392	34.9471	40.4138	203.611	165.39	138.711	109.169	39.4509	26.1834	14.3225	24.2114	35.4285	56.234	178.52	159.399	132.607	110.615	46.3978	23.3825	18.245	24.0046	31.9475	22.2481	0	0	0	0	0	0	0	0	0	0	0	0	0	0	0	0	0	0	0
FBgn0003969	263.301	268.755	264.459	276.856	316.21	315.398	303.035	242.482	239.405	202.56	251.475	254.827	288.594	259.819	291.69	288.653	265.848	207.945	222.058	189.804	257.088	243.146	266.475	272.533	281.027	284.995	275.737	239.906	242.807	151.488	0	0	0	0	0.147319	0.325153	0.622341	0.319056	0.337111	0.106689	0	0	0	0	0	0.121079	0.426921	0.372908	0.530764
FBgn0003975	0	0	0	0.0487294	0.547185	1.25416	1.24468	0.615322	0.730406	0.426756	0	0	0.022123	0.142055	0.720095	0.665935	1.34962	0.428154	0.574994	0.138678	0	0	0	0.0875467	0.352032	0.927351	1.14356	0.950216	0.352562	0.223599	0	0	0	0.0974587	0.210456	0.418054	0.177812	0.0911588	0.280926	0.149365	0	0	0.0442459	0.390652	0.257177	0.454047	0.123945	0.0138114	0.0221152
FBgn0003977	57.6343	64.4455	68.1675	63.3969	89.5911	119.656	121.49	166.912	148.947	165.56	62.7211	48.4144	58.6811	96.349	84.8683	82.9695	140.498	208.387	212.571	257.757	82.1124	77.9919	67.5088	77.3476	70.5824	106.016	156.98	164.528	199.306	215.55	0	0	0	0	0	0	0	0	0	0	0	0	0	0	0	0	0	0	0
FBgn0003978	60.8242	60.1203	64.0431	60.2295	68.1667	68.9788	90.595	101.619	143.328	170.532	79.3051	78.6351	69.7205	65.9137	72.2152	88.7813	83.5388	100.216	116.082	155.042	60.7758	59.6231	72.263	58.131	59.775	64.2521	87.1012	96.0809	112.494	114.343	0	0	0	0	0	0	0	0	0	0	0	0	0	0	0	0	0	0	0
FBgn0003984	4.00088	7.16061	3.93348	7.65051	5.93486	9.47588	14.6695	20.5563	24.4405	26.8003	2.50826	4.63461	2.80961	4.90091	6.73803	5.41829	11.4856	22.5541	30.9833	43.545	2.62216	3.13951	4.22345	5.95318	8.09674	10.0353	16.8415	21.9796	30.7271	54.67	2.10857	3.9888	2.90237	6.67592	4.92467	16.2576	23.56	25.8435	25.789	23.4716	0.66395	0.689446	2.48883	4.01306	4.57774	8.80851	22.7921	22.0707	27.268
FBgn0003996	5.10923	5.01403	3.8571	5.04349	4.60898	7.71077	5.60107	6.70017	9.21436	14.3177	3.45254	3.29402	4.63476	5.18502	4.372	5.11559	5.57752	8.96361	8.71337	15.3008	4.70046	3.49752	6.32412	4.07092	3.2739	5.79594	5.75246	8.9258	9.11237	13.4719	0	0.064077	0	0.073094	0.0420912	0	0.222265	0.0227897	0.11237	0.0426756	0.0147544	0	0.0110615	0	0	0	0.0275433	0.0828685	0.199036
FBgn0003997	4.37934	4.43734	3.66615	4.0689	5.11408	9.61523	9.60183	17.9583	12.9226	28.2512	2.47875	1.37889	2.10168	5.07848	5.0921	4.96424	8.46956	8.61833	23.5084	24.9852	2.89409	2.80903	2.56503	2.6264	4.78764	10.2671	12.1633	19.7988	11.9329	31.5554	0.783956	0.480578	1.14567	2.43647	1.49424	7.98947	9.42401	13.4003	15.0576	21.7859	0.309843	0.15321	0.575197	1.95326	1.64593	6.23557	7.65703	6.27039	17.8691
FBgn0004034	0.027033	0.192231	0.190945	0.4142	1.57842	3.06573	2.08929	1.82318	1.68555	1.89906	0	0.0383025	0.619443	1.13644	1.90311	2.66374	2.36872	2.18221	2.01248	1.73348	0	0.0550791	0.884492	1.18188	2.32341	1.78846	2.44306	2.16525	1.70857	0.866447	0.0540659	0.064077	0.0381891	0.438564	0.252547	0	0.177812	0	0.11237	0.0213378	0.0885267	0.15321	0.132738	0.497194	0.462918	0.272428	0.0413149	0.0138114	0.0221152
FBgn0004045	0.0810989	0	0.0381891	0.073094	0.0210456	0	0	0.0911588	0.0561851	0.170702	0.0590178	0	0	0.0710277	0.0514353	0.0302698	0.0688582	0	0.0442303	0.115565	0	0	0	0.0437734	0	0.0331197	0.05198	0.0778866	0.0813604	0.0558998	0	0	0	0	0	0	0	0	0	0	0	0	0	0	0	0	0	0	0
FBgn0004047	0.027033	0.0160193	0.0763782	0.0243647	0.147319	0.510954	0.666794	0.979957	1.40463	1.40829	0.147544	0.15321	0.0331844	0.0710277	0.154306	0.363237	0.9227	1.06348	1.21633	1.75659	0.0291351	0.0550791	0.0221123	0	0	0.496795	0.849007	0.794443	1.24753	1.90059	0	0	0	0	0	0	0	0	0	0	0	0	0	0	0	0	0	0	0
FBgn0004049	156.737	160.401	160.089	179.129	191.831	224.309	201.283	184.756	135.069	117.123	111.042	117.933	130.072	213.261	168.554	173.93	201.989	221.825	155.823	159.665	147.424	158.876	173.913	172.774	167.532	229.817	221.833	207.661	189.977	145.898	0	0.0480578	0.0763782	0.487294	0.273593	1.71866	1.11132	1.23064	0.674221	0.554782	0	0.0766051	0.0663689	0.355138	0.257177	0.544856	1.69391	1.06348	1.65864
FBgn0004050	122.703	123.108	127.819	136.662	141.426	172.285	197.638	209.62	225.976	217.645	148.341	138.77	132.284	119.646	139.853	174.929	194.511	212.406	202.177	218.996	131.865	125.58	147.268	128.081	135.779	168.811	198.65	202.817	176.444	139.861	0	0	0	0	0	0	0	0	0	0	0	0	0	0	0	0	0	0	0
FBgn0004052	0.919121	2.09852	8.51617	78.0888	139.385	613.981	863.675	625.851	384.418	97.5137	0.545914	1.80022	9.80047	31.5363	252.856	409.883	808.506	506.796	315.252	32.6587	0.980882	1.62483	7.54029	36.3319	153.873	515.11	865.831	794.474	235.213	130.023	0	0	0	0	0	0	0	0	0	0	0	0	0	0	0	0	0	0	0
FBgn0004053	7.89362	16.9003	42.9245	101.82	149.445	293.892	152.562	90.0421	47.0831	42.3342	9.39858	15.321	37.0449	57.852	219.475	266.889	109.994	67.3031	42.9034	36.7035	8.82794	19.6081	45.5071	69.9061	140.003	271.614	166.319	101.128	46.8636	21.1301	0	0	0	0	0	0	0	0	0	0	0	0	0	0	0	0	0	0	0
FBgn0004054	4.46044	12.0945	28.1835	62.8852	52.3193	33.8159	4.5342	1.3218	8.14684	12.6746	5.32635	12.5632	26.6029	35.4428	50.2523	59.0866	3.93869	2.11315	6.72301	27.2041	4.68104	13.4668	30.2717	47.4941	60.4439	43.188	5.75246	1.80697	6.02067	1.36954	0	0	0	0	0	0	0	0	0	0	0	0	0	0	0	0	0	0	0
FBgn0004055	57.9857	65.3746	88.1786	93.4142	88.7072	80.6379	68.2352	57.0882	37.0822	38.7708	70.2459	91.5047	85.9034	81.1491	92.7379	114.268	80.5228	35.2744	35.1631	33.1903	58.6781	85.4001	91.2574	81.2434	87.6208	84.2895	67.0716	56.4522	34.1714	36.9218	0.27033	0.384462	0.381891	0.292376	0.568231	5.85275	11.4688	8.88798	8.87725	6.70007	0.177053	0	0.508828	0.248597	0.617224	3.35995	12.1879	10.3586	10.3499
FBgn0004057	5.24439	5.51063	4.23899	4.33691	3.15684	1.11481	0.355623	0.546953	0.168555	0.0640134	3.9837	4.63461	3.21889	6.85417	1.95454	1.39241	0.179031	0.359097	0.0221152	0.670278	6.76905	6.52687	6.1251	5.90941	2.00658	1.05983	0.433167	0.482897	0.244081	0.307449	0	0.0160193	0.0763782	0.073094	0.0420912	0.0929008	0.0444529	0.113948	0.0561851	0.0213378	0.0885267	0	0.154861	0.0355138	0	0.0605396	0.0413149	0.138114	0.176921
FBgn0004066	410.982	419.801	451.204	514.899	522.478	531.439	524.144	487.335	430.996	341.853	428.646	484.565	453.841	383.159	594.232	634.122	546.913	451.178	382.968	145.612	387.235	398.965	485.232	461.503	619.119	483.713	499.337	456.618	369.81	313.123	0	0	0	0	0	0	0	0	0	0	0	0	0	0	0	0	0	0	0
FBgn0004087	14.5437	11.5018	5.80474	2.31464	0.441957	0.232252	0.133359	0.341845	0.393296	0.896187	15.3594	15.7806	6.3161	2.20186	0.257177	0.272428	0.16526	0.276228	0.353843	2.01084	15.1794	13.6321	3.18417	2.49508	0.422438	0.099359	0.242573	0.342701	0.379682	1.39749	0	0	0	0	0	0	0	0	0	0	0	0	0	0	0	0	0	0	0
FBgn0004101	76.3681	90.2846	83.2904	83.8389	72.0391	34.5126	11.1577	12.1013	7.86591	9.85806	81.1052	72.0471	78.3374	79.0183	65.8372	48.7949	8.45579	8.63214	7.45281	14.9079	71.5072	76.4222	85.464	73.4955	56.818	27.0588	9.0272	8.48964	8.73269	8.10547	0.162198	0.288347	0.0381891	0.073094	0.420912	0.789657	3.46733	5.35558	6.23655	5.12107	0.0737722	0	0.0995533	0.390652	0.0514353	0.726475	3.00222	5.48314	7.16531
FBgn0004102	0.324395	1.666	2.06221	7.16322	27.2961	54.765	85.2162	84.0256	46.128	32.7535	0.177053	1.11077	5.75197	14.8093	28.7009	36.2329	75.2483	69.4991	74.8377	43.7992	0.320486	0.716028	5.28484	14.0075	20.1362	53.1239	93.2002	79.6157	64.8171	67.6388	0.756923	1.8262	3.24607	16.8116	39.9024	50.6774	55.9217	41.3861	36.8574	27.1203	0.339352	0.995866	5.44225	42.6876	39.2966	39.5626	48.7929	34.0728	45.6457
FBgn0004103	280.575	305.984	319.604	332.846	318.904	341.039	332.819	341.025	378.407	357.728	238.609	262.564	281.548	285.993	294.776	279.784	340.242	329.554	358.111	384.855	244.036	289.11	288.632	290.787	315.526	321.625	363.756	340.691	347.789	371.063	0	0	0	0	0	0	0	0	0	0	0	0	0	0	0	0	0	0	0
FBgn0004106	258.462	287.001	281.95	343.177	338.329	354.927	377.094	325.893	417.568	393.447	197.562	234.411	288.273	279.458	307.84	344.379	377.798	347.661	363.175	379.863	218.542	256.889	271.561	311.798	385.651	344.974	363.687	367.438	418.491	327.377	0	0	0	0.0243647	0	0	0.0889058	0.0683691	0.0561851	0.0213378	0	0	0.0110615	0.0710277	0.0514353	0.0908093	0.0550866	0.0276229	0.0663455
FBgn0004107	217.48	191.991	179.03	174.354	98.0514	74.6922	79.8374	79.9918	130.967	145.801	186.644	176.038	164.86	182.363	90.6291	87.3586	77.9337	105.561	109.05	159.203	188.961	165.485	148.528	148.26	87.4448	82.4348	69.1681	85.5506	124.97	118.815	0	0	0	0	0.0420912	0.464504	1.28913	0.979957	2.35977	1.96308	0	0	0.0110615	0	0.0514353	0.544856	1.28076	1.20159	1.48172
FBgn0004108	99.238	106.544	142.025	393.075	630.842	2062.03	2678.55	2683.78	2226.73	1913.62	77.4018	99.012	137.671	251.758	922.801	1302.33	2638.94	3536.57	2512.88	1945.54	94.1549	100.932	167.058	275.028	702.339	1632.77	2748.53	2928.43	2844.63	2644.87	0.162198	0.20825	0.572836	11.2321	12.6905	28.6134	29.0277	25.4105	27.8678	18.3078	0.0147544	0.114908	0.97341	6.64109	14.1962	22.5813	28.0804	26.0069	29.5016
FBgn0004110	0	0	0.0381891	0.268012	0.610322	1.20771	0.400076	1.02554	6.18036	11.373	0	0	0.0442459	0.248597	0.514353	0.605396	0.537094	4.64064	5.17495	45.9256	0	0	0	0.350187	0.633658	0.761752	0.485147	1.26176	6.75292	7.37877	0	0	0	0	0.0420912	0.0929008	0.0444529	0.182318	1.23607	0.832174	0	0	0	0.106541	0.257177	0.272428	0.0413149	0.593891	0.619225
FBgn0004117	0.324395	1.45775	0	0.0487294	2.1677	0	0	0	0.0561851	0	0	0.15321	0.022123	0	2.16028	0	0.0137716	0	0	0	0.0388468	0	0	0.0437734	0	0.0331197	0	0	0	0	0	0	0	0	0	0	0	0	0	0	0	0	0	0	0	0	0	0	0
FBgn0004118	0.027033	0	0.114567	0.194917	0.210456	1.39351	4.08967	4.28446	10.5628	13.2508	0	0	0.0331844	0.177569	0.102871	1.21079	4.58596	4.94449	12.3845	19.7154	0	0	0	0	0.844877	2.05342	3.86385	4.50184	10.6582	26.9717	0	0	0.0381891	0	0	0.232252	0.0889058	0.250687	0.337111	0.38408	0	0	0	0.0355138	0	0.211888	0.179031	0.29004	0.552879
FBgn0004132	40.2791	41.6501	44.4139	50.9709	54.2134	61.8255	52.7211	53.8065	48.5439	56.1611	43.083	52.7426	48.9581	40.6633	49.5322	58.7234	53.5855	48.7267	50.2457	50.7794	42.343	49.7639	55.1923	46.4873	62.7673	48.0235	51.5642	52.0594	51.2028	50.6732	0	0	0	0	0	0	0.0444529	0.0227897	0.0561851	0.0213378	0	0	0	0	0	0.0302698	0	0.0276229	0.0221152
FBgn0004133	0.324395	0.192231	0.229135	0.0487294	0.147319	0.185802	0.0444529	0.0455794	0	0.0426756	0.103281	0.0383025	0.0331844	0.0355138	0.257177	0.0605396	0.0137716	0.0552457	0	0.0693391	0.0291351	0.110158	0.0442246	0.0875467	0	0.132479	0	0.0311546	0	0.0279499	0	0	0	0	0.0210456	0.0929008	0	0.0455794	0	0	0	0	0.0110615	0	0	0.0302698	0	0	0
FBgn0004143	4.35231	14.8979	20.9276	54.8449	71.3025	48.7265	7.42363	8.31824	0.955147	0.597458	4.92798	7.92862	23.03	39.7755	58.8935	47.2814	9.79164	1.5745	0.64134	0.693391	3.05919	13.7698	47.4309	62.2457	80.897	47.593	10.5173	3.97222	0.867845	0.642848	0	0	0	0	0	0	0	0	0	0	0	0	0	0	0	0	0	0	0
FBgn0004167	68.7178	69.86	62.2864	36.5958	26.1176	14.8177	13.8249	26.6411	20.2266	31.4946	101.658	109.698	60.8824	85.8014	27.878	16.6181	17.8756	17.0985	29.5237	43.545	127.699	104.127	51.7428	51.8277	21.8612	20.9316	16.6856	18.428	25.6828	26.6363	0	0.0480578	0	0.268012	0.420912	1.06836	1.5114	1.5497	2.41596	5.91057	0	0	0.022123	0.248597	0.411483	0.908093	1.14305	1.75405	3.80381
FBgn0004168	0	0	0	0.0243647	0.0841824	0.139351	0.400076	0.569742	2.13503	2.7099	0.0295089	0	0	0.0355138	0	0.151349	0.261661	0.455777	2.85286	3.1896	0	0	0.132674	0	0	0.165598	0.15594	0.514051	2.49505	4.77943	0	0	0	0.0974587	0.0210456	0.0464504	2.2671	1.34459	2.30359	2.49652	0	0	0.022123	0	0.0514353	0.181619	0.853842	1.56069	6.21436
FBgn0004169	0.486593	1.21746	0	0.073094	1.8941	0.185802	0.177812	0.0911588	0.337111	0.234716	0.0590178	0.114908	0.0774303	0.0710277	1.5945	0.211888	0.316748	0.09668	0.199036	0.138678	0.0097117	0.0275395	0.0221123	0	0.176016	0.198718	0.242573	0.218082	0.0542403	0.167699	0.0540659	0.0320385	0.0381891	0	0	0	0	0.0911588	0	0	0	0	0.0110615	0	0.0514353	0	0	0	0.0442303
FBgn0004170	12.6785	44.9981	48.0419	93.0244	169.396	43.3382	5.11208	2.8715	3.25874	4.73699	14.2675	34.1659	102.086	151.289	147.259	114.904	6.08707	2.47225	3.05189	15.0004	6.82733	35.6912	115.669	155.877	162.111	64.6165	6.60146	3.17777	1.70857	1.62109	0	0	0	0	0	0	0	0	0	0	0	0	0	0	0	0	0	0	0
FBgn0004177	435.393	499.112	519.219	572.668	611.859	675.157	650.301	641.849	556.176	519.34	408.211	458.481	514.934	648.731	600.816	625.041	657.458	638.488	617.566	522.956	452.39	512.042	526.029	595.493	620.914	660.539	708.644	669.139	644.347	536.275	0.027033	0	0	0.511658	0.736596	2.83347	4.22303	3.64635	7.24788	6.14528	0.0590178	0	0.0774303	0.284111	0.874401	1.96754	3.82852	5.1931	4.93168
FBgn0004179	316.123	323.333	333.658	343.713	364.489	393.714	372.115	357.16	403.971	365.111	282.164	278.498	325.849	350.166	376.352	375.497	356.658	405.545	358	308.49	270.752	284.153	297.41	330.97	316.301	390.481	402.966	385.897	376.129	373.383	1.73011	1.37766	1.98583	3.02122	2.90429	8.54687	7.42363	4.23888	6.68603	4.84368	0.309843	0.229815	0.730057	2.45045	1.80024	4.78262	5.93558	5.51076	5.41822
FBgn0004183	7.86659	11.4057	14.4355	23.0734	21.698	23.0394	26.6717	23.0404	23.8225	31.4306	10.8888	19.3428	15.4529	13.4242	19.3911	27.4244	22.3652	16.1041	20.0585	23.2517	10.7703	14.9815	13.2453	18.9101	19.4674	16.7917	17.8985	15.2813	15.9195	17.6084	0	0	0	0	0	0	0	0	0	0	0	0	0	0	0	0	0	0	0
FBgn0004185	0.513626	0.592713	0.954727	2.58266	1.74678	1.34706	1.5114	2.16502	1.46081	2.41117	0.841003	0.804353	1.11721	2.0598	1.38875	2.39131	1.47357	1.07729	1.39326	1.82593	0.553567	1.07404	1.12773	2.58263	1.90097	1.15919	1.80197	1.26176	1.41025	1.25775	0	0	0	0	0	0	0	0	0	0	0	0	0	0	0	0	0	0	0
FBgn0004186	0.351428	0.496597	0.611025	1.07205	0.883915	1.34706	0.889058	0.546953	0.618036	1.06689	0.501651	0.536235	0.619443	0.958873	0.874401	0.544856	0.550866	0.732006	0.464418	0.716504	0.534144	0.137698	0.398021	1.26943	1.16171	0.728633	0.849007	0.747711	0.678004	0.642848	0	0	0	0	0	0	0	0	0	0	0	0	0	0	0	0	0	0	0
FBgn0004187	606.268	777.062	785.206	950.88	960.1	940.528	1119.99	1087.93	1346.87	1635.65	920.899	1076.22	1020.47	881.595	1352.8	1619.83	919.271	872.426	1166.57	1327.45	676.546	753.426	1021.43	766.778	783.095	902.577	1048.47	786.499	1015.84	1040.63	0	0	0	0	0	0	0	0	0	0	0	0	0	0	0	0	0	0	0
FBgn0004188	0.0540659	0.0320385	0	0.121823	0.252547	0.278702	0.577888	0.227897	0.393296	0.469431	0.0442633	0.0766051	0.0995533	0.0710277	0.462918	0.302698	0.468236	0.4834	0.176921	0.277357	0.0097117	0	0.0884492	0.175093	0.387235	0.397436	0.5198	0.607515	0.298322	0.642848	0	0	0	0	0	0	0	0	0	0	0	0	0	0	0	0	0	0	0
FBgn0004189	0.0810989	0.192231	0.114567	0.536023	0.126274	0.232252	0.622341	0.159528	0.505666	0.320067	0.0147544	0	0.254414	0.177569	0.308612	0.272428	0.316748	0.207171	0.287497	0.115565	0.11654	0.0550791	0.243235	0.218867	0.457642	0.198718	0.381187	0.358278	0.488163	0.307449	0	0	0	0	0	0	0	0	0	0	0	0	0	0	0	0	0	0	0
FBgn0004190	0	0.0160193	0	0.0974587	0.0210456	0.139351	0.0444529	0.0911588	0.11237	0.19204	0	0	0.0331844	0.106541	0.0514353	0.0302698	0.0964015	0.0138114	0.0663455	0.161791	0.0679819	0	0.0221123	0	0.10561	0.0331197	0	0.124619	0	0.139749	0	0	0	0	0	0	0	0	0	0	0	0	0	0	0	0	0	0	0
FBgn0004191	658.144	894.483	840.465	1155.86	1191.05	1264.98	1306.87	1223.92	1253.71	1522.64	752.919	1087.45	1068.15	921.193	1279.61	1502.62	1239.28	1079.93	1171.82	1274.2	786.055	856.369	918.102	1018.56	1011.74	1047.67	1048.21	1062	1037.67	1037.56	0	0	0	0	0	0	0	0	0	0	0	0	0	0	0	0	0	0	0
FBgn0004192	0.621758	0.608732	0.458269	1.68116	2.10456	1.99737	1.91147	1.09391	1.517	1.68569	0.767231	0.766051	1.16145	2.02429	1.80024	2.02808	1.48734	1.90598	1.06153	1.29433	0.485585	0.247856	0.751818	1.13811	1.58414	2.31838	1.24752	1.66677	1.84417	1.09005	0	0	0	0	0	0	0	0	0	0	0	0	0	0	0	0	0	0	0
FBgn0004197	0	0.0480578	0	0.0974587	0.168365	0.139351	0.266717	0.888798	0.561851	1.68569	0	0	0.0110615	0.0355138	0.154306	0.423777	0.550866	0.38672	0.442303	0.508487	0	0.0275395	0	0.13132	0.10561	0.231838	0.2599	0.747711	0.650883	0.642848	0	0.0320385	0.0381891	0.536023	0.0841824	0	0.0889058	0.319056	0.168555	0.277391	0	0	0	0	0.154306	0.0908093	0.123945	0.0414343	0.398073
FBgn0004198	0.675824	0.416501	0.0381891	0.219282	1.28378	1.34706	0.31117	0.159528	0.449481	1.17358	0.457388	0.45963	1.83621	1.38504	0.617224	0.332968	0.482008	0.552457	0.884607	3.88299	0.563279	0.0826186	0.199011	0.0437734	0.88008	0.496795	0.2599	0.280392	1.16617	0.866447	2.32483	0.384462	0.0381891	0.243647	3.61984	3.25153	0.444529	0.866008	4.1577	6.44401	0.236071	1.64701	3.40693	3.40933	0.257177	0.332968	1.08796	1.94741	6.76724
FBgn0004227	8.27209	6.1514	8.89806	7.60178	11.3225	33.7694	46.3644	39.9275	49.1058	33.351	4.42633	10.5332	6.42672	51.282	11.5215	21.6429	34.7596	31.7939	48.6091	35.4092	7.41003	8.23432	4.40035	8.66713	10.9834	37.5908	43.4033	44.9717	44.4499	41.9248	0	0.0160193	0	0.0974587	0.52614	3.94828	7.37918	3.30451	1.62937	0.76816	0	0	0	0.497194	0.360047	1.51349	3.95246	1.25684	1.52595
FBgn0004228	0	0.0480578	0	0.194917	0.294638	1.16126	1.06687	0.387425	1.17989	0.981538	0	0	0.0331844	0.0355138	0.205741	0.484316	1.15682	0.67676	1.52595	1.08631	0.0097117	0	0	0.13132	0.457642	1.05983	0.88366	0.856752	1.46449	2.09624	0	0	0	0	0	0	0.0444529	0	0	0	0	0	0	0	0	0	0	0.0138114	0
FBgn0004237	111.538	100.841	101.965	87.4205	116.13	120.167	89.3948	109.322	132.99	125.765	107.398	124.253	107.606	333.439	126.531	119.808	95.7956	86.5148	127.87	127.561	106.46	120.651	68.1501	114.336	89.5922	118.27	108.465	120.74	87.5438	111.38	0	0	0	0.170553	0.105228	0.882558	0.933511	0.615322	1.68555	0.981538	0.0737722	0	0.022123	0.0710277	0.0514353	0.393507	1.04665	0.897743	1.30479
FBgn0004240	0.0540659	0	0	0.073094	0	0	0	0.0455794	0.168555	0.0640134	0.0147544	0.0383025	0.0663689	0	0.0514353	0.0605396	0.0826299	0.0828685	0.132691	0.138678	0	0.0275395	0.0884492	0.0437734	0	0	0.0173267	0.0778866	0.0271201	0.1118	0	0	0	0	0	0	0	0	0	0	0	0	0	0	0	0	0	0	0
FBgn0004244	0	0.0800963	0	0.0487294	0.168365	0.0464504	0.222265	0.205107	0.0561851	0.170702	0	0	0	0	0.102871	0.242158	0.110173	0.0552457	0.309612	0.277357	0	0	0.0442246	0	0.0352032	0.231838	0.225247	0.155773	0.325442	0.586948	0	0.0320385	0	0.0974587	0.0420912	0.139351	0.355623	0.136738	0.11237	0.0640134	0	0	0	0	0.0514353	0.0302698	0.123945	0.165737	0.0663455
FBgn0004359	66.3659	63.8528	64.234	56.9646	32.3892	7.29271	18.5369	29.3303	83.2101	88.8292	81.0757	73.6941	68.7803	41.5512	21.5514	13.5911	19.9	62.179	71.0339	88.6617	72.7795	73.3378	65.4966	53.9726	23.2341	7.65064	12.6311	33.9741	61.861	71.8592	0.0540659	0.20825	0.0381891	0.341106	0.694505	12.4952	55.4328	60.8485	91.2446	74.1061	0.0295089	0	0.0331844	0.284111	1.38875	4.35885	57.111	81.3907	86.8905
FBgn0004360	0	0	0	0.170553	0.336729	0.510954	0.444529	0.524163	2.47214	1.04555	0	0	0.0331844	0.142055	0.617224	0.726475	0.440693	1.03586	1.76921	3.28205	0	0	0.0221123	0.175093	0.176016	1.32479	0.5198	0.763288	1.46449	0.558998	0	0	0	0.462929	0.399866	0.0464504	0.222265	0.205107	0.22474	0.405418	0	0	0.0110615	0.213083	0.514353	0.696205	0.220346	0.414343	0.398073
FBgn0004362	1106.11	1120.37	1147.77	1348.12	1241.88	1338.93	1645.69	1579.3	2069.41	2157.83	1053.04	1165.74	1160.55	1028.09	1155.85	1375.03	1606.66	1621.64	1855.95	2478.27	973.472	1074.95	1171.66	1277.88	1366.59	1329.16	1651.47	1787.78	1809.46	2230.6	1.48681	1.2495	0.611025	5.89625	16.4366	48.5407	43.5638	37.3067	50.1733	38.7708	0.53116	0.574538	0.696873	3.19624	8.94975	34.8708	43.7525	38.962	42.8371
FBgn0004363	1397.85	1527.48	1580.61	1799.67	1651.45	1487.3	1193.43	1241.33	1155.62	1199.1	1696.81	1844.11	1851.69	1516.69	1670.57	1920.44	1312.49	981.744	1009.87	805.374	1454.29	1559.23	1689.16	1552.07	1635.86	1410.4	1126.77	1053.52	950.615	557.041	0	0	0	0	0	0	0	0	0	0	0	0	0	0	0	0	0	0	0
FBgn0004364	0	0.176212	0.0763782	4.0689	4.23016	108.137	243.113	181.976	447.851	539.291	0.0147544	0	0.143799	2.20186	5.86363	37.6859	220.388	372.563	390.333	635.123	0.0194234	0	0.464358	2.27622	6.40698	127.246	194.908	255.515	404.985	482.946	0	0	0	0	0	0	0	0	0	0	0	0	0	0	0	0	0	0	0
FBgn0004367	93.4259	66.3998	42.0462	17.4938	16.5839	13.0526	19.2481	24.818	52.196	68.3236	74.2591	63.3907	38.5271	41.5512	15.4306	13.3792	16.4847	34.4181	55.3764	113.346	102.449	77.1933	30.4928	28.8904	12.6732	12.718	18.5742	29.7682	57.7117	44.2447	0	0	0	0	0	0	0	0	0	0	0	0	0	0	0	0	0	0	0
FBgn0004368	209.424	196.893	227.645	187.511	147.403	129.597	177.456	171.675	385.598	425.027	228.295	215.796	202.436	182.719	124.936	135.306	225.07	334.513	407.007	515.56	238.218	233.453	231.516	191.29	115.114	154.868	199.95	314.755	370.949	319.719	0.324395	0.22427	0.152756	0.341106	2.04142	20.7633	33.2063	18.7331	26.5756	20.9964	0.118036	0.30642	0.188045	1.49158	1.54306	10.5339	34.1399	29.9432	27.6882
FBgn0004369	81.0448	73.3842	71.1081	61.399	54.8659	24.8045	13.4248	12.8078	12.5855	13.1014	63.931	51.2105	66.3357	89.2107	42.7428	33.3573	11.3478	7.3753	21.7171	34.9469	70.4584	64.112	61.4501	68.5491	33.7247	33.8483	18.9381	8.16251	14.0211	15.2886	0.216264	0.176212	0	0.243647	0.315684	2.74057	8.84613	4.35283	13.0911	15.0005	0.0885267	0	0.0995533	0.958873	2.72607	5.05505	6.67925	5.16547	18.0902
FBgn0004370	171.686	206.2	214.317	201.861	242.214	260.958	227.732	248.248	86.806	57.0359	194.611	183.048	218.829	336.849	283.152	226.69	237.148	120.118	98.8106	35.7097	225.603	230.864	204.671	252.178	190.449	288.174	266.658	199.654	66.2545	128.597	0.567692	0.480578	0.190945	0.316741	0.926006	2.92638	2.62272	2.82592	5.39377	5.95324	0.0442633	0.15321	0.409275	0.74579	0.77153	2.63347	3.07108	2.67942	5.41822
FBgn0004373	462.993	522.628	518.073	565.553	597.379	653.464	503.918	444.536	526.454	406.89	440.228	407.616	524.093	605.795	650.76	604.094	511.162	512.514	526.098	376.327	449.895	463.297	512.872	551.194	531.85	693.89	532.414	504.907	499.228	448.875	0.189231	0.064077	0.152756	2.87503	5.57708	51.0954	34.5399	26.2537	20.4514	13.8055	0	0.0383025	0.132738	3.23176	6.37798	28.3628	39.6486	25.7031	23.4421
FBgn0004374	21.8697	28.1939	26.1977	21.8064	24.0972	28.1489	46.8978	121.264	88.5477	111.234	41.3567	36.3491	35.7507	62.4688	32.4043	26.8493	64.0932	67.1788	116.989	104.217	40.5269	38.638	24.81	29.5033	17.32	35.7361	55.5147	66.3594	94.2696	96.8184	0.838022	0.416501	0.42008	2.11973	4.2933	30.1928	29.0277	25.2738	27.8678	23.0021	0.575423	0.114908	0.652627	3.72895	4.16626	17.4657	33.9333	24.0043	29.3911
FBgn0004378	204.369	243.044	249.833	274.419	329.595	370.674	347.266	365.661	295.421	282.064	244.481	302.169	315.938	210.739	365.962	378.493	380.29	336.35	346.169	286.579	251.611	278.672	314.746	297.265	327.284	323.016	368.712	365.911	330.757	262.925	0	0	0	0.0487294	0.0420912	0	0.177812	0.0455794	0.280926	0.0640134	0	0	0	0	0	0	0.0826299	0.0414343	0.110576
FBgn0004379	241.783	255.027	260.831	277.319	242.003	203.499	185.68	199.227	284.016	330.416	289.143	312.702	312.73	218.126	252.856	255.295	203.035	225.444	298.068	403.092	280.503	291.093	307.25	285.577	261.595	220.974	178.603	207.973	255.119	316.561	0.0810989	0.0320385	0	0.682211	0.505094	3.39088	3.15616	3.96541	2.97781	3.37137	0.0590178	0.0383025	0.0663689	0.213083	0.462918	1.99781	3.29142	3.78433	4.9538
FBgn0004380	71.2318	54.9941	34.943	17.8349	6.37681	14.539	19.6037	22.0148	39.6667	42.6756	81.474	75.6475	37.8302	20.6335	6.63516	14.0149	24.2932	29.1559	33.615	49.9473	84.6957	65.6818	23.6602	22.018	7.42788	19.2094	21.5371	28.6155	33.7103	36.1672	0	0	0	0	0	0	0	0	0	0	0	0	0	0	0	0	0	0	0
FBgn0004381	123.189	78.9429	45.9415	22.5373	6.62936	4.13409	6.57903	6.22159	10.6752	12.4826	118.596	100.774	48.0179	31.7138	3.13756	3.9048	5.78409	5.89748	11.5883	25.7017	112.627	86.6669	25.6945	27.227	3.3091	3.61004	5.21533	6.40228	9.32933	14.3383	0.189231	0.176212	0.114567	0	0	0	0.0444529	0	0.0561851	0.0213378	0	0.114908	0.0663689	0.177569	0	0	0.0413149	0.0276229	0
FBgn0004387	182.581	173.985	165.397	147.187	136.418	79.8482	58.8112	64.1302	113.213	126.981	175.519	158.956	173.953	153.242	151.837	118.748	59.7414	91.9427	107.259	115.635	182.755	177.547	162.525	153.601	112.474	83.1635	56.5716	78.2137	117.647	116.942	0	0.0160193	0.0381891	0.194917	0.484049	2.64767	4.22303	3.44124	3.59585	2.5392	0	0	0	0.674763	0.360047	1.21079	3.47045	3.0247	3.2067
FBgn0004389	0.756923	3.81258	9.77641	27.2641	54.3608	110.738	70.9024	57.7263	2.69689	1.77104	1.46069	3.90686	11.4154	85.1266	72.6781	84.4527	80.5779	8.50784	6.21436	0.439148	1.80638	4.70926	9.95053	22.7622	52.6992	146.422	88.9378	21.6369	2.27809	2.12419	0	0	0	0	0	0	0	0	0	0	0	0	0	0	0	0	0	0	0
FBgn0004390	293.226	303.965	320.025	329.459	390.48	438.167	352.512	261.785	254.406	268.237	319.419	274.361	369.166	344.413	439.361	417.753	366.835	281.629	252.113	256.046	303.219	290.652	337.677	318.189	342.633	446.122	368.764	265.515	241.396	285.117	0	0.0480578	0	2.26592	4.56689	26.1516	28.5832	23.8608	26.3508	22.9168	0	0	0.0553074	2.02429	4.01196	15.2257	31.0688	23.949	28.6834
FBgn0004391	181.634	182.043	171.545	170.382	156.095	158.814	113.488	143.598	136.755	136.263	183.929	160.871	166.177	254.457	197.82	150.38	119.345	161.69	153.59	174.064	192.933	176.804	190.32	159.466	161.9	185.271	120.109	122.5	146.205	84.8	0	0	0	0	0	0	0	0	0	0	0	0	0	0	0	0	0	0	0
FBgn0004394	0	0	0	0.219282	0.315684	3.90183	41.6968	54.6041	72.7597	58.4229	0	0.191513	0.0774303	0.0355138	0.617224	0.605396	27.984	81.9846	70.9454	68.3915	0	0	0.0221123	0.0875467	0.10561	3.11325	34.0296	70.3627	80.9265	48.8285	0.0810989	0.0480578	0.0381891	0.341106	0.0631368	2.50832	20.1816	12.899	12.0236	9.2606	0	0	0.0884918	0.177569	0.257177	0.544856	14.7632	16.0627	10.4826
FBgn0004395	125.379	128.747	140.345	139.878	162.325	191.376	217.641	209.323	200.749	150.965	113.314	129.539	139.695	121.919	179.818	185.645	217.757	228.33	207.396	118.94	130.214	136.073	139.595	152.9	138.032	185.702	225.749	245.763	205.001	247.44	0	0.0160193	0	0.998952	0.947052	3.06573	4.26748	2.37013	4.1577	2.47518	0.103281	0.0383025	0	0.106541	0.411483	2.87563	3.84229	3.46667	3.89227
FBgn0004396	0.702857	0.608732	1.37481	1.14514	0.862869	0.882558	1.11132	0.387425	1.57318	3.43538	0.486897	0.804353	0.884918	1.52709	0.257177	0.696205	0.495779	0.497211	2.65382	11.2792	0.330198	0.853725	0.508583	0.787921	0.422438	1.42415	0.554454	0.763288	1.95265	3.54964	0.027033	0	0	0.438564	0.315684	0.650306	0.355623	0.615322	3.59585	5.37712	0	0	0.0110615	0.248597	0.257177	1.02917	0.385606	0.511023	4.09131
FBgn0004397	75.2327	75.4988	83.5195	69.5855	87.718	61.6397	33.7842	33.8427	7.19169	6.35866	83.3921	85.338	75.5167	118.368	82.348	62.9611	27.8738	22.8027	7.51916	7.974	95.6408	88.9251	98.9967	84.5264	77.2358	65.1795	29.8019	23.2881	11.7159	4.94713	0.297363	0.480578	0.114567	0.316741	0.147319	0.232252	0.133359	0.341845	0.449481	0.320067	0.368861	0.229815	0.265475	0.355138	0.0514353	0.332968	0.206575	0.276228	0.287497
FBgn0004400	31.3853	41.9705	39.2966	33.3553	44.5535	32.8404	37.9183	46.4226	32.2503	34.8659	28.5056	31.7528	46.79	58.1361	34.4617	30.4514	39.0702	44.8733	41.5323	31.9422	42.7412	48.5246	45.3965	43.2043	40.0965	59.1186	43.4033	48.4143	51.691	36.279	0	0	0	0	0	0	0	0	0	0	0	0	0	0	0	0	0	0	0
FBgn0004401	459.939	482.276	506.922	564.286	670.66	786.777	770.458	757.621	661.636	690.085	413.921	401.794	442.968	412.742	573.71	646.502	747.429	947.92	801.498	993.145	492.811	529.998	579.829	612.915	700.086	779.504	776.079	803.852	919.183	673.537	0.0810989	0.192231	0.114567	9.59969	15.7842	46.8685	39.0296	22.539	27.8678	21.1031	0	0	0.29866	7.42239	10.8529	30.1487	31.4682	27.4985	30.4526
FBgn0004403	461.966	462.46	538.733	632.629	639.533	666.052	711.691	565.731	663.321	703.955	542.432	605.257	518.252	474.287	627.1	737.553	655.957	633.447	585.057	658.907	488.042	508.159	577.949	598.732	846.355	573.964	585.78	655.447	609.986	652.015	0	0	0	0	0	0	0	0	0	0	0	0	0	0	0	0	0	0	0
FBgn0004404	152.033	153.048	170.552	218.186	214.728	226.678	235.067	206.771	236.09	270.478	223.589	230.007	178.72	170.679	224.155	250.543	222.274	248.247	192.092	224.312	166.808	178.952	207.281	190.37	276.099	195.009	178.898	224.298	190.085	203	0	0	0	0	0	0	0	0	0	0	0	0	0	0	0	0	0	0	0
FBgn0004406	133.624	138.118	146.226	161.952	168.238	136.332	105.487	109.869	64.6129	50.5919	168.466	169.527	165.823	156.936	186.453	184.252	115.544	72.6619	66.7657	47.9827	152.804	150.614	179.154	169.272	168.694	133.406	105.381	82.9648	46.2941	45.4465	0	0	0	0	0	0	0	0	0	0	0	0	0	0	0	0	0	0	0
FBgn0004419	3626.07	3624.55	3631.71	3575.25	3038.31	1939.07	1338.12	1182.97	1132.02	1104.85	3015.59	3168.88	3444.18	3345.44	2361.24	2192.02	1273.97	1130.34	1204.37	1208.74	3374.36	3562.07	3308.11	3598.61	3130.45	2120.55	1253.76	1193.61	1334.83	1124.73	0	0	0	0	0	0	0	0	0	0	0	0	0	0	0	0	0	0	0
FBgn0004432	1099.75	819.609	662.542	803.547	610.701	390.555	396.52	490.936	404.982	278.906	1481.02	1263.06	912.163	332.622	350.532	601.884	415.532	124.759	272.835	197.201	1042.95	1125.9	668.034	639.879	562.301	163.346	345.719	248.91	134.923	221.419	0	0	0	0	0	0	0	0	0	0	0	0	0	0	0	0	0	0	0
FBgn0004435	3.70352	4.13297	2.94056	3.3136	2.79906	3.66958	7.33473	4.53515	9.55147	6.89211	1.46069	1.26398	1.82514	3.55138	1.02871	2.81509	5.08174	6.03559	8.09415	9.68437	1.078	2.86411	1.74687	3.37055	3.06268	4.66987	6.09899	7.83539	12.638	17.0774	0	0	0	0	0	0	0	0	0	0	0	0	0	0	0	0	0	0	0
FBgn0004436	102.266	110.517	119.723	137.539	130.714	134.846	125.402	107.203	79.2772	70.436	80.3084	98.0545	104.973	118.19	120.462	119.263	124.427	103.282	87.377	54.4081	90.7073	112.885	115.802	122.872	108.426	132.048	122.032	108.325	104.846	77.8125	1.32461	1.31358	0.992916	1.12078	1.78888	1.34706	1.77812	1.91433	1.34844	1.70702	0.870512	0.727748	0.851734	0.781304	1.44019	1.6043	1.34962	1.76786	2.36632
FBgn0004449	65.6901	65.9032	181.093	75.8229	189.642	180.228	199.86	264.041	432.962	702.056	156.25	92.8453	163.4	246.75	111.357	156.888	222.371	307.677	589.811	846.238	90.0566	136.954	82.2356	176.319	154.542	215.775	215.301	254.471	467.931	718.089	0.0540659	0.256308	0.0381891	0.146188	0.378821	17.2795	64.9901	189.405	235.078	161.868	0.221317	0.0766051	0.0995533	0.213083	0.822965	3.14806	59.4384	214.132	313.283
FBgn0004456	0.405494	0.256308	0.381891	0.341106	1.05228	6.54951	39.6964	61.2131	155.914	201.557	0.13279	0.0383025	0.29866	0.497194	1.38875	4.38912	32.749	104.939	187.404	289.861	0.262216	0.0275395	0.243235	0.306414	1.33772	6.62393	42.5543	93.5729	148.429	122.113	0.0810989	0.128154	0.267324	0.560388	3.07266	40.0402	95.0848	76.3683	114.337	86.3327	0.0147544	0.0766051	0.22123	0.816818	3.39473	17.284	75.8818	104.083	135.411
FBgn0004463	75.1787	70.3566	68.7785	60.6681	40.9337	28.1954	43.9195	43.6423	79.1086	91.9019	97.3941	90.2025	85.7154	67.6894	53.0298	51.1257	46.2865	49.5968	75.9877	113.023	93.8053	80.8836	73.7445	68.9868	43.2647	48.9509	34.5147	45.6883	68.2343	75.0734	0	0	0	0	0	0	0	0	0	0	0	0	0	0	0	0	0	0	0
FBgn0004465	78.3415	79.4555	73.6667	66.3694	65.073	48.2155	36.7625	38.7425	44.8919	59.4044	92.6579	88.5938	74.1672	67.5473	58.482	62.053	35.4344	37.4704	41.289	60.0477	82.9671	83.3346	88.7587	67.6299	64.7387	41.7639	33.3712	44.0682	44.1245	40.9186	0	0	0	0	0	0	0	0	0	0	0	0	0	0	0	0	0	0	0
FBgn0004507	808.745	743.598	708.942	591.964	469.254	330.123	264.006	360.145	139.339	88.8932	940.109	754.828	683.986	536.294	439.309	439.547	290.1	224.27	137.313	55.3326	789.823	705.59	715.532	586.87	475.208	335.37	272.393	239.704	137.336	87.008	0	0	0.0381891	0	0	0	0	0.0455794	0	0	0	0	0	0	0	0	0	0.0138114	0
FBgn0004509	83.4507	83.989	84.9707	87.3474	95.2313	82.914	83.2158	113.082	91.4694	107.265	89.3677	81.5461	81.9655	92.7976	85.4855	65.08	94.5974	106.003	121.899	154.395	101.342	95.5622	79.958	101.992	71.0401	89.8205	102.453	99.8039	113.389	145.563	0.297363	0.336404	0.114567	0.560388	1.05228	16.6757	76.5034	112.216	191.029	181.521	0.118036	0.0383025	0.420336	0.816818	1.80024	7.53717	65.2638	118.695	219.382
FBgn0004510	48.0916	46.6641	36.3942	21.9038	8.90229	3.01928	2.356	2.78034	4.60718	6.05993	71.4558	68.2168	42.5646	25.712	5.81219	4.08642	2.64416	3.19044	4.46726	9.68437	65.8162	54.1703	28.2374	24.6444	5.80853	3.11325	2.28712	2.91296	4.55618	5.36638	0	0	0	0	0	0	0	0	0	0	0	0	0	0	0	0	0	0	0
FBgn0004511	0.108132	0.0961156	0	0.073094	0.399866	0.232252	0.177812	0.0911588	0.0561851	0.149365	0.147544	0	0.0663689	0.106541	0.205741	0.0605396	0.110173	0.0828685	0.154806	0.115565	0.0194234	0.0826186	0.0442246	0.13132	0.10561	0.298077	0.10396	0.17135	0.108481	0.0279499	0.189231	0.064077	0	0.0487294	0.0841824	0.0929008	0.0889058	0.0227897	0.11237	0.0853512	0.0295089	0	0.0884918	0.0710277	0.154306	0.0908093	0.0275433	0.0690571	0.154806
FBgn0004512	0.0540659	0.368443	1.26024	19.4917	59.075	351.676	503.785	813.774	1163.03	1100.16	0.103281	0.15321	2.20123	9.94387	94.3838	206.985	629.805	850.632	1099.77	761.506	0	0.385553	2.60925	11.6437	42.3847	226.87	535.602	732.103	761.805	1175.01	0	0.0160193	0.0381891	1.09641	2.56756	6.45661	6.80129	4.23888	3.20255	1.45097	0	0	0.0553074	0.887846	2.41746	3.45075	4.68236	2.2927	1.9019
FBgn0004513	0	0	0	0.389835	0.210456	0.0464504	0.0444529	0	0.0561851	0.106689	0	0	0.0110615	0.426166	0	0.272428	0.0137716	0.0276229	0.0663455	0.023113	0	0	0.0221123	0.437734	0.457642	0.0662393	0.138613	0.0311546	0.135601	0.0838497	0	0	0	0.0243647	0	0	0	0	0	0	0	0	0	0	0	0	0	0	0
FBgn0004514	0.297363	0.240289	0.42008	0.170553	0.147319	0.185802	0	0.0455794	0.11237	0.234716	0.472142	0.421328	0.232291	0.390652	0.102871	0.363237	0.289205	0.151926	0.0221152	0.115565	0.213657	0.220316	0.331684	0.175093	0.598455	0.629274	0.05198	0.249237	0.0542403	0.363349	0.135165	0.0160193	0.0763782	0.219282	0.126274	0.418054	0.0444529	0.0227897	0	0.0213378	0	0	0.132738	0	0.205741	0.181619	0.0826299	0.151926	0.132691
FBgn0004552	0	0.0160193	0.0381891	0.170553	0.0420912	0	0.133359	0.0911588	0.0561851	0.0640134	0	0	0.0553074	0.0355138	0.102871	0.151349	0.206575	0.207171	0.0884607	0.115565	0	0	0.0221123	0.13132	0.281626	0.099359	0.138613	0.218082	0	0.1118	0	0	0	0	0	0	0	0	0	0	0	0	0	0	0	0	0	0	0
FBgn0004556	79.1525	83.7968	94.6326	93.8528	101.229	104.792	96.3294	90.4523	74.7262	76.3253	84.8085	91.2366	106.08	95.3901	111.049	118.143	99.5277	96.5142	78.7963	72.3901	94.4366	90.7978	104.569	98.8403	101.632	109.262	100.217	97.0311	91.0966	71.4958	0	0	0	0	0	0	0	0	0	0	0	0	0	0	0	0	0	0	0
FBgn0004567	0	0.160193	0.763782	1.72989	2.52547	3.62313	15.114	15.6337	16.1813	17.8384	0	0.421328	0.575197	1.45607	1.33732	1.24106	11.6784	16.9742	14.7729	39.6851	0	0.110158	0.995053	1.44452	1.23211	5.29915	15.6806	17.322	15.567	15.7078	0	0	0	0	0	0	0	0	0	0	0	0	0	0	0	0	0	0	0
FBgn0004569	4.27121	5.49461	6.03388	2.58266	3.74612	0.743206	13.4248	25.0687	53.9377	72.1431	5.76899	2.75778	2.63263	5.6467	1.28588	2.14915	8.45579	39.0725	58.2735	76.8509	4.99181	5.72822	6.6558	6.0845	1.93618	2.11966	10.2574	40.4076	70.5937	58.8904	0	0.0320385	0	0.0487294	0.0210456	0.371603	7.7348	10.506	7.97829	7.40421	0	0	0.022123	0.248597	0	0.121079	4.06264	8.72882	8.33742
FBgn0004573	0.189231	0.0320385	0	0.0974587	0.0841824	0.418054	0.0889058	0	0	0.106689	0	0.0766051	0.0884918	0.142055	0.0514353	0.0605396	0.0688582	0	0.221152	0.5316	0.0291351	0	0	0.0437734	0.0704064	0	0.0173267	0.0155773	0.0542403	0.419248	0.027033	0.0160193	0.0763782	0.073094	0.126274	0.0464504	0	0.0227897	0.505666	0.533445	0	0	0	0	0	0	0.0137716	0.331474	1.0173
FBgn0004574	117.999	125.719	136.793	126.867	119.749	73.2523	67.7462	69.7137	97.8183	104.192	150.289	141.451	142.295	117.302	115.781	106.61	73.2101	83.3381	82.7107	83.8541	129.506	139.02	154.499	119.064	130.956	83.9583	60.782	74.8023	82.9063	83.9335	0	0	0	0	0	0	0	0	0	0	0	0	0	0	0	0	0	0	0
FBgn0004575	0.027033	0	0	0	0.0210456	0.0464504	0	0.0227897	0	0.0640134	0	0	0	0	0	0.0605396	0.0413149	0.0414343	0.0663455	0.161791	0.0097117	0	0	0	0	0.0331197	0.05198	0.0155773	0.0542403	0.223599	0	0	0	0	0	0	0	0.0227897	0	0	0	0	0	0	0	0	0.0137716	0	0.0221152
FBgn0004577	0	0.0480578	0	0	0.105228	0.325153	0.0889058	0.0227897	0.0561851	0.0426756	0	0	0.022123	0	0.102871	0.211888	0.0826299	0.110491	0.0442303	0.0924522	0	0.0550791	0.0663369	0.0875467	0.140813	0.165598	0.05198	0.0778866	0.0271201	0.139749	0.027033	0.0961156	0.0381891	0.194917	0.231502	0.232252	0	0.0683691	0.280926	0.19204	0.0590178	0.15321	0.143799	0.284111	0.154306	0.151349	0.0964015	0.0138114	0.0442303
FBgn0004580	0	0.0320385	0	0.0487294	0.0210456	0	0	0.0227897	0	0	0	0	0	0	0	0	0	0	0.0442303	0	0	0	0	0	0	0.0662393	0	0.0623093	0	0.167699	0	0.0480578	0	0.0243647	0	0	0.0444529	0.0227897	0.168555	0	0	0	0.0331844	0	0.411483	0	0	0.0414343	0
FBgn0004581	1.56791	8.5703	0.954727	1.80299	5.00885	2.74057	1.77812	3.16777	4.66336	4.99304	1.10658	4.32819	2.75431	3.16073	0.514353	2.87563	2.36872	2.14077	4.40092	6.07873	4.33142	1.48713	0.751818	0.831694	2.88666	3.875	1.73267	2.60141	3.93242	6.56823	0	0	0	0	0.0210456	0.0464504	0	0.0683691	0.168555	0.128027	0	0	0	0	0	0	0.110173	0.0414343	0.176921
FBgn0004583	4.7578	4.06889	5.88112	8.67383	5.07199	8.77913	15.7363	16.7732	44.7795	56.3744	5.32635	3.83025	4.01532	8.45229	5.50358	7.08313	15.9476	25.4545	46.7736	86.7664	5.3123	5.56298	5.83764	6.0845	9.22324	11.2607	16.1831	26.6061	48.7891	58.4991	0	0	0	0.0243647	0.147319	1.39351	4.44529	4.05657	7.30406	7.89498	0.0147544	0	0	0.284111	0.308612	0.938363	4.97156	5.40027	9.46529
FBgn0004584	103.915	113.368	97.4967	72.022	46.8054	14.6783	14.5806	31.7916	27.1936	55.841	123.052	161.675	103.801	83.2089	32.25	18.7673	16.7876	26.0069	49.9803	98.9932	155.115	136.486	100.677	89.3415	43.8632	17.7853	15.1782	23.07	50.0095	57.8283	0	0	0	0	0	0	0	0	0	0	0	0	0	0	0	0	0	0	0
FBgn0004587	413.604	431.239	436.998	465.877	536.957	639.576	691.376	802.79	1047.68	1158.07	474.429	429.793	496.693	321.862	622.213	548.216	785.397	918.529	974.66	1235.39	436.502	408.742	448.083	471.877	551.951	584.893	766.445	836.704	1018.55	1021.76	0	0	0	0	0	0	0	0	0	0	0	0	0	0	0	0	0	0	0
FBgn0004595	0.027033	0.064077	0.0381891	2.16846	5.07199	41.8518	88.5057	134.983	123.045	117.977	0	0	0.243352	2.66354	6.94377	20.6743	83.3185	143.805	147.088	128.925	0	0.0550791	0.375909	1.9698	5.42129	48.984	88.366	120.319	160.361	141.846	0.027033	0.192231	0.649214	3.06995	4.04075	17.6047	15.7808	16.8416	12.9788	11.4584	0	0	0.796426	5.00745	3.44617	12.7436	14.8183	12.8861	12.4066
FBgn0004597	56.9855	69.4275	69.6951	77.0655	83.9719	93.9227	95.0403	93.6201	114.224	108.844	69.3606	79.8991	83.2044	62.824	92.3264	96.0763	100.588	87.8269	95.1173	85.7494	59.0374	62.1567	75.2039	66.3167	85.4734	80.1165	83.9997	91.6258	91.0966	78.092	0	0	0	0	0	0	0	0	0	0	0	0	0	0	0	0	0	0	0
FBgn0004598	501.272	487.258	545.264	558.731	565.411	350.422	80.7709	72.0154	25.1709	27.3124	446.838	450.246	464.35	768.803	452.682	429.256	73.1963	35.2606	28.9487	42.944	576.467	590.447	602.98	602.409	538.327	355.109	93.9279	40.7191	25.7641	31.4436	0.108132	0.064077	0.0763782	0.121823	0.0420912	0.0464504	0.0444529	0	0.0561851	0.0213378	0	0	0.022123	0	0	0.151349	0.0137716	0.0138114	0
FBgn0004606	50.3894	38.3821	33.4536	20.5151	15.4896	3.99473	2.31155	2.07386	12.4731	19.076	49.6782	29.4163	28.2178	46.0614	10.3899	7.29502	1.90049	5.53838	12.4508	64.0694	46.3539	37.3161	22.5324	21.624	7.99113	5.39851	1.40346	3.06873	15.9195	19.3413	0	0.176212	0.343702	1.19387	1.6626	1.43996	1.37804	4.1933	28.823	36.7437	0.0885267	0.15321	0.67475	2.45045	1.08014	1.15025	1.06042	13.0794	24.1276
FBgn0004607	0.108132	0.160193	0.267324	0.170553	0.631368	3.11218	35.2067	47.6988	157.037	214.338	0.0442633	0.0383025	0.132738	0.142055	0.514353	1.42268	31.2203	74.2226	174.179	241.855	0.174811	0.247856	0.154786	0.0875467	0.176016	6.02778	25.1757	95.2553	181	260.717	0.108132	0.0320385	0	0.121823	0.336729	8.26817	37.0737	43.4144	51.5779	48.0954	0.0295089	0	0.0442459	0.177569	0.360047	3.23887	37.7619	36.1445	62.7186
FBgn0004611	73.0431	94.802	98.566	88.4682	102.345	48.4013	19.1147	15.4742	8.14684	7.5109	81.0609	89.0151	106.08	196.96	106.574	74.1004	21.9658	7.90014	8.77972	9.29145	102.371	116.162	100.965	116.175	76.8486	86.7404	23.0965	10.3433	6.75292	9.44707	0.378461	0.352424	0.381891	0.609117	0.252547	0.278702	1.15578	0.546953	1.34844	1.1309	0.0737722	0.30642	0.486705	0.355138	0.514353	0.211888	0.757441	0.552457	1.81344
FBgn0004620	0.027033	0.20825	1.22205	6.5541	3.51461	2.60122	0.622341	1.48133	0.618036	0.746823	0.0442633	0.0383025	1.4933	6.35697	6.42942	2.33077	2.6717	0.649137	1.21633	1.04009	0.0194234	0.192777	3.51585	11.5999	4.71723	3.11325	1.87128	0.716556	1.76281	32.6175	0	0	0	0	0	0	0	0	0	0	0	0	0	0	0	0	0	0	0
FBgn0004623	0	0	0.0381891	0.146188	0.484049	0.325153	1.15578	0.888798	0.786591	1.17358	0	0.0383025	0.165922	0.0355138	0.154306	0.908093	1.04665	0.939177	1.08364	1.89527	0	0	0	0.0875467	0.422438	0.364316	0.918314	0.560783	0.894965	2.57139	0	0	0	0.0487294	0.0420912	0	0.0889058	0.0455794	0	0.0213378	0	0	0.0442459	0	0	0.0302698	0.0688582	0.0414343	0.0663455
FBgn0004629	1.37868	2.41891	9.39452	58.524	122.591	379.407	411.901	373.751	485.664	600.296	1.47544	2.52797	8.99298	39.5624	190.928	319.558	346.357	452.794	367.488	433.832	1.2431	3.5526	12.3165	45.3492	149.332	264.659	371.882	395.01	434.41	230.81	0	0	0	0	0	0	0	0	0	0	0	0	0	0	0	0	0	0	0
FBgn0004635	1.40571	1.666	3.13151	12.0605	13.6586	96.5239	83.2603	83.8661	89.8962	67.086	0.66395	0.727748	3.37375	6.03735	22.1686	45.2533	60.7054	102.177	82.954	61.0184	0.437027	0.936344	3.75909	6.17205	13.8349	67.1004	91.866	111.113	81.1706	70.4337	0.27033	0.512616	0.343702	2.65575	4.88258	11.7984	13.8693	10.5972	6.74221	5.33445	0.177053	0.0766051	0.774303	1.17196	8.22965	6.56854	7.76721	10.911	7.03262
FBgn0004636	218.805	218.727	243.188	238.969	254.21	298.723	320.461	331.225	345.707	361.868	186.821	194.117	216.871	210.384	262.732	278.119	317.574	386.955	373.459	405.334	192.758	224.392	236.911	250.296	255.575	304.337	338.598	385.414	408.945	432.86	0	0	0	0	0	0	0	0	0	0	0	0	0	0	0	0	0	0	0
FBgn0004638	116.512	128.026	132.783	137.685	143.573	169.219	206.75	193.234	189.906	196.713	91.8907	101.004	115.603	128.169	138.361	143.842	214.962	216.936	212.129	205.359	108.752	121.504	123.055	142.92	160.034	190.471	209.168	229.89	241.749	208.953	0.216264	0.480578	0.343702	2.26592	5.13512	16.0718	14.6695	12.6483	12.0236	10.4555	0.250826	0.421328	0.508828	2.91213	3.44617	10.4431	18.4127	13.3695	11.1018
FBgn0004643	143.923	105.695	66.4872	26.923	17.1942	10.4513	22.4932	31.0168	53.713	75.8345	156.825	114.984	70.9041	42.6521	12.4474	9.89822	22.1173	36.324	56.8139	108.354	169.382	121.009	46.1262	37.8202	12.99	14.0427	19.5791	32.6033	51.2028	35.8038	0	0	0	0	0	0	0	0	0	0	0	0	0	0	0	0	0	0	0
FBgn0004644	0.027033	0	0.458269	1.12078	0.52614	0.650306	1.95593	2.66639	11.5741	37.9172	0	0.0766051	0.176984	0.248597	0.462918	0.726475	1.03287	6.79522	8.95664	65.0632	0	0	0.243235	0.26264	0.281626	0.529915	1.2995	3.89433	8.97677	12.27	0	0.0160193	0.114567	0.633482	0.210456	0.371603	1.5114	1.84597	10.3381	19.2467	0	0	0.0110615	0.319624	0	0.454047	1.14305	3.149	7.23166
FBgn0004646	4.64967	4.05287	4.65907	4.53183	6.39786	18.766	58.989	67.7765	173.5	206.038	3.15745	2.60457	4.15912	5.54016	5.91506	11.442	54.6046	103.448	161.971	261.409	3.36025	3.66276	5.13005	3.15168	5.63251	22.0908	57.5939	111.534	137.282	115.265	0.702857	0.849021	0.687404	2.55829	4.69317	20.2524	34.451	32.0879	39.8352	28.4433	0.147544	0.651143	1.51542	2.09532	3.29186	13.016	34.2088	34.5562	42.3063
FBgn0004647	420.038	483.365	509.977	471.091	614.468	655.694	602.737	743.582	638.319	764.042	635.09	518.272	625.261	1064.7	797.042	687.154	629.282	606.639	761.978	932.935	528.423	584.802	533.393	580.085	496.647	766.356	622.149	612.391	591.707	436.829	0	0	0	0	0	0	0	0	0	0	0	0	0	0	0	0	0	0	0
FBgn0004648	276.682	253.825	269.08	243.793	297.606	319.857	237.556	226.507	182.939	156.662	217.702	212.043	232.977	412.28	291.947	308.388	238.814	237.073	195.365	152.431	254.738	258.872	286.819	287.241	231.848	323.281	257.925	240.763	209.422	171.584	0.0540659	0.128154	0.0381891	0.0487294	0.0420912	0.510954	1.95593	0.934377	1.74174	2.90194	0	0	0.0884918	0.0710277	0.0514353	0.332968	1.33585	1.25684	3.05189
FBgn0004649	3583.46	2728.87	2331.48	1358.75	612.132	181.621	101.175	104.741	71.636	71.9083	5982.04	3213.62	2496.71	1550.78	553.341	289.591	103.852	106.376	57.9196	213.565	4866.45	3342.75	1997.14	1688.51	629.856	272.475	88.8685	85.535	62.539	70.8809	0	0	0	0	0	0	0	0	0	0	0	0	0	0	0	0	0	0	0
FBgn0004650	504.895	360.658	319.07	157.834	75.5747	22.5749	16.2698	17.776	10.6752	12.0345	665.396	523.557	300.695	198.238	65.5286	44.1031	17.5175	16.3389	11.4557	35.987	651.898	482.3	240.626	221.581	77.0598	29.344	14.7797	16.3562	9.35645	14.9811	0	0	0	0	0	0	0	0	0	0	0	0	0	0	0	0	0	0	0
FBgn0004652	0.108132	0.0480578	0	0.0243647	0.168365	0.0464504	0.266717	0.159528	0	0.0213378	0	0.15321	0.022123	0.0710277	0	0.242158	0.16526	0.207171	0.0663455	0.0462261	0.0291351	0	0	0.13132	0.10561	0.0662393	0.277227	0.124619	0.162721	0.167699	0	0	0	0	0	0	0	0	0	0	0	0	0	0	0	0	0	0	0
FBgn0004654	170.821	106.736	98.9479	50.3862	28.9377	11.8913	9.1573	9.18425	11.1808	13.0587	189.949	146.086	77.375	66.1978	28.1866	14.1057	9.25455	10.4276	12.6941	20.6631	181.677	129.105	83.8498	64.0842	19.0801	17.6859	10.0841	10.7016	8.67845	8.49677	0	0.0961156	0	0.633482	0.441957	1.30061	0.755699	1.18506	1.1237	1.70702	0.0147544	0	0.0995533	0.213083	0.668659	0.817284	1.03287	0.607703	1.63652
FBgn0004655	553.338	372.432	610.796	388.812	437.559	350.143	291.122	195.103	100.684	98.6873	636.285	321.32	578.947	719.333	472.639	366.416	292.468	154.95	124.818	167.639	707.633	389.547	719.799	739.639	431.662	472.055	272.93	142.86	141.052	91.5359	0.027033	0.0320385	0	0.073094	0.126274	0.464504	0.622341	0.524163	0.674221	0.57612	0.0590178	0	0.0331844	0.319624	0.360047	0.121079	0.578409	0.538646	0.862491
FBgn0004656	365.999	363.781	483.627	433.716	467.991	532.972	626.875	678.814	595.394	509.013	378.584	241.459	415.967	683.037	478.143	412.153	645.835	684.895	811.339	885.715	498.579	358.234	502.236	550.669	494.922	710.814	720.599	686.913	710.195	540.272	0.45956	0.913098	0.611025	1.2426	5.09303	28.4276	30.3169	20.807	22.8673	15.6833	0.354107	0.45963	0.807488	2.48597	4.83492	14.4387	28.8516	22.706	26.3613
FBgn0004657	95.129	96.1156	128.774	125.332	132.44	126.299	132.647	131.269	129.282	113.112	94.5465	93.1518	100.814	121.209	125.862	126.951	130.459	138.128	138.242	110.434	89.9206	108.313	113.458	109.696	111.383	123.536	151.504	151.24	124.156	144.529	0.162198	0.112135	0.152756	0.268012	0.336729	0.325153	0.577888	0.501373	0.22474	0.512107	0.0295089	0	0.199107	0.177569	0.617224	0.363237	0.275433	0.317663	0.508649
FBgn0004666	0.243297	0.688828	0.687404	1.19387	0.547185	0.650306	0.31117	1.57249	21.2942	44.468	0.177053	0.30642	1.54861	2.02429	0.308612	0.423777	0.192803	7.16813	15.2595	69.9632	0.0874053	0.440632	1.28251	1.44452	0.598455	0.529915	0.294553	1.66677	20.774	13.1644	0.0810989	0.304366	0.381891	0.36547	0.105228	0.418054	0.133359	0.979957	3.70822	5.48381	0.13279	0.0383025	0.365029	0.142055	0	0.363237	0.151488	1.65737	3.82592
FBgn0004687	126.055	125.351	132.593	133.835	133.682	143.996	150.518	123.019	138.665	132.017	92.4956	98.8971	113.922	121.457	131.932	125.287	125.721	119.386	120.771	135.604	94.3492	111.755	126.88	129.832	133.033	144.932	138.596	138.451	120.793	180.053	0.45956	0.816982	0.534647	0.462929	0.273593	1.34706	3.64514	2.89429	6.4051	6.16662	0.236071	0.651143	0.0995533	0.284111	0.205741	1.6043	2.97468	3.32855	5.86052
FBgn0004698	500.596	549.701	585.897	627.561	686.907	696.942	687.286	671.886	673.379	599.891	525.834	545.696	628.967	557.247	732.182	716.153	702.946	665.559	661.465	543.388	493.956	568.251	568.021	643.337	656.329	693.956	711.225	665.245	601.66	668.282	0.324395	0.416501	0.458269	0.341106	0.18941	0.836107	1.55585	0.979957	3.25874	1.1309	0.0590178	0.114908	0.243352	0.390652	0.257177	0.363237	1.15682	0.9668	2.21152
FBgn0004795	628.3	669.861	670.829	713.3	876.507	1273.86	1623.78	1693.84	1493.68	1021.01	606.349	511.569	634.807	709.637	934.323	853.426	1629.9	2049.84	1462.23	685.695	630.532	619.171	585.954	721.867	696.742	1203.57	1755.33	1827.59	1609.99	1347.41	0.648791	1.61795	3.93348	56.0388	55.3078	136.285	105.131	77.2798	48.0945	25.8614	0.885267	0.689446	4.43565	39.3138	73.604	100.496	100.795	54.9695	55.6639
FBgn0004797	46.3345	49.9641	53.2738	48.973	44.3641	31.2611	11.6911	6.8597	3.20255	1.72836	43.4076	41.0603	47.5975	53.8034	49.3779	46.7063	10.9209	4.3506	3.31727	3.99856	55.9685	34.9201	43.2295	49.639	43.0535	35.8355	10.9678	6.62036	2.52217	1.84469	0.513626	0.592713	0.305513	0.316741	0.399866	0.557405	0.0889058	0.0455794	0	0.0213378	0.118036	0.114908	0.232291	0.213083	0.411483	0.605396	0.151488	0.0828685	0.132691
FBgn0004811	90.7226	102.059	92.2266	99.1886	120.065	129.318	111.221	109.277	101.864	108.161	88.7037	96.7522	102.993	84.665	126.119	119.626	122.141	111.223	99.9827	114.987	96.2818	93.2764	103.065	102.43	119.797	131.121	120.836	99.6948	112.25	96.3433	0	0	0	0.0974587	0.0631368	0.232252	0.133359	0.113948	0.561851	0.234716	0	0	0	0.0355138	0.0514353	0.0605396	0.192803	0.19336	0.221152
FBgn0004828	941.801	976.022	1037.37	1130.06	1136.63	1241.06	1335.37	1200.63	1657.74	1667.53	1089.72	1036.31	991.573	1083.21	1250.55	1178.07	1148.93	1345.84	1263.22	1478.7	824.183	858.407	961.31	1007.88	1193.67	1068.94	1188.02	1314.97	1386.41	1342.07	0	0	0.152756	0.828399	2.08351	9.52233	7.6459	7.72571	10.3381	9.15391	0.0590178	0.30642	0.143799	1.2785	2.72607	5.17613	9.43358	7.90014	8.20473
FBgn0004832	10.9754	4.96597	3.09332	1.63243	0.463003	0.371603	1.64476	4.69468	9.72002	11.3304	7.90838	9.34582	2.73218	1.98877	0	0.332968	3.25011	4.07437	9.66433	13.706	10.2944	8.37202	2.21123	1.22565	0.316829	0.761752	2.73761	5.62341	9.70901	6.81977	0	0	0	0	0	0	0	0	0	0	0	0	0	0	0	0	0	0	0
FBgn0004837	99.2921	99.7199	102.538	104.963	131.577	170.148	207.862	229.31	181.253	135.41	91.9349	71.3193	106.5	99.2967	132.96	148.019	208.324	279.018	177.098	73.2221	94.6794	84.9594	91.1911	104.399	105.187	162.651	223.635	263.74	253.411	99.8929	0.027033	0	0	0.268012	0.484049	3.01928	1.55585	1.57249	1.23607	0.640134	0	0	0.0553074	0.426166	0.77153	3.29941	1.66637	1.03586	0.7298
FBgn0004838	1769.14	1832.17	1872.3	1707.67	1934.43	1804.64	1815.01	1665.47	2005.98	2001.83	1578.09	1388.05	1686.03	1831.59	1876.72	1606.93	1756.93	1978.91	1926.65	2245.53	1450.76	1591.32	1592.46	1804.03	1713.45	1860.6	1893.23	1853.75	2054.87	2296.48	5.37956	7.24071	5.6138	8.06471	9.97561	32.4224	29.5612	22.1288	32.5312	24.9439	1.51971	1.41719	3.50649	8.38126	7.09808	17.6776	29.0995	28.8935	33.4381
FBgn0004839	0.0810989	0.0320385	0.0381891	1.07205	2.06247	8.40752	23.0266	26.8007	48.5439	40.8192	0	0	0.0331844	0.355138	1.85167	5.47883	22.8747	30.8133	50.5553	32.8436	0.0291351	0	0.0884492	0.569054	1.44333	8.44551	25.6435	37.8685	33.2493	55.3687	0.135165	0.144173	0.229135	3.16741	2.37815	7.85012	9.95745	5.99369	6.74221	7.57491	0.0147544	0	0.110615	1.0299	2.82894	5.32748	7.98755	6.32563	7.40858
FBgn0004841	0	0	0	0	0.105228	0.0464504	0.133359	0.0911588	0.618036	0.554782	0	0	0.022123	0	0	0.0605396	0.0964015	0.0414343	0.331727	0.970748	0	0	0.0221123	0	0.0352032	0.231838	0.173267	0.202505	0.515283	1.3416	0	0	0	0	0.0420912	0.139351	0.0444529	0.159528	0.168555	1.25893	0	0	0	0	0.102871	0.0302698	0.0826299	0.0828685	0.619225
FBgn0004842	0	0	0	0	0	0	0	0	0	0	0	0	0	0.142055	0	0	0	0	0	0	0	0	0	0	0	0	0	0	0	0	0.0540659	0.0480578	0.190945	0.121823	0.0841824	0.371603	0.0889058	0.0455794	1.23607	0.917525	0.0147544	0	0.0442459	0.781304	0.308612	0.151349	0.220346	0.151926	0.420188
FBgn0004852	0	0.160193	0	0	0.336729	0	0	0	0	0	0.0147544	0	0.022123	0	0.360047	0	0	0	0	0	0	0	0	0.0437734	0	0.231838	0	0	0	0	0	0.0160193	0	0	0.0420912	0	0	0.0455794	0	0	0	0	0	0	0.0514353	0.0302698	0.0137716	0	0.0221152
FBgn0004854	0.027033	0	0	0.073094	0.420912	0.371603	0.177812	0.159528	0.168555	0.533445	0	0	0.110615	0.390652	1.13158	0.181619	0.16526	0.0138114	0.0221152	3.3745	0	0.0826186	0	0.437734	0.492845	0.397436	0.15594	0.124619	0.108481	0.0838497	0	0	0	0.0243647	0.105228	0.139351	0	0	0.280926	0.128027	0	0	0	0.142055	0.0514353	0	0	0	0.0442303
FBgn0004855	53.9848	56.2596	59.0021	66.077	67.1144	77.3399	77.4814	75.4795	89.1658	96.2334	57.0554	68.37	67.1763	61.3679	81.8851	82.5154	84.9986	84.0011	80.7203	79.9249	50.8213	53.4267	68.2385	57.0367	71.6385	75.9103	76.6186	86.9214	76.6958	77.4771	0	0	0	0	0	0	0	0	0	0	0	0	0	0	0	0	0	0	0
FBgn0004856	182.689	190.165	197.705	209.829	248.612	259.472	262.672	295.081	286.038	338.737	227.794	231.539	224.316	162.973	276.259	263.741	267.018	313.064	292.495	322.543	200.964	206.849	243.191	227.446	251.175	252.703	269.759	288.102	301.603	287.576	0	0	0	0	0	0	0	0	0	0	0	0	0	0	0	0	0	0	0
FBgn0004858	0	0.0320385	0	0	0.0631368	0	0.0444529	0	0.22474	0.0426756	0	0.191513	0.0110615	0.0355138	0.360047	0.0302698	0	0.0414343	0.154806	0.346696	0.0097117	0	0	0.0437734	0.0704064	0	0	0.0311546	0.0271201	0.195649	0	0	0	0	0	0	0	0	0	0	0	0	0	0	0	0	0	0	0
FBgn0004859	0	0.256308	0.0381891	0.121823	0.547185	24.4794	208.128	230.29	503.306	495.912	0.0295089	0.114908	0.0442459	0.177569	0.925836	12.1079	157.079	263.273	582.027	700.973	0.097117	0.0275395	0.0442246	0.0437734	0.844877	36.5641	174.237	307.107	532.179	835.283	0	0	0	0.146188	0.378821	11.7984	33.3841	23.4506	33.7672	27.1843	0	0	0	0.248597	0.411483	6.59881	26.593	26.587	31.9564
FBgn0004860	52.9035	47.1287	61.7136	56.9159	43.3539	70.9298	107.843	160.531	201.03	216.92	50.0913	36.7704	57.5307	70.7791	44.0286	54.6975	131.023	194.672	204.322	233.003	53.9388	54.0876	61.9808	57.0805	40.5541	83.8921	131.059	178.983	158.707	126.557	0.027033	0.0480578	0	0.243647	0.989143	3.80893	4.5342	5.743	4.66336	4.26756	0	0	0	0.816818	1.02871	1.87673	5.247	5.55219	5.61725
FBgn0004861	2.40593	1.8262	2.86418	3.06995	6.96609	66.935	189.769	270.947	343.01	324.846	2.47875	3.48553	2.35609	5.36259	15.7392	28.6049	212.799	353.421	319.144	285.816	4.13718	2.89165	2.85249	2.10112	7.49828	90.218	215.561	327.388	272.72	226.366	0	0.0160193	0	0.633482	1.24169	10.2191	10.2686	12.2609	9.49528	5.54782	0	0	0.0110615	0.390652	2.05741	4.44966	13.3034	10.8696	11.2124
FBgn0004862	0	0.0160193	0	0	0	0	0	0	0	0.0853512	0	0	0	0	0.102871	0.0605396	0	0.0828685	0	0.30047	0	0	0.0221123	0	0	0	0.0173267	0	0	0.139749	0	0	0	0	0	0	0	0	0	0	0	0	0	0	0	0	0	0	0
FBgn0004863	0	0	0	0	0	0.185802	0.0444529	0.410214	6.57366	12.0772	0	0	0	0	0.102871	0	0.0550866	3.48048	9.57587	32.3352	0	0	0	0	0	0.0331197	0.0693067	1.60446	7.83772	9.64271	0	0	0	0.0487294	0.0210456	0.0929008	0.577888	1.07112	5.39377	5.86789	0	0	0	0	0	0.0302698	0	2.87278	6.65666
FBgn0004864	246.703	272.311	297.951	293.132	339.676	367.097	298.768	265.135	128.664	109.378	268.767	243.106	312.033	377.583	396.206	351.462	311.542	190.031	113.141	113.485	258.147	261.047	288.809	301.073	293.876	381.638	313.006	201.165	120.061	63.5301	0	0.0160193	0	0.0487294	0.0420912	0.0929008	0.444529	0.205107	0.337111	0.149365	0	0	0.0110615	0.106541	0.257177	0.0302698	0.385606	0.234794	0.287497
FBgn0004865	0.027033	0.0160193	0.0381891	0	0	0.0464504	0	0	0	0.0640134	0	0	0	0.0355138	0.0514353	0.121079	0.0413149	0.0138114	0.0221152	0	0	0.0550791	0.0221123	0	0	0.0662393	0.0346533	0.0467319	0.0542403	0.167699	0.810989	0.464559	0.458269	1.43752	0.399866	0.836107	0.0444529	0.410214	0.337111	0.106689	0	0.0766051	0	0	0	0.726475	0.137716	0.0552457	0.110576
FBgn0004867	1420.55	1693.96	2005.88	2186.27	2244.66	2261.81	2538.84	2394.72	2472.88	2493.06	2147.51	2183.44	1993.28	1438.52	2272.93	2344	2347.21	2445.88	2288.41	2128.37	1810.85	1959.49	2389.23	2055.38	2768.8	2056	2280.9	2337.25	2065.93	2227.77	0	0	0	0	0	0	0	0	0	0	0	0	0	0	0	0	0	0	0
FBgn0004868	438.907	386.369	309.713	228.979	145.151	56.9017	33.8287	44.0753	74.8947	91.6671	464.086	399.764	291.78	231.763	101.739	78.8528	32.0879	41.821	58.2513	128.555	373.57	358.041	250.046	210.988	108.32	53.1571	32.2969	43.1647	59.6101	68.5052	0.27033	0.192231	0.114567	0.194917	0.231502	0.464504	1.6003	0.843219	1.62937	1.70702	0.0295089	0.0766051	0.0663689	0.319624	0.154306	0.393507	1.2119	2.32032	1.79133
FBgn0004870	0	0	0	0	0	0	0	0	0.0561851	0.0640134	0	0	0.0442459	0	0	0	0	0.0690571	0	0.0462261	0	0	0	0	0	0	0.0173267	0	0.0813604	0.0558998	0.567692	0.560674	0.305513	0.998952	0.547185	0.882558	0.400076	0.478584	0.842777	0.234716	0	0.651143	0.0331844	0.0355138	0	0.484316	0.24789	0.220983	0.353843
FBgn0004872	210.046	180.249	159.401	114.563	105.144	68.9788	52.1433	52.9405	53.6568	55.649	213.777	149.418	169.395	150.508	70.775	62.6282	45.8596	50.5912	57.5437	53.8534	220.805	192.336	142.978	137.273	88.5713	70.1474	47.2672	69.8175	49.7655	64.173	4.27121	3.87666	0.954727	0.73094	0.52614	0.278702	0.0889058	0.0683691	0.22474	0.170702	1.29839	1.37889	1.00659	0.674763	0.565789	0.332968	0.123945	0.0276229	0.0663455
FBgn0004875	387.382	380.041	428.214	338.815	350.62	254.269	161.853	157.34	101.302	113.389	397.809	281.294	394.463	588.144	350.84	255.477	163.401	136.07	128.157	146.051	475.232	380.734	438.443	420.618	291.236	343.617	182.121	120.989	133.54	131.979	0	0	0	0	0	0	0	0	0	0	0	0	0	0	0	0	0	0	0
FBgn0004876	372.352	371.583	363.751	375.533	302.131	79.1979	16.4031	14.8589	29.8343	33.9698	368.094	359.393	401.133	394.807	329.392	184.04	17.5175	23.8109	29.5237	57.1817	367.831	348.155	391.189	368.397	247.303	111.415	16.4603	19.6118	31.9746	34.574	0.135165	0.0800963	0.0763782	0.828399	2.96743	5.5276	11.8245	9.32098	14.5519	14.7871	0.0147544	0	0.121676	0.816818	5.0921	2.02808	11.7059	13.9495	19.2402
FBgn0004878	0	0	0	0.706576	0.736596	11.1945	21.4263	29.4899	27.306	29.1261	0	0	0.110615	0.710277	2.77751	6.02369	23.6459	29.4045	40.0284	21.1022	0	0	0.0884492	0	1.79536	18.8782	28.537	31.9335	32.1374	25.5742	0	0	0	0.073094	0	0.371603	0.133359	0.0455794	0.168555	0	0	0	0	0	0.360047	0.0605396	0.137716	0.0414343	0.0221152
FBgn0004880	0.0540659	0	0	0.170553	0.0210456	0.789657	4.26748	2.11944	1.62937	1.68569	0.13279	0	0.110615	0.106541	0	0.363237	2.16215	3.07995	2.0346	2.88913	0	0	0.0221123	0	0.176016	1.39103	2.58167	2.27429	2.22385	1.98444	0	0	0	0	0.0210456	0	0.0444529	0.0455794	0	0	0	0	0	0.0355138	0	0	0.0550866	0.0690571	0.0221152
FBgn0004882	204.775	204.246	164.289	86.4946	42.3858	8.73267	6.22341	6.6318	3.31492	4.2889	170.355	173.74	132.328	156.545	21.8086	10.655	5.5362	5.98035	5.46245	19.1376	271.821	252.84	122.546	122.303	23.0581	11.1282	8.21284	4.92243	5.91219	5.08688	0	0	0	0	0	0	0	0	0	0	0	0	0	0	0	0	0	0	0
FBgn0004885	0.162198	0.176212	0.801971	3.2405	12.3748	43.106	81.66	82.3619	109.561	119.556	0.0442633	0.0766051	0.840672	2.73456	19.6483	42.1355	78.0715	81.9984	104.03	65.225	0.0485585	0.0550791	0.818155	2.40754	11.5114	61.1389	80.5517	120.896	96.3036	164.373	0	0.352424	1.22205	15.3741	23.8447	52.7212	33.4286	13.9473	11.5179	8.02301	0	0.114908	1.27207	11.9682	23.4545	48.6435	24.4171	11.6154	8.49222
FBgn0004888	297.281	313.433	368.716	334.746	354.239	340.76	318.327	316.754	230.359	223.641	307.158	301.364	305.861	284.75	331.449	341.443	317.492	294.943	203.26	139.256	287.097	310.012	355.964	312.323	393.009	326.692	298.573	287.121	274.971	210.547	0.027033	0.0320385	0	0.194917	0.0631368	0.325153	0.355623	0.341845	0.11237	0.320067	0	0	0	0.106541	0.0514353	0.272428	0.385606	0.19336	0.442303
FBgn0004889	429.04	444.102	439.709	415.345	297.227	128.853	60.367	54.5585	28.9915	27.6538	364.892	356.98	378.944	397.293	217.006	170.389	54.9351	28.7692	33.9025	44.0072	372.92	389.271	386.81	382.142	245.402	125.259	54.1112	40.7035	24.598	27.894	0.162198	0.592713	0.458269	0.316741	0.378821	0.743206	1.55585	1.20785	1.23607	2.26181	0.103281	0.15321	0.309721	0.213083	0.154306	0.787014	1.45979	0.9668	2.05671
FBgn0004892	0	0	0	0.487294	0.820778	4.27344	15.3807	12.4432	43.9929	44.468	0	0	0.0553074	0.142055	0.411483	1.78592	14.653	27.3052	31.116	59.4468	0	0	0	0.175093	1.1265	4.86859	17.0494	24.8925	20.7469	32.1424	0	0	0	0	0	0	0.0444529	0	0	0	0	0	0	0	0	0	0	0	0
FBgn0004893	0	0.0961156	0.114567	0.706576	1.07333	3.66958	6.44567	8.29545	33.8234	41.2886	0.0295089	0.0766051	0.176984	0.46168	1.18301	2.69401	6.94091	19.3084	30.8285	65.1788	0	0.0275395	0.132674	0.26264	1.30252	5.39851	8.00492	15.7175	37.2088	49.6111	0	0.0320385	0.0763782	0.998952	0.841824	1.81157	2.57827	2.50687	8.25921	8.25772	0	0	0.176984	0.781304	0.411483	1.54376	2.80942	5.16547	7.07685
FBgn0004895	0	0	0	0	0.0210456	1.02191	2.93389	2.09665	5.2814	5.86789	0	0	0	0	0.154306	0.968633	0.9227	2.62417	5.06437	4.50704	0	0	0	0	0	0.728633	1.43811	2.49237	4.23074	3.74529	0	0	0	0	0	0.0464504	0	0	0.0561851	0	0	0	0	0	0	0	0	0.0414343	0.0884607
FBgn0004896	0	0	0	0	0.0210456	0	0	0	0	0	0	0	0.0331844	0.0355138	0.0514353	0.0302698	0.0275433	0	0	0	0	0	0	0	2.81626	0	0.0173267	0	0	0	0	0	0	0	0	0	0	0	0	0	0	0	0	0	0	0	0	0	0
FBgn0004898	0	0	0	0.0243647	0.126274	0	0.177812	0.0911588	0.0561851	0.149365	0	0	0	0.0355138	0	0.0302698	0.0550866	0.110491	0.199036	0.184904	0	0	0	0	0.0352032	0.0331197	0.0866334	0.109041	0.162721	0.1118	0	0	0	0	0	0	0	0	0	0	0	0	0	0	0	0	0	0	0
FBgn0004901	77.8279	46.0714	26.7705	14.497	7.34491	4.08763	4.44529	6.65459	13.0349	16.8782	59.4014	43.3202	24.1804	16.9756	5.04066	5.5091	5.82541	11.132	12.9374	31.4106	71.0411	51.2235	17.7562	14.9705	6.12536	5.26603	5.89107	9.73582	18.279	13.1365	0	0	0	0	0	0	0	0	0	0	0	0	0	0	0	0	0	0	0
FBgn0004903	114.755	115.307	116.362	114.685	84.6243	62.6151	55.7439	43.0497	47.7012	51.168	94.8563	111.001	99.9294	93.1173	74.3755	64.2325	56.6703	49.8316	39.4756	52.8827	86.6284	89.9441	84.867	83.3883	91.3171	64.5171	50.9577	47.1058	50.6604	49.2757	0	0	0	0	0	0	0.0444529	0.113948	0	0.106689	0	0	0	0.0355138	0	0.121079	0.0550866	0.138114	0.0663455
FBgn0004907	566.935	578.263	643.83	735.058	676.006	733.266	632.476	548.457	597.248	583.034	510.533	651.526	620.693	650.826	660.07	735.435	612.067	568.672	500.82	462.261	516.517	588.41	657.995	633.62	749.934	685.047	583.805	607.92	585.795	496.362	0.162198	0.0320385	0.229135	0.804035	0.547185	1.99737	2.13374	1.70923	2.86544	3.28602	0.0147544	0	0.165922	0.177569	0.668659	1.33187	1.50111	2.49987	3.9365
FBgn0004908	14.5708	15.2664	14.8937	14.0097	10.9227	10.1262	10.891	9.43493	13.3159	13.3575	16.8496	20.6834	14.4352	11.5065	9.20692	12.0474	10.6868	9.668	11.2124	14.3532	15.7718	16.4136	12.9799	13.6573	10.7018	9.4391	7.45047	9.89159	10.7396	9.81041	0	0	0	0	0	0	0	0	0	0	0	0	0	0	0	0	0	0	0
FBgn0004910	0	0.0800963	0	0	0.0420912	0	0	0.0683691	0.22474	0.0640134	0	0	0	0	0.0514353	0	0	0	0.0221152	0.115565	0	0.0275395	0	0	0	0.0331197	0	0.0623093	0	0.139749	0	0.0160193	0	0	0	0	0	0	0	0.0853512	0	0	0	0	0.0514353	0.0605396	0.0137716	0	0.132691
FBgn0004913	197.422	153.16	106.586	63.5431	39.9235	8.77913	6.49012	10.2326	15.2823	24.9652	172.716	155.087	95.2393	79.1603	21.3457	12.3803	4.99911	8.42497	18.8421	66.9585	236.47	186.002	100.478	90.392	29.1483	11.36	4.50494	9.22177	24.3539	39.5771	0	0	0	0	0	0	0	0	0	0	0	0	0	0	0	0	0	0	0
FBgn0004914	140.22	111.062	91.8829	55.186	17.9519	2.41542	1.46695	1.23064	0.730406	1.60033	154.14	122.377	87.1644	45.3156	8.07535	4.02588	0.964015	1.18778	0.7298	7.02637	140.431	140.507	72.7052	60.6699	8.48397	3.84188	1.24752	1.33965	1.84417	0.558998	0.027033	0.0800963	0.0381891	0.073094	0.18941	0.0464504	0.133359	0.0683691	0	0	0.0885267	0.0766051	0.0663689	0.106541	0.102871	0.242158	0	0.0276229	0.0221152
FBgn0004915	113.025	120.032	124.305	144.117	150.16	170.566	175.589	165.089	207.154	200.234	124.395	137.621	144.054	126.429	173.131	188.853	167.408	176.123	171.348	155.967	110.762	120.678	139.352	133.159	167.356	146.256	161.641	174.435	176.932	167.504	0	0	0	0	0	0	0	0	0	0	0	0	0	0	0	0	0	0	0
FBgn0004919	0.135165	0.176212	0.0763782	0.219282	0.52614	1.62576	0.488982	0.546953	0.898962	0.490769	0.0295089	0.0766051	0.232291	0.177569	0.462918	1.45295	0.757441	0.787251	1.48172	0.785844	0.0097117	0.0826186	0.110561	0	0.316829	0.827992	0.72772	0.545206	0.244081	0.391299	0.216264	0.0961156	0.114567	0.194917	0.210456	2.87992	0.0889058	0.273476	0.674221	0.362742	0	0.0383025	0.154861	0.0710277	0.360047	2.66374	0.495779	0.38672	0.597109
FBgn0004921	79.4228	89.852	85.3908	87.3961	75.0065	83.4249	92.2398	65.7255	109.505	89.8534	46.2699	43.9713	55.3295	97.2013	60.3851	52.6391	68.5828	83.5453	79.4598	103.315	38.7691	50.9481	51.8312	64.2155	59.7398	78.4605	93.2868	92.3579	93.456	115.992	0.0810989	0.128154	0.229135	0.268012	0.273593	0.557405	0.933511	1.48133	3.25874	2.51786	0.103281	0.114908	0.0884918	0.213083	0.205741	0.514586	1.29453	2.15458	1.68075
FBgn0004924	862.324	923.975	960.494	895.962	1073.91	1129.86	1137.24	1342.61	1093.19	1028.89	903.105	855.564	993.088	925.845	1185.38	1086.9	1211.31	1416.6	1324.63	1019.15	1047.64	1052.45	1028.93	1095.21	993.223	1264.77	1358.36	1322	1250.7	1180.02	0.216264	0.112135	0.0381891	0.243647	1.24169	4.55214	6.71239	7.36107	6.29273	7.98033	0.0442633	0.0766051	0.0884918	0.497194	1.18301	3.48102	7.05108	7.59628	7.71819
FBgn0004926	136.219	95.1864	73.0175	37.5703	34.4095	39.0183	44.7196	57.4072	99.7286	120.857	117.814	102.421	61.8779	32.3531	26.9007	31.6622	42.155	75.6176	120.594	186.268	141.169	124.121	65.8504	47.2752	36.9282	35.3056	53.5741	78.681	90.2287	115.07	0	0.0160193	0.0381891	0	0.147319	1.06836	1.15578	0.410214	0.730406	0.426756	0	0	0	0	0	0.242158	0.895157	0.4834	0.840376
FBgn0004956	2.78439	8.04167	13.328	44.0757	89.3385	253.062	203.817	104.605	47.5888	43.0383	2.83285	8.88619	25.6073	54.1941	99.3216	137.425	188.713	75.148	55.4869	54.9397	1.86465	8.4271	35.7777	54.3228	85.4382	243.86	213.603	109.82	59.583	53.1048	0.108132	0.720867	0.84016	1.80299	2.88325	5.10954	2.66717	0.592532	0.505666	0.512107	0	0.15321	0.519889	2.69905	1.23445	1.78592	2.18969	0.4834	0.508649
FBgn0004957	66.2037	61.0174	61.5226	56.4773	46.9948	38.6932	37.9628	41.4317	55.5671	59.7885	84.4249	73.3493	61.723	45.9194	52.2069	46.4641	38.5468	36.7798	43.9871	47.5435	67.7197	59.568	59.3052	48.8073	57.17	39.2468	34.1855	31.9023	41.3311	31.4436	0	0	0	0	0	0	0	0	0	0	0	0	0	0	0	0	0	0	0
FBgn0004959	0	0.0961156	0.0763782	0.389835	1.47319	10.2655	34.0509	70.648	55.2861	61.6235	0	0.0383025	0.320783	1.20747	2.88038	8.62689	34.3878	58.6847	80.7867	78.1452	0	0	0.0884492	0.787921	2.49943	18.6464	40.7177	59.9259	69.3191	35.7479	0.027033	0	0	0.0243647	0	0.0464504	0.266717	0.0683691	0.11237	0	0	0	0	0	0	0.0302698	0.0413149	0.0552457	0
FBgn0005198	50.4705	63.0038	70.4971	59.9128	87.8443	82.2637	93.7956	159.368	78.322	71.8443	61.6146	63.429	77.9613	146.708	100.247	70.2864	114.126	102.854	128.799	71.4887	85.2784	84.4913	64.3468	83.5196	73.6451	110.984	116.054	108.823	100.1	96.9023	0	0	0	0.0974587	0.0631368	0.464504	0.711246	0.888798	1.01133	0.917525	0	0	0.022123	0.0355138	0.205741	0.211888	0.702354	0.883931	1.43749
FBgn0005278	702.316	741.147	708.598	762.347	790.957	918.928	870.743	806.071	894.017	897.254	633.718	687.913	703.51	721.499	845.648	851.852	870.575	941.552	802.692	707.791	638.399	636.962	682.253	815.235	842.026	839.352	838.247	832.857	824.235	831.817	0.0810989	0.112135	0.0763782	0.219282	0.484049	1.48641	4.93427	3.82867	5.95562	5.69719	0.13279	0	0.121676	0.0355138	0.154306	1.21079	3.5944	4.68207	6.50186
FBgn0005322	160.738	184.494	208.436	213.118	210.982	195.138	152.918	130.608	97.144	78.267	183.265	207.485	210.854	188.223	219.475	231.201	164.433	109.221	90.5395	44.7006	172.47	190.105	211.902	218.298	236.777	201.136	154.259	139.729	90.6355	52.5458	0	0	0	0	0	0	0	0	0	0	0	0	0	0	0	0	0	0	0
FBgn0005355	106.456	117.998	124.535	133.933	138.648	151.15	144.116	154.902	151.868	164.216	134.221	141.758	132.505	117.515	159.707	149.2	152.08	135.228	130.922	130.011	108.936	108.864	128.428	116.306	138.102	133.969	137.037	131.099	134.841	122.644	0	0	0	0	0	0	0	0	0	0	0	0	0	0	0	0	0	0	0
FBgn0005386	221.265	241.554	251.208	186.122	148.056	101.587	152.785	210.075	183.051	188.626	227.558	245.175	246.715	337.985	123.033	112.846	180.877	220.955	264.475	233.442	318.146	293.076	253.938	251.653	134.934	128.902	180.873	208.954	234.02	246.099	0	0	0	0	0	0	0	0	0	0	0	0	0	0	0	0	0	0	0
FBgn0005390	85.4241	64.3494	39.9458	20.5882	13.6586	10.6836	5.95669	5.76579	3.93296	5.44114	142.307	95.6414	34.5339	42.9717	12.8588	10.3825	6.66548	6.00797	4.62207	20.1546	151.541	84.6014	30.0506	28.8904	12.99	12.6848	5.33662	6.21535	4.1765	5.53408	0	0	0	0	0	0	0	0	0	0	0	0	0	0	0	0	0	0	0
FBgn0005391	0.027033	0.0160193	0	0	0.0210456	0.0464504	0	0.0227897	0.0561851	0	0.0442633	0.268118	0.022123	0	0.102871	0.0302698	0.0550866	0	0.132691	0	0.0194234	0.0550791	0	0	0	0	0	0.0155773	0.0271201	0	0	0	0	0	0	0	0	0	0	0	0	0	0	0	0	0	0	0	0
FBgn0005411	223.644	248.635	244.716	275.857	309.833	366.912	385.629	391.345	503.419	573.538	263.352	277.272	285.873	236.7	341.633	398.138	360.459	427.546	452.852	534.998	228.837	253.97	288.764	280.412	321.264	307.582	379.627	410.369	454.289	377.212	0	0.0480578	0	0.0243647	0.0210456	0.836107	0.355623	0.77485	0.449481	0.512107	0	0	0	0.0355138	0	0.908093	0.454464	0.400531	0.420188
FBgn0005427	105.537	97.301	105.287	108.788	58.3805	27.9167	20.4483	21.4679	28.0926	36.1035	121.783	131.952	88.4807	92.9042	51.3839	50.6413	22.6819	20.1647	26.9584	42.0195	113.112	97.6827	100.478	107.901	66.5693	29.344	20.2722	23.3192	31.5407	18.7823	0.45956	0.416501	0.0763782	0.487294	0.673459	1.81157	2.57827	1.66365	3.14637	3.58475	0.177053	0.114908	0.022123	0.46168	0.925836	1.54376	2.24478	2.22364	3.25093
FBgn0005533	663.281	665.504	768.441	913.797	919.25	988.65	999.079	959.811	961.777	1057.74	838.761	987.401	825.418	742.701	1021.92	1095.55	1003.93	1037.46	926.802	937.465	742.469	756.428	938.401	805.299	1042.44	856.011	872.121	900.042	911.427	920.837	0.0810989	0.064077	0.305513	0.146188	0.231502	1.11481	1.02242	0.70648	1.23607	1.23759	0.0737722	0	0.154861	0.248597	0.205741	0.484316	0.9227	1.00823	1.28268
FBgn0005536	209.451	217.782	213.324	204.152	167.586	92.8543	48.7648	54.4446	95.009	106.753	200.159	173.587	190.777	215.249	153.586	104.037	62.4131	76.8468	82.6223	119.494	193.078	201.452	196.202	186.518	139.369	103.366	60.678	65.6272	91.0423	91.1726	0.135165	0.464559	0.534647	3.82526	5.66126	13.5171	13.247	13.6054	16.687	15.8753	0.0590178	0.0383025	0.564135	4.04858	4.42344	9.89822	15.3141	12.9413	16.0335
FBgn0005558	1.94637	0.672809	0.763782	0.852764	1.4311	1.06836	1.55585	1.5497	1.29226	2.38983	1.07707	1.07247	1.76984	1.42055	1.38875	1.3016	1.92803	1.62975	2.34421	2.03395	1.71897	0.798646	0.862379	1.44452	0.563251	1.78846	1.94059	1.57331	2.54929	2.12419	2.16264	1.61795	0.725593	0.536023	1.03123	0.929008	1.46695	0.638111	2.13503	1.06689	1.38692	0.344723	1.57073	1.84672	0.925836	1.08971	2.45135	1.42258	1.96825
FBgn0005561	0.702857	0.272327	0.229135	0.389835	0.484049	0.836107	2.75608	3.14498	4.66336	5.82522	0.324598	0.344723	0.608381	0.248597	0.102871	1.15025	2.13461	2.38938	5.19706	8.34381	0.281639	0.523251	0.309572	0.175093	0.316829	1.55662	2.11385	3.80086	6.88852	11.0123	0.351428	0.288347	0	0.0974587	0.126274	0.696756	1.86702	0.888798	0.730406	1.30161	0.147544	0	0.353967	0.497194	0.154306	1.02917	1.0191	0.718194	1.30479
FBgn0005564	0.702857	0.288347	0.190945	0.487294	0.378821	0.325153	1.11132	0.683691	1.62937	1.19492	0.427879	0.229815	0.29866	0.106541	0.257177	0.908093	0.9227	0.759628	0.973067	2.08017	0.417603	0.743567	0.28746	0.350187	0.598455	1.09295	0.693067	0.825598	0.678004	1.84469	0	0	0	0.073094	0.252547	0.882558	1.02242	0.843219	0.674221	0.725485	0.0147544	0	0	0	0.205741	0.454047	1.33585	0.690571	1.08364
FBgn0005585	486.593	480.145	494.816	530.102	294.68	179.763	229.999	320.218	354.359	516.225	651.748	613.415	570.153	277.612	201.421	330.122	255.478	304.197	367.09	579.953	570.475	652.246	582.394	501.949	378.329	163.114	206.499	283.725	360.4	352.616	0.108132	0	0	0.146188	0.105228	2.18317	2.04483	1.41296	2.47214	1.64301	0.0147544	0	0.022123	0.106541	0	0.726475	1.83163	1.56069	1.57018
FBgn0005586	0.0810989	0	0.0381891	0	0	0.278702	0.400076	0.615322	2.35977	1.89906	0	0	0.0663689	0.106541	0	0.0605396	0.482008	1.10491	2.45478	2.1264	0.0097117	0.0275395	0.0663369	0	0	0.529915	0.433167	0.436165	2.98322	4.13658	0	0	0	0	0	0.371603	0.400076	0.615322	1.01133	0.938863	0	0.0383025	0.0442459	0.0710277	0	0.121079	0.495779	0.856308	1.87979
FBgn0005590	10.8943	49.1311	117.508	372.56	380.946	397.894	181.323	104.741	17.8669	10.5195	12.2314	37.4216	135.78	268.2	444.041	491.067	179.293	63.8088	14.7508	3.95233	8.77938	44.2285	154.189	301.73	435.569	360.209	204.16	89.1801	29.3982	8.02162	0	0	0	0	0	0	0	0	0	0	0	0	0	0	0	0	0	0	0
FBgn0005593	1476.08	1509.09	1686.05	1919.08	1923.86	2056.17	2031.23	1864.65	1970.8	2187.25	1843.29	1971.47	1735.81	1555.08	2127.31	2254.58	1884.13	2050.11	1705.83	1800	1573.88	1623.23	1968.19	1658.31	2093.25	1786.97	1757.31	1871.27	1736.31	1809.25	0	0	0	0	0	0	0	0	0	0	0	0	0	0	0	0	0	0	0
FBgn0005596	288.658	288.251	250.902	207.953	117.982	31.6327	17.4255	20.5107	24.2158	25.7974	323.108	320.094	276.625	188.152	88.0573	49.0673	19.542	15.8969	26.9142	62.151	333.626	311.279	262.716	216.459	96.7736	30.9006	20.74	18.428	21.886	35.7759	0	0	0	0	0	0	0	0	0	0	0	0	0	0	0	0	0	0	0
FBgn0005612	0	0.0800963	0	0.0487294	0.336729	3.29798	15.2029	14.6994	43.3187	42.7183	0	0	0	0	0.462918	1.6043	14.3363	27.3604	34.5439	37.7205	0.0194234	0.0275395	0	0	0.211219	4.93483	15.2128	23.475	39.053	35.6082	0	0	0	0.0487294	0.0841824	1.43996	3.37842	3.39566	4.8881	4.2889	0	0	0	0	0.102871	1.24106	4.35184	4.33679	5.66148
FBgn0005613	0	0.20825	0.0763782	0.0487294	0.126274	0.0464504	0.0444529	0.0455794	0.0561851	0.170702	0.0147544	0.0383025	0.0110615	0.142055	0.102871	0.242158	0.192803	0.110491	0.132691	0.208017	0	0.0826186	0	0.0437734	0.0352032	0.099359	0.10396	0.109041	0.0542403	0.307449	0	0.064077	0.114567	0.0487294	0.0841824	0	0.133359	0.0911588	0	0.0213378	0	0	0.165922	0.0355138	0	0.0605396	0.16526	0.0138114	0.0442303
FBgn0005616	4.97406	4.99801	3.62796	13.0595	23.5921	130.665	109.843	115.111	84.2777	75.7491	5.09028	5.51556	4.13699	11.2934	25.4091	80.6084	133.406	87.0948	108.143	69.1774	5.78817	4.81942	6.34623	10.4181	30.9436	120.324	143.309	120.008	83.0419	350.38	0	0	0	0	0	0	0	0	0	0	0	0	0	0	0	0	0	0	0
FBgn0005617	531.387	529.276	544.462	605.998	603.167	595.866	354.201	288.176	153.666	150.581	541.473	555.655	565.441	504.474	647.931	680.071	379.464	231.991	178.713	197.917	564.891	566.791	659.676	620.794	665.657	637.785	372.298	257.618	189.977	232.627	0	0	0	0	0	0	0	0	0	0	0	0	0	0	0	0	0	0	0
FBgn0005624	53.2279	50.6689	78.8223	56.6479	83.4247	96.2452	84.2382	61.1447	84.671	62.1356	54.2963	42.3626	62.265	145.429	90.1147	80.7598	115.861	69.7891	105.357	84.0159	69.0987	64.5251	72.5725	91.2237	57.0644	130.624	104.948	98.324	72.8176	67.8344	0.0540659	0.176212	0.496458	13.4006	22.9187	24.6652	11.4244	12.3976	15.0014	10.7329	0.118036	0	1.27207	12.9625	19.1339	18.9489	16.9942	11.9883	17.7585
FBgn0005626	0.135165	0.112135	0.0381891	0.146188	0.147319	0.418054	0.0889058	0.182318	0	0.256053	0.0147544	0	0.0663689	0.0710277	0.257177	0.484316	0.344291	0.19336	0.221152	0.0462261	0	0	0	0.13132	0.563251	0.331197	0.5198	0.295969	0.298322	0.335399	0	0	0	0.146188	0	0.0464504	0	0.0227897	0	0	0	0	0	0	0.154306	0.0605396	0	0	0.0442303
FBgn0005631	0.513626	0.560674	1.33662	9.74587	19.6145	69.4433	74.4586	74.0209	96.8069	78.4804	0.442633	0.30642	1.17252	6.35697	25.4091	49.5214	81.7898	80.8797	108.563	85.7263	0.378756	0.192777	2.167	5.82186	19.3618	72.0021	80.4824	88.9309	99.6123	110.933	0	0	0	0.170553	0.315684	0.0929008	0.266717	0.410214	0.393296	0.277391	0	0	0.022123	0	0.257177	0.544856	0.371834	0.441966	0.464418
FBgn0005632	598.645	641.748	764.927	643.423	902.456	988.604	853.762	1001.86	627.251	504.02	604.549	656.62	749.68	1185.49	976.088	883.817	925.895	923.708	889.317	497.277	794.058	862.4	783.593	874.154	718.603	997.796	980.915	913.064	768.124	707.719	0.594725	0.43252	0.572836	0.194917	0.399866	0.278702	0.177812	0.205107	0.11237	0.106689	0.177053	0.0383025	0.232291	0.568221	0.360047	0.0302698	0.24789	0.0828685	0.265382
FBgn0005633	1.32461	0.0480578	0.0381891	0	0.147319	0.0464504	0.222265	0	0	0.0426756	0.162299	0.344723	0.0553074	0.106541	0.257177	0.0605396	0.0275433	0.0690571	0.110576	0.0924522	0.0582702	0	0.0221123	0.13132	0.0704064	0.132479	0	0.109041	0.0542403	0.0558998	0	0	0	0	0	0	0	0	0	0	0	0	0	0	0	0	0	0	0
FBgn0005636	0.135165	0.849021	2.29135	11.159	30.7476	51.5599	36.5403	21.0121	40.678	34.3538	0.0147544	0.497933	3.04191	10.1214	54.3671	41.7723	31.2892	33.0093	38.8342	42.6667	0.135964	0.385553	4.66569	7.44147	26.4376	49.7126	37.4256	37.3856	30.9712	39.0181	0.162198	2.45095	7.17955	43.7833	48.0471	44.7782	30.0502	21.5363	23.6539	23.2582	0.147544	0.880958	8.71644	51.9922	54.9844	40.622	22.5993	29.3078	29.2805
FBgn0005640	121.811	121.666	124.115	129.474	145.278	146.179	154.963	150.344	119.056	83.3454	105.14	105.485	130.492	136.267	151.066	142.51	152.962	156.387	120.705	60.9953	109.849	114.454	118.102	130.532	126.661	153.178	159.215	153.592	115.667	100.927	0.189231	0.272327	0	1.07205	2.82011	16.397	39.5186	38.2411	67.7031	64.2054	0.0737722	0.15321	0.154861	1.20747	4.16626	7.99122	40.3647	55.4391	71.0339
FBgn0005642	286.495	280.545	299.937	311.21	334.646	334.489	133.492	99.6593	104.785	103.552	308.397	271.986	339.82	312.095	377.278	312.233	136.091	105.796	95.3827	121.182	279.221	291.671	333.984	292.187	293.031	343.716	149.685	93.6197	99.8292	92.9893	0	0	0	0	0	0	0	0	0	0	0	0	0	0	0	0	0	0	0
FBgn0005648	42.9283	31.5259	37.9981	36.5958	41.3967	59.6888	51.2542	42.8902	28.7106	25.9894	15.7282	19.113	18.1187	44.8184	26.7464	48.8857	41.7694	65.4109	45.5351	81.1268	37.662	40.0149	45.9715	56.6427	50.587	49.547	48.7053	54.9879	56.437	55.6203	0	0.0160193	0.0381891	0.194917	0.126274	0.650306	0.533435	0.455794	1.01133	0.704147	0	0	0.0553074	0.213083	0.102871	0	0.399378	0.428154	0.530764
FBgn0005649	773.872	824.607	861.088	899.203	956.48	1011.78	1016.95	874.213	801.986	640.155	755.944	689.292	817.2	896.085	1010.65	896.288	928.057	967.256	692.758	552.633	634.737	687.469	734.393	855.769	850.369	971.3	1012.28	926.009	811.977	561.29	0.0810989	0.112135	0.0763782	0.0487294	0.273593	1.39351	2.57827	2.75755	2.86544	2.98729	0	0.0383025	0.0331844	0.142055	0.102871	1.02917	2.79564	3.45286	3.80381
FBgn0005655	288.117	271.815	243.035	286.431	210.961	249.624	292.767	336.535	294.241	341.149	278.815	327.985	215.212	220.647	208.467	248.969	310.027	321.792	225.354	287.734	260.973	262.947	199.895	214.402	250.506	242.833	288.212	268.163	319.421	204.565	0	0	0	0	0	0	0	0	0	0	0	0	0	0	0	0	0	0	0
FBgn0005658	0	0	0	0.0243647	0	0.0929008	0.0444529	0.0455794	0	0.0426756	0	0	0	0	0	0	0.0413149	0.0414343	0.0442303	0.115565	0	0	0	0	0	0.0662393	0.173267	0.0155773	0.162721	0.0838497	0	0	0	0.0243647	0	0	0.0444529	0.0683691	0	0	0	0	0	0.0710277	0	0	0	0.0690571	0.0221152
FBgn0005659	0	0.0480578	0	0	0.0631368	0	0	0	0.168555	0.0213378	0	0	0	0	0.0514353	0	0	0	0.0221152	0	0	0	0	0	0	0	0	0.0467319	0.135601	0.1118	0	0	0	0	0.0210456	0	0	0	0	0.0853512	0	0	0	0	0	0	0	0	0.0884607
FBgn0005660	0.027033	0.20825	0.0763782	0.121823	0.252547	0.139351	0.444529	0.387425	0.786591	0.832174	0.103281	0.0766051	0.132738	0.106541	0.308612	0.0908093	0.330519	0.552457	0.862491	1.17877	0.0097117	0.0826186	0.154786	0	0.0704064	0.0662393	0.173267	0.40501	0.352562	2.26394	0	0	0	0.0243647	0.0420912	0.139351	0.0444529	0.0227897	0.0561851	0.234716	0	0	0	0	0	0.0302698	0.0550866	0.0828685	0.199036
FBgn0005666	4.00088	13.4241	0.267324	0.804035	19.1094	1.76512	1.86702	0.957167	3.87677	3.32869	0.472142	0.497933	1.75877	0.958873	19.5969	1.69511	2.56153	1.8093	4.90957	8.04334	0.543855	0.358014	0.751818	0.612827	0.492845	2.15278	2.66831	1.94716	3.93242	9.83836	0.27033	0.112135	0.0763782	0.0487294	0.168365	0.139351	0.400076	0.0455794	0.168555	0.0853512	0.103281	0	0.0442459	0.0710277	0	0.0908093	0.0826299	0.0276229	0.221152
FBgn0005671	496.92	484.022	484.581	323.807	334.73	171.727	53.5657	69.4402	18.3163	21.9993	550.223	399.649	416.885	665.494	284.18	210.103	49.9222	35.6611	15.5691	33.9068	477.01	466.409	402.311	372.73	256.139	163.313	50.3513	45.9842	23.92	13.919	0.027033	0.0320385	0.0381891	0.170553	0.0841824	0	0.0889058	0.0683691	0.11237	0.149365	0.0147544	0	0.0442459	0.248597	0.102871	0.181619	0.151488	0.165737	0.110576
FBgn0005672	27.871	25.9192	13.5571	11.8169	6.2295	46.7756	112.999	108.889	253.058	280.251	23.9907	27.3097	20.1319	9.16257	7.09808	27.939	110.862	156.207	227.676	372.744	24.2598	21.3431	9.39772	12.9131	6.5478	45.8707	106.958	149.963	217.422	276.983	0.919121	0.592713	0.229135	4.23945	7.51328	56.9017	75.97	52.4391	71.636	57.612	0.250826	0	0.29866	2.48597	6.48085	29.392	76.5153	63.9607	84.5905
FBgn0005674	60.662	39.3433	32.4225	13.3518	11.091	10.4513	20.1372	34.0022	46.9146	51.8935	79.9396	65.4973	33.0517	65.2034	10.9043	10.2009	16.402	30.1365	56.4158	78.1221	95.8448	57.9982	23.3727	30.3787	10.5258	12.4199	15.9405	28.6311	44.7211	53.6638	0	0	0	0	0.0631368	0	0.266717	0.0683691	0.11237	0.0853512	0	0	0	0	0	0	0.137716	0.110491	0.0884607
FBgn0005677	0.0540659	0.256308	0.190945	0.852764	1.45215	5.75985	5.68997	5.69742	3.59585	3.77679	0.0737722	0.0383025	0.188045	0.390652	2.57177	4.23777	4.43447	4.15724	4.84322	3.28205	0.0582702	0.0275395	0.154786	0.13132	1.90097	4.10684	5.42325	8.80118	3.57986	2.99064	0.405494	0.160193	0.0763782	0.755305	1.22064	5.29535	1.20023	0.501373	1.01133	0.938863	0.0442633	0.0766051	0.154861	0.568221	1.23445	4.02588	0.991558	0.469588	1.65864
FBgn0005683	73.8	70.5809	60.5297	68.8059	47.4999	20.2059	22.3598	20.3512	28.9353	39.4536	74.2001	88.9002	75.4503	42.9007	26.5921	30.2698	20.203	27.9405	27.3343	48.9072	78.2569	67.9125	74.1425	58.3061	34.8864	17.6859	18.3663	22.6183	34.8494	32.5616	0	0	0	0	0	0	0	0	0	0	0	0	0	0	0	0	0	0	0
FBgn0005694	272.411	273.208	284.7	284.263	270.246	155.284	23.7378	11.919	8.3154	6.91344	193.726	195.803	238.795	288.585	256.611	189.459	24.1142	9.26747	8.58068	16.6414	210.482	221.776	259.421	259.445	223.681	166.261	32.9034	11.387	8.73269	9.67066	0.0540659	0.064077	0	0.0243647	0.0210456	0.0464504	0.0889058	0.0911588	0.22474	0.106689	0.0737722	0	0.0110615	0.0355138	0	0	0.151488	0.124303	0.420188
FBgn0005695	385.625	430.229	441.504	406.817	371.349	152.822	51.8321	44.9413	41.577	36.765	364.804	384.902	405.182	510.05	292.256	201.112	48.7516	41.4067	42.1957	48.4912	407.979	410.422	441.339	407.18	301.163	157.12	48.1335	39.8	44.0702	35.9156	0.189231	0.128154	0.0763782	0.4142	0.315684	1.06836	0.755699	1.29901	1.01133	0.832174	0	0.383025	0.110615	0.426166	0.822965	1.05944	1.12927	1.4502	1.23845
FBgn0005696	108.213	79.4395	45.4068	21.8064	9.70202	10.0333	35.8735	64.2897	101.246	145.161	129.544	98.4375	53.073	21.3438	7.97248	11.9263	34.8423	75.3551	96.4663	169.534	121.299	91.1558	31.9523	24.6006	6.26617	13.0491	34.3068	55.5954	110.813	121.331	0	0	0	0	0	0	0	0	0	0	0	0	0	0	0	0	0	0	0
FBgn0005771	0.0540659	2.77133	11.0366	77.5528	97.7568	94.4801	79.8819	71.1722	163.723	201.898	0.0147544	1.26398	13.4618	47.5885	77.976	100.254	56.0093	114.4	127.405	323.56	0.184522	1.65237	19.8789	45.3054	92.1972	76.6389	71.5938	97.0778	150.463	207.137	0	0	0	0	0	0	0	0	0	0	0	0	0	0	0	0	0	0	0
FBgn0005775	0.351428	0.160193	0.229135	0.925858	0.694505	1.34706	1.37804	0.501373	0.842777	1.49365	0.221317	1.30229	0.387152	0.497194	1.13158	1.3016	0.716126	0.814874	0.973067	1.08631	0.388468	0.550791	0.28746	0.744147	0.739267	0.894231	0.970294	0.576361	0.759364	1.2298	0	0.0160193	0.0381891	0.292376	0.631368	0.975458	1.11132	0.77485	0.674221	1.42963	0	0	0.0663689	0.46168	1.44019	0.575126	0.853842	0.67676	0.796146
FBgn0005777	194.043	214.033	231.311	243.281	255.578	217.295	146.872	151.825	76.1308	60.834	171.225	202.774	219.615	255.735	232.488	244.459	155.551	107.08	104.804	62.0816	216.862	242.623	249.692	275.422	260.574	233.394	155.611	122.438	77.5636	63.8935	0	0	0.0763782	0.0243647	0	0.139351	0.0889058	0.159528	0.0561851	0.0640134	0	0	0	0.0355138	0	0.0302698	0.0688582	0.0828685	0.309612
FBgn0008635	162.82	141.835	134.846	109.446	77.1111	45.9859	24.2713	32.2474	39.1048	45.4708	199.126	179.409	135.492	101.925	72.6267	60.1763	31.0275	31.421	31.9564	71.5118	183.328	155.681	132.386	108.427	80.5801	54.6474	24.7252	29.0673	32.4357	22.2202	0	0	0	0	0	0	0	0.0227897	0.11237	0.0426756	0	0	0	0.0355138	0	0	0.0413149	0.0138114	0.0442303
FBgn0008636	0	0.20825	0.381891	2.92376	8.8181	37.3461	36.8959	28.715	23.8787	18.2225	0.0147544	0.45963	0.840672	2.23737	15.122	22.1877	30.3252	28.051	23.9286	16.3872	0.0291351	0.247856	0.619144	2.97659	10.1737	30.8675	34.0469	27.5095	25.5201	23.7854	0.189231	0.22427	0.343702	5.45769	12.3748	20.113	16.2253	10.8479	8.03447	5.93191	0.0442633	0.268118	0.685812	4.01306	16.6136	22.0969	12.6424	9.83373	9.50952
FBgn0008646	0.0540659	0	0	0.0974587	0.126274	0	0.222265	0.227897	0.11237	0.106689	0	0	0	0.142055	0.0514353	0.272428	0.302976	0.09668	0.154806	0.023113	0	0	0	0.0437734	0	0.0662393	0.20792	0.0467319	0.0813604	0.614898	0	0	0	0.194917	0.147319	0	0.0889058	0.113948	0	0.0426756	0	0	0	0.177569	0.0514353	0.0302698	0.0964015	0.0414343	0.0442303
FBgn0008651	0	0	0	0.0243647	0.0841824	0	0	0.0227897	0	0.0426756	0	0	0.0553074	0	0.102871	0.0302698	0.0413149	0	0	0.0924522	0	0	0.0221123	0	0.0704064	0.0331197	0	0.0311546	0.0271201	0.0279499	0	0.0961156	0.305513	0.0243647	0.168365	0.0929008	0.133359	0.0683691	0.11237	0	0	0.114908	0.243352	0.319624	0.411483	0.0605396	0.0550866	0.0276229	0.0884607
FBgn0010014	0	0.0160193	0.0381891	0	0.0631368	0.0464504	0.0889058	0.0455794	0.22474	0.128027	0	0.268118	0.0110615	0	0	0.0908093	0.0275433	0.09668	0.0221152	0.023113	0.0097117	0.0275395	0	0	0.0352032	0	0.0346533	0.0623093	0.108481	0.1118	0	0	0	0	0	0	0	0	0	0.0213378	0	0	0	0	0	0	0.0137716	0.0138114	0
FBgn0010019	0	0	0.0763782	0.0487294	0.105228	0.325153	1.15578	0.979957	2.52833	1.9204	0.0442633	0	0.0110615	0	0.617224	0.514586	0.964015	1.28446	2.98555	2.44998	0.0194234	0.220316	0.110561	0.0875467	0.0704064	0.96047	1.16089	0.732134	1.81705	1.92854	0	0	0	0	0	0	0	0	0	0	0	0	0	0	0	0	0	0	0
FBgn0010038	0.216264	0.160193	0.496458	0.121823	0.231502	0	0	0.0227897	0	0.0213378	0.295089	0.497933	0.265475	0	0.0514353	0.332968	0.0137716	0.0276229	0.0663455	0.0462261	0.252504	0.137698	0.176898	0.218867	0.140813	0.0331197	0.0346533	0	0.189841	0	0	0	0	0	0	0	0	0	0	0	0	0	0	0	0	0	0	0	0
FBgn0010039	0.0540659	0.0800963	0.0381891	0.0487294	0.0841824	0.0464504	0	0.205107	0.0561851	0.0213378	0.0885267	0	0.121676	0.0355138	0	0	0.0550866	0	0.0221152	0.138678	0.0388468	0.0550791	0.110561	0	0.10561	0.0662393	0.0173267	0.0155773	0.0271201	0.139749	0	0	0	0	0	0	0	0	0	0	0	0	0	0	0	0	0	0	0
FBgn0010040	0.027033	0.0320385	0.152756	0.0487294	0.0841824	0	0	0.0683691	0	0.0853512	0.0590178	0.0766051	0.0663689	0	0.205741	0	0.0413149	0	0.0442303	0	0.0291351	0	0	0.0437734	0	0.165598	0	0.0623093	0.0271201	0.0838497	0	0	0	0	0	0	0	0	0	0	0	0	0	0	0	0	0	0	0
FBgn0010041	0.027033	0.0320385	0.152756	0.194917	0.294638	0.418054	0.800152	1.00275	3.034	3.13665	0	0.0766051	0.121676	0	0.205741	0.332968	0.523323	0.593891	1.83556	2.08017	0.0194234	0	0	0.0437734	0	0.529915	0.72772	0.981371	1.78993	4.52788	0	0	0	0	0	0	0	0	0	0	0	0	0	0	0	0	0	0	0
FBgn0010042	0	0.0160193	0.0763782	0.219282	0.336729	0.185802	0.0889058	0.569742	0.393296	0.597458	0	0	0.188045	0.106541	0.308612	0.423777	0.261661	0.165737	0.287497	0.161791	0.0097117	0.0275395	0	0.13132	0.457642	0.165598	0.277227	0.218082	0.433922	0.894397	0	0	0	0	0	0	0	0	0	0	0	0	0	0	0	0	0	0	0
FBgn0010043	0	0.064077	0	0.073094	0.105228	0.185802	0	0.0911588	0	0.0426756	0	0.268118	0.022123	0.0355138	0.154306	0.0302698	0.0964015	0	0.0884607	0.0462261	0.0679819	0.0826186	0.0221123	0	0.0704064	0.099359	0.0693067	0.202505	0.0542403	0.167699	0	0	0	0	0	0	0	0	0	0	0	0	0	0	0	0	0	0	0
FBgn0010044	0	0	0.0763782	0.073094	0.18941	0.278702	0.400076	0.341845	0.168555	0.128027	0	0	0.165922	0.0355138	0.0514353	0.605396	0.24789	0.0828685	0.309612	0.161791	0	0	0	0	0.0352032	0.198718	0.433167	0.218082	0.244081	0.167699	0	0	0	0	0	0	0	0	0	0	0	0	0	0	0	0	0	0	0
FBgn0010051	112.944	110.084	111.359	71.486	59.7695	21.6923	15.3807	15.816	15.9004	16.7075	124.527	125.019	107.883	163.186	56.0131	31.1476	15.5895	16.2699	15.8787	22.0267	133.439	134.283	99.9476	96.4327	37.2802	24.078	15.8366	15.2346	17.1399	21.2699	0.189231	0.0480578	0	0.268012	0.694505	0.882558	1.02242	1.11669	1.06752	1.77104	0.0590178	0	0.132738	0.532707	0.668659	0.908093	1.34962	1.31209	1.83556
FBgn0010052	0	0.0800963	0.267324	2.58266	2.18874	6.59596	8.4905	6.58622	9.72002	15.0431	0.0442633	0	0.398213	1.49158	3.80621	5.29721	10.9347	7.63772	7.89511	7.39618	0.0388468	0	0.729706	0.787921	2.99227	5.46474	7.10394	5.68572	13.1533	6.00923	0	0	0.0763782	0.121823	0.0841824	0.278702	0.31117	0.136738	0.11237	0.149365	0	0	0.0663689	0.0710277	0.102871	0.332968	0.289205	0.151926	0.0663455
FBgn0010053	14.76	17.7493	8.89806	16.8604	14.6056	8.40752	12.5357	17.8215	12.6416	9.83672	14.061	13.3293	18.3289	8.09715	11.2129	19.0094	14.7632	12.8861	16.321	10.2853	9.17756	14.0452	10.9677	15.846	9.99771	15.4006	27.0123	14.4557	8.02756	13.3601	0	0	0	0	0	0	0	0	0	0	0	0	0	0	0	0	0	0	0
FBgn0010078	1024.25	1048.22	1213.76	1367.18	1394.82	1465.32	1461.97	1352.5	1475.65	1728.06	1348.1	1609.09	1318.85	1079.44	1505.05	1706.79	1391.98	1389.6	1291.81	1333.81	1175.87	1240.74	1447.12	1248.72	1722.39	1344.39	1288.05	1352.17	1304.64	1369.91	0	0	0	0.073094	0.0210456	0.139351	0.222265	0.136738	0.337111	0.554782	0	0	0.0110615	0.0355138	0	0.121079	0.0826299	0.331474	0.331727
FBgn0010097	134.624	95.4908	75.4616	56.9403	28.6851	9.66168	5.46771	8.59171	3.14637	1.45097	172.76	158.687	96.445	42.1549	18.671	16.3457	7.36783	2.01647	2.0346	8.73673	119.085	122.661	69.6979	48.0194	23.2693	6.78953	5.42325	3.47374	1.92553	1.53724	0	0	0	0	0	0	0	0	0	0	0	0	0	0	0	0	0	0	0
FBgn0010100	475.077	503.149	578.412	523.768	578.038	585.275	515.076	621.908	449.2	430.469	513.602	467.597	571.779	516.407	581.785	577.608	612.714	473.884	489.077	273.751	466.404	492.269	527.555	510.047	535.3	524.351	581.587	538.103	391.669	289.309	0.0810989	0.0800963	0.0381891	0.4142	0.105228	0.650306	1.5114	1.27622	1.46081	1.42963	0	0.114908	0.0663689	0.213083	0.154306	0.938363	1.44602	0.787251	1.72498
FBgn0010105	0	0	0	0.243647	0.0210456	9.61523	40.3632	37.6486	90.9637	127.643	0	0	0.022123	0.0710277	0.102871	5.05505	28.0804	49.8454	70.5253	178.132	0.0097117	0	0	0	0.0352032	12.5192	33.2499	35.7188	65.1697	90.39	0	0	0	0.146188	0.105228	6.64241	15.3363	8.4094	37.026	32.3054	0	0	0	0.106541	0.205741	3.6021	10.3012	15.7036	27.5555
FBgn0010109	8.56945	15.4265	45.5596	105.523	75.7431	129.55	90.8173	101.847	153.891	129.371	7.67231	10.0353	23.7269	43.1493	103.385	88.7813	90.2731	149.025	122.894	58.5916	9.2164	12.5305	29.4536	40.1402	55.3394	118.005	91.2596	132.127	115.939	151.936	2.32483	3.63637	10.8457	33.3796	16.163	19.5556	13.1136	11.3037	9.77621	4.50227	2.28694	2.33645	3.52861	7.63547	19.5454	16.6181	13.1657	15.2754	8.3153
FBgn0010113	105.483	96.484	108.572	93.6335	127.221	149.895	119.845	139.382	58.7696	41.566	57.7194	73.1961	73.5588	298.316	107.963	91.3239	104.059	122.273	93.2154	87.4367	114.627	103.246	86.4591	126.418	95.9639	153.311	133.745	115.35	93.5102	101.877	0.108132	1.31358	0.878349	2.43647	2.60965	3.99473	8.97949	6.60901	36.3518	28.6566	0.442633	0.114908	0.918103	1.06541	4.52631	3.72318	9.0342	12.1126	40.9573
FBgn0010114	0	0.0160193	0.381891	0.560388	0.336729	1.57931	0.577888	0.72927	1.06752	1.60033	0	0	0.132738	0.248597	0.874401	0.605396	1.41848	0.732006	1.08364	1.15565	0	0	0.0884492	0.744147	0.774471	1.15919	1.21287	0.841175	0.840724	0.894397	0	0.0320385	0.229135	1.53498	0.71555	1.34706	1.11132	0.478584	0.22474	1.62167	0	0	0.132738	1.45607	1.38875	1.51349	1.32208	0.621514	0.796146
FBgn0010173	355.781	346.897	259.686	186.877	77.6161	12.6345	22.7599	38.8108	83.0416	126.874	410.97	429.754	287.444	174.728	44.3373	22.9142	24.6788	51.1161	86.6251	203.811	410.018	382.139	211.924	211.469	46.9611	21.0641	22.8192	39.7533	85.5369	106.713	0	0	0	0	0	0	0	0	0	0	0	0	0	0	0	0	0	0	0
FBgn0010194	19.2745	27.9216	21.7678	25.7535	21.1929	20.4382	25.9605	34.2301	44.2739	49.461	20.7152	19.6875	19.081	22.4447	19.9569	22.3088	30.7934	42.4011	56.9908	90.4182	21.6959	16.8267	18.0215	22.1493	14.2925	27.5556	32.7821	33.538	56.4641	41.841	0	0	0	0	0	0	0	0	0	0	0	0	0	0	0	0	0	0	0
FBgn0010197	0	0.128154	0	0.341106	0.0631368	0.0929008	0.488982	0.0911588	0.22474	0.128027	0.0442633	0.15321	0.0774303	0.177569	0.0514353	0.211888	0.151488	0.179549	0.0884607	0.23113	0.0485585	0.0550791	0.0663369	0.175093	0.0352032	0.264957	0.10396	0.0623093	0.135601	0.195649	0	0.0320385	0	0.073094	0.126274	0	0.0889058	0	0.0561851	0	0.0295089	0	0	0.0355138	0	0.0908093	0	0.0276229	0
FBgn0010198	1238.38	1240.24	1398.64	1652.56	1619.16	1775.1	1761.36	1470.5	1818.15	1938.41	1189.09	1448.91	1492.47	1452.09	1680.91	1895.71	1723.73	1676.87	1596.16	1589.69	1256.91	1302.26	1508.08	1480.9	2082.09	1613.69	1493.89	1720.14	1661.38	1658.18	0	0.0320385	0.152756	0.0974587	0.484049	1.57931	1.5114	0.957167	3.034	2.06977	0.0590178	0.114908	0.121676	0.177569	0.308612	0.605396	1.92803	2.11315	2.21152
FBgn0010213	119.999	134.402	149.472	171.868	163.272	131.129	124.379	138.698	114.112	109.399	164.394	193.504	167.548	126.11	145.099	177.865	137.744	88.2964	96.201	83.5768	118.726	163.998	169.203	155.002	169.257	98.531	111.255	116.113	76.5602	73.0051	0	0	0	0	0	0	0	0	0	0	0	0	0	0	0	0	0	0	0
FBgn0010215	566.449	615.556	849.898	678.581	1029.72	977.595	1045.22	861.997	991.611	1099.28	445.85	512.526	820.629	803.358	571.755	784.108	966.04	944.301	1140.99	1331.47	454.663	738.114	479.527	964.284	976.361	979.945	1050.86	1185.7	1306.78	1381.14	0.0540659	0.0160193	0.190945	0.121823	0.168365	3.94828	35.1622	27.1881	59.7248	53.4085	0.0442633	0	0.0110615	0.177569	0.0514353	1.96754	21.2221	43.3955	64.6869
FBgn0010217	951.074	1066.67	1131.58	1318.54	948.272	771.727	940.045	1156.67	750.24	756.425	1233.52	1370.5	1279.62	765.998	824.663	1187.24	1234.01	468.718	717.372	452.022	1295.7	1421.18	1193.22	1302	1151.74	711.377	782.507	610.677	687.224	270.639	0	0	0	0	0.0631368	0.0929008	0.133359	0.0227897	0.0561851	0.106689	0	0	0	0	0	0.0605396	0.151488	0.0414343	0.0442303
FBgn0010220	29.1145	32.8235	34.9812	34.9146	39.25	44.5459	45.0752	46.7644	39.5543	42.953	27.3252	33.2849	30.8615	34.6615	38.0621	49.3397	40.5437	47.3318	43.8101	47.1968	35.5157	37.8118	39.8463	36.8134	36.7521	45.937	43.8192	47.9626	48.7891	39.9684	0	0	0	0	0	0	0	0	0	0	0	0	0	0	0	0	0	0.0138114	0
FBgn0010222	4.62264	3.36404	2.36772	1.31569	0.968097	1.34706	1.95593	2.73476	5.84325	4.60896	4.04272	4.02177	3.15252	1.49158	0.668659	0.908093	2.4789	2.69323	8.40376	7.95089	3.64189	4.65418	2.21123	1.53207	0.633658	2.05342	2.35643	3.25566	4.28498	8.88807	0	0	0.0381891	0.4142	0.168365	0.510954	0.533435	0.296266	1.29226	0.533445	0	0	0	0.142055	0.205741	0.847554	0.688582	0.607703	1.23845
FBgn0010223	2.08154	1.60193	1.37481	0.77967	0.315684	0.0929008	0.0889058	0.159528	0	0	2.28694	2.03003	1.18358	1.34953	0.462918	0.242158	0.192803	0.207171	0.154806	0.161791	1.94234	3.88307	0.995053	0.919241	0.211219	0.364316	0.15594	0.23366	0.189841	0.1118	0	0.0800963	0.0763782	0.0487294	0.168365	0.139351	0.266717	0.0227897	0.0561851	0	0.0442633	0	0.0774303	0.0710277	0.0514353	0	0.0413149	0.0414343	0
FBgn0010225	2.89253	4.8218	12.0678	12.7427	4.58794	5.7134	10.8465	14.6766	14.3272	18.4785	6.75753	5.36235	2.51096	9.16257	4.78349	12.1685	14.7494	15.0406	16.2104	16.8263	2.85524	11.3187	8.31422	10.812	6.26617	7.38568	14.0346	16.6366	11.9871	24.2885	0.0810989	0.0480578	0	0	0.0210456	0.325153	0.266717	0.250687	0.730406	0.149365	0	0	0	0.106541	0	0.272428	0.302976	0.29004	0.176921
FBgn0010226	220.481	184.061	125.604	218.308	233.753	237.965	232.133	219.237	146.25	196.649	196.603	206.221	154.297	114.319	257.331	274.668	149.119	204.312	195.144	181.437	212.249	168.019	228.553	227.403	173.798	216.801	172.262	230.264	192.173	199.982	1.21648	2.11454	2.32953	1.19387	0.989143	0.743206	0.533435	1.07112	0.955147	0.277391	0.678704	0.536235	1.38268	1.2785	0.874401	0.665935	1.30831	0.635326	0.68557
FBgn0010228	0.0540659	0.0160193	0	0.0974587	0.315684	14.9106	56.7219	72.8814	123.72	170.041	0.0590178	0	0.022123	0	0.0514353	8.83878	42.8711	57.6627	127.295	250.846	0	0	0	0.175093	0.950487	10.1677	45.1013	105.957	115.966	228.351	0	0.0160193	0	0.121823	0.547185	19.184	28.1831	30.6749	22.5302	21.5725	0	0	0.0110615	0	0	11.9868	23.6321	20.2614	34.1458
FBgn0010235	179.85	183.485	181.322	165.558	104.449	39.5293	19.4259	20.2145	11.6303	14.7657	211.903	211.353	199.007	126.145	75.6099	73.1318	22.0071	9.46083	12.1855	17.8433	183.143	200.846	184.593	155.22	80.1225	33.9145	15.5767	11.5116	11.7159	13.0247	0	0	0.0381891	0.073094	0.0631368	0.0464504	0	0	0	0.0426756	0	0	0.0110615	0	0	0	0.0275433	0.0138114	0.0221152
FBgn0010238	58.3101	67.2008	62.3628	99.5785	114.13	345.173	580.644	648.367	883.398	886.734	55.4472	50.7509	62.1766	94.2182	135.738	231.745	574.346	822.084	889.693	1079.19	55.8423	52.573	86.9234	90.5233	112.157	300.197	642.82	732.321	843.816	1038.37	0.243297	2.61114	13.9008	58.6214	85.3609	278.377	247.247	233.184	150.295	115.715	0.575423	2.41306	13.3733	76.3902	132.395	198.055	268.189	168.928	196.56
FBgn0010240	0.027033	0	0	0	0.0420912	0.0464504	0	0.0455794	0	0.128027	0.0147544	0	0.0442459	0	0.102871	0.0908093	0.0413149	0.0276229	0.0884607	0.0462261	0.0194234	0	0	0	0	0	0.0173267	0	0.135601	0.279499	0	0.0160193	0	0	0	0	0	0	0	0.0640134	0	0	0	0	0	0	0	0	0
FBgn0010241	0.297363	0	0.0381891	0	0.0631368	0.0464504	0.0444529	0.136738	0.11237	0.426756	0	0	0	0.213083	0	0.0302698	0.0826299	0.138114	0.442303	0.138678	0.0485585	0	0	0	0	0.231838	0.0693067	0.140196	0.515283	0.810547	0	0	0	0	0	0	0	0	0	0	0	0	0	0	0	0	0	0	0
FBgn0010246	3.64945	2.80337	1.14567	1.6568	1.28378	0.603855	0.711246	0.592532	0.786591	1.25893	2.71482	2.9876	1.59285	0.74579	0.360047	0.363237	0.729897	0.4834	1.76921	3.81365	3.60304	2.28578	0.862379	0.875467	0.316829	0.231838	0.537127	0.685402	1.62721	4.72353	0	0.0320385	0	0	0.105228	0.185802	0.444529	0.296266	0.505666	0.38408	0	0.114908	0.0331844	0.0355138	0	0.302698	0.206575	0.234794	0.751916
FBgn0010247	211.749	214.498	192.549	144.288	192.567	165.781	197.949	109.277	213.447	139.763	55.8013	73.6558	123.236	160.522	95.2068	96.5606	140.374	124.482	152.573	176.607	72.022	104.843	97.7806	160.605	175.206	189.941	218.559	225.56	200.716	296.94	0.108132	0.256308	0.267324	0.828399	1.74678	7.33916	20.4039	20.8754	40.5095	50.976	0.191808	0.114908	0.210168	0.390652	1.5945	5.29721	12.2568	28.2858	42.8592
FBgn0010258	0	0.0480578	0	0.170553	0.273593	1.48641	0.577888	1.09391	0.730406	1.28027	0.0590178	0.191513	0.0331844	0.0710277	0.102871	1.27133	1.19813	0.662948	0.707685	0.600939	0	0	0	0.175093	0.0704064	0.927351	1.23019	1.23061	0.786484	1.25775	0	0	0	0	0	0	0	0	0	0	0	0	0	0	0	0	0	0	0
FBgn0010263	23.3565	15.6989	26.1977	31.1868	30.6634	42.5021	40.3632	18.209	15.1138	20.2496	20.907	24.7434	22.134	18.9289	22.7344	29.2103	22.9436	15.1788	9.28837	3.7212	27.6298	16.7165	39.2272	15.5833	12.3915	31.1987	13.6534	11.4026	8.94965	9.05577	0.0810989	0.064077	0	0	0.0420912	0	0.0444529	0	0	0	0.0147544	0	0	0.142055	0.0514353	0.0302698	0.0688582	0	0.0442303
FBgn0010265	444.07	587.875	614.348	697.293	661.821	680.127	767.257	896.911	642.533	664.373	482.987	637.278	598.271	644.15	660.07	601.037	769.257	786.464	774.893	681.234	554.373	687.524	680.174	673.979	743.914	828.488	796.923	800.861	755.567	767.281	0.027033	0.112135	0.114567	0.146188	0.0841824	0.325153	0.0889058	0.227897	0.168555	0.341405	0.0295089	0.114908	0.121676	0.106541	0.154306	0.151349	0.385606	0.262417	0.287497
FBgn0010269	97.1565	92.6714	83.1376	60.4731	29.8216	16.6292	23.7823	28.4643	52.7578	66.9793	116.56	111.422	77.6958	52.8091	18.1567	16.043	23.7148	36.7936	46.2649	82.0744	108.315	105.091	74.9164	67.2797	23.9382	15.7318	20.6534	33.7872	51.0672	31.9747	0.027033	0.160193	0.0381891	0.194917	0.252547	0.418054	0.933511	0.820429	1.06752	1.08823	0.0442633	0.229815	0.0995533	0.177569	0.102871	0.635665	0.619724	1.02205	1.48172
FBgn0010278	227.536	225.391	189.991	153.01	89.4648	33.5372	40.0521	61.6689	74.2767	115.032	249.985	271.259	223.453	124.192	84.4054	52.9721	41.6592	70.8388	90.0529	181.16	290.865	300.98	214.755	170.541	93.4293	49.8782	38.8117	55.4708	95.2731	97.5172	0	0	0	0	0	0	0	0	0	0	0	0	0	0	0	0	0	0	0
FBgn0010280	380.759	379.865	432.759	631.971	626.527	718.588	584.911	486.856	283.004	241.288	426.979	341.199	426.42	556.147	654.206	619.017	554.267	486.273	268.721	270.492	397.908	378.118	470.572	545.066	593.068	678.821	667.475	461.322	318.445	306.023	3.48725	8.36205	10.3492	48.9974	41.6282	21.2278	11.5578	7.88523	7.47262	6.89211	1.75578	3.98346	9.60136	44.854	30.2954	19.07	9.52998	8.19017	6.19225
FBgn0010282	130.191	145.183	155.697	165.85	191.241	177.487	212.396	240.021	182.658	200.959	140.108	162.326	159.186	115.171	186.144	182.012	217.854	242.266	241.011	241.554	161.845	185.754	192.156	179.471	192.491	205.408	225.229	236.121	244.732	226.254	0	0	0	0	0	0	0	0	0	0	0	0	0	0	0	0	0	0	0
FBgn0010287	21.9778	22.7474	27.1906	29.6275	27.7591	23.4575	19.826	16.1579	24.0472	31.836	24.3596	30.9101	29.4014	21.6279	32.3014	30.8752	20.506	19.3498	20.4786	33.3059	24.59	25.419	29.94	25.5637	30.9788	22.7201	18.6088	20.2817	20.8011	19.537	0	0	0	0	0	0	0	0	0	0	0	0	0	0	0	0	0	0	0
FBgn0010288	212.263	198.318	181.742	161.781	90.4961	44.8711	38.2295	36.6458	30.5647	27.099	251.593	242.532	177.371	116.556	68.4604	61.4174	37.3762	28.2858	22.4027	29.0531	196.322	212.109	160.911	147.254	98.1817	40.1742	33.1113	30.1109	26.0082	24.0649	0	0	0	0	0	0	0	0	0	0	0	0	0	0	0	0	0	0	0
FBgn0010292	83.1263	84.0531	97.9168	100.017	105.88	104.56	76.0589	56.3361	47.0831	59.0417	112.827	96.2926	110.272	99.1901	121.696	130.644	79.4624	60.0106	40.8246	65.9184	107.79	101.428	124.669	112.147	133.103	112.938	70.5542	55.4085	61.0203	26.9158	0	0	0	0	0	0	0	0	0	0	0	0	0	0	0	0	0	0	0
FBgn0010300	1042.8	1071.91	1029.58	980.532	754.99	531.207	451.597	433.437	628.936	601.15	1023.22	859.777	1002.13	914.978	675.192	603.125	442.993	536.311	629.884	878.018	1063.17	936.73	1099.6	1002.32	620.773	513.52	490.345	547.901	518.13	1004.18	0.702857	0.897079	0.496458	7.13885	20.309	169.498	153.718	112.308	134.17	102.379	0.870512	0.612841	0.619443	4.54577	19.8026	87.177	150.001	112.812	135.942
FBgn0010303	184.067	187.554	178.572	199.303	181.56	127.042	66.3682	69.2579	66.2984	77.2855	184.312	166.08	180.026	188.436	177.812	133.399	67.3158	92.1913	70.1935	91.7588	199.284	192.226	210.089	190.764	164.716	153.178	71.126	73.7742	94.134	49.8626	0.0540659	0.0480578	0.0381891	0	0.0841824	1.39351	1.82257	1.68644	2.13503	1.19492	0	0	0	0.0710277	0.308612	0.242158	1.29453	1.62975	1.32691
FBgn0010309	161.819	151.686	131.981	98.214	45.0586	8.22172	8.31269	11.3037	22.755	23.8556	195.393	171.174	140.381	73.3005	23.0945	15.71	9.54375	13.9772	17.67	32.6818	178.831	166.449	128.318	103.743	34.4639	8.80983	8.19552	12.0568	16.7331	20.0401	0	0	0	0.0243647	0	0	0	0.0227897	0.11237	0	0	0	0.0110615	0	0	0	0	0	0
FBgn0010313	266.734	254.786	285.769	304.12	294.975	328.265	298.679	269.579	327.728	309.611	175.194	178.949	205.71	301.939	280.888	254.236	270.599	362.757	266.333	355.71	198.06	196.99	237.84	262.728	271.945	376.968	317.529	358.761	324.737	343.281	0	0	0	0	0	0	0	0	0	0	0	0	0	0	0	0	0	0	0
FBgn0010314	126.001	106.784	72.101	47.2188	27.4855	31.5863	36.3625	26.7095	59.5562	58.4015	71.4263	66.9911	55.2521	55.295	19.8026	20.1899	29.7743	46.3373	44.9159	74.9094	75.693	64.8556	38.5638	44.5175	22.7061	29.7746	32.4009	43.3517	61.861	63.027	0	0	0	0	0	0	0	0	0	0	0	0	0	0	0	0	0	0	0
FBgn0010315	335.857	330.67	351.187	388.812	400.519	381.126	183.146	95.3293	42.0826	44.3186	303.292	334.458	395.116	353.682	437.355	439.941	175.947	53.1878	36.5121	58.8458	321.166	315.135	375.865	384.637	401.493	386.208	184.131	78.0423	44.8296	29.4312	0	0	0	0	0	0	0	0	0	0	0	0	0	0	0	0	0	0	0
FBgn0010316	303.607	281.282	191.289	140.487	57.5597	14.3067	10.6242	6.10764	14.3272	10.3275	198.492	225.142	169.384	117.16	25.872	16.4365	8.08396	9.22603	12.8268	35.6403	220.417	207.235	119.097	125.586	36.7521	16.9573	11.5396	10.686	13.3702	10.1458	0	0	0	0.36547	0.0841824	0.789657	0.266717	0.296266	0.280926	0.512107	0	0	0.022123	0.177569	0	0.393507	0.234118	0.331474	0.950952
FBgn0010317	48.8215	38.9268	27.3052	12.9376	6.37681	1.16126	1.77812	1.41296	1.17989	1.42963	48.5421	40.4475	21.5809	16.798	3.65191	3.32968	1.36339	1.11873	0.906722	5.80138	53.3949	35.5811	19.6136	13.6135	3.3091	3.21261	1.76732	1.07483	1.22041	0.586948	0	0	0	0	0	0	0	0	0	0	0	0	0	0	0	0	0	0	0
FBgn0010323	0.108132	0.0480578	0.0763782	0.316741	0.71555	0.650306	5.46771	7.11038	12.136	11.6078	0	0	0.176984	0.355138	0.462918	0.544856	3.93869	15.1235	13.1585	17.6815	0.0194234	0	0.0663369	0.306414	0.774471	0.430556	5.75246	10.577	13.533	18.5028	0.432527	0.336404	0.305513	0.682211	0.652413	0.789657	8.26824	7.81686	6.85458	6.61471	0.0590178	0	0.37609	1.06541	0.925836	0.454047	5.6326	8.59071	9.84125
FBgn0010328	587.075	768.3	806.668	769.291	827.786	583.974	382.117	492.075	320.873	345.629	774.682	793.743	930.491	946.301	972.591	650.195	501.839	400.145	447.279	452.438	880.142	933.26	935.195	880.151	762.185	822.759	462.865	355.786	350.799	339.368	0.027033	0	0	0.316741	0.294638	0.650306	0.800152	0.455794	0.955147	0.640134	0	0.229815	0.0553074	0.213083	0.154306	0.575126	0.702354	0.359097	0.973067
FBgn0010329	0.027033	0	0	0	0.0210456	0	0.222265	0.0227897	0.11237	0.0640134	0	0	0.0442459	0.0355138	0.102871	0	0.0413149	0.0276229	0.0221152	0.208017	0	0	0	0	0	0.198718	0.05198	0.0311546	0.0813604	0.0279499	0	0.0320385	0	0	0.0631368	0	0.133359	0.0455794	0.11237	0.170702	0	0	0	0.0710277	0	0.0908093	0.16526	0.0414343	0.199036
FBgn0010333	101.509	109.508	118.081	128.524	137.87	149.849	150.695	156.041	113.662	113.88	88.025	99.7781	106.787	118.474	136.509	112.694	152.604	160.378	134.283	112.468	101.827	111.921	121.286	124.448	134.687	156.424	151.123	165.338	158.49	134.942	0	0	0	0	0	0	0	0	0	0	0	0	0	0	0	0	0	0	0
FBgn0010339	137.436	123.076	107.35	104.622	84.0351	50.3987	29.0722	31.9511	33.374	42.7823	182.07	153.823	123.214	101.889	72.9353	69.9232	30.518	27.1256	30.6958	42.1351	151.24	139.295	115.316	110.134	80.3337	45.672	26.6484	25.5624	32.3814	24.6239	0	0	0	0	0	0	0	0	0.11237	0.0853512	0	0	0	0.0355138	0	0	0.0137716	0.0138114	0
FBgn0010340	12.9218	9.72369	7.7142	5.28714	2.79906	2.18317	5.64552	5.67463	10.5066	11.7785	13.4856	14.3251	8.89343	3.30279	2.26315	3.78372	4.4207	5.91129	7.96146	10.4009	14.2762	13.5494	5.63863	5.47167	1.58414	2.91453	4.90345	6.55805	9.08525	8.97192	0	0	0	0	0	0	0	0	0	0	0	0	0	0	0	0	0	0	0
FBgn0010341	206.18	218.695	233.488	229.101	255.893	274.336	277.386	318.372	254.912	286.14	198.137	222.423	237.401	200.547	287.524	240.281	282.195	294.584	311.735	301.81	208.384	227.339	233.683	237.952	224.737	286.684	280.346	302.387	317.062	305.269	0.189231	0.176212	0.381891	0.170553	0.147319	0.557405	1.20023	0.615322	0.955147	1.34428	0.103281	0.0766051	0.0774303	0.213083	0.0514353	0.363237	0.9227	1.02205	0.68557
FBgn0010342	350.645	376.581	365.164	422.849	469.485	527.258	522.544	517.075	652.365	726.957	403.888	426.575	418.92	337.594	555.45	505.778	534.271	602.965	565.706	640.578	347.086	352.781	408.989	390.546	422.298	444.797	508.33	538.445	611.776	570.29	0	0	0	0	0	0	0	0	0	0	0	0	0	0	0	0	0	0	0
FBgn0010348	518.357	538.007	560.463	595.351	640.986	630.982	624.297	594.378	645.174	681.23	486.395	552.208	583.758	491.547	608.017	692.482	643.494	599.637	627.319	647.004	474.718	544.319	548.584	609.763	622.146	607.15	625.787	604.789	685.814	677.422	0.027033	0.160193	0	0.609117	0.652413	1.90447	2.80053	1.9827	1.46081	2.36849	0.236071	0.0383025	0.0774303	0.390652	0.720095	2.75455	2.07952	1.60213	2.41055
FBgn0010350	169.713	183.805	184.339	190.556	146.604	55.4153	9.95745	7.81686	3.65203	4.05418	144.328	162.862	183.72	169.188	117.633	109.728	7.78098	3.2595	4.29034	7.46551	145.802	172.37	165.201	180.084	135.356	51.1368	10.5346	4.40838	2.98322	3.35399	0	0	0	0	0	0	0	0	0	0	0	0	0	0	0	0	0	0	0
FBgn0010352	78.9092	100.233	114.071	91.2214	129.767	115.197	129.047	175.093	98.4363	93.8863	81.356	82.0057	103.016	147.418	124.731	91.7174	143.239	154.398	169.292	127.538	111.743	122.964	107.156	121.34	101.42	147.151	161.398	166.521	154.449	149.644	0.0810989	0.128154	0	0.0974587	0.105228	0.0929008	0	0	1.29226	1.85639	0	0	0.022123	0.0710277	0.102871	0.0302698	0.0688582	0.303851	2.14517
FBgn0010355	143.572	181.114	218.518	155.861	271.846	287.435	316.505	415.388	315.592	319.597	189.211	215.222	237.114	335.357	299.251	271.49	363.076	347.716	468.665	312.396	231.702	252.069	189.657	253.754	180.135	320.466	368.088	369.167	386.462	409.773	0.0540659	0	0	0	0.0420912	0.139351	0.400076	0.546953	0.393296	0.256053	0	0	0	0	0	0.0605396	0.275433	0.4834	0.375958
FBgn0010356	102.131	111.991	113.613	132.446	140.606	159.604	123.89	115.407	104.111	126.384	117.46	115.674	124.541	108.069	149.523	168.179	137.992	109.179	99.673	135.812	105.323	114.509	125.62	118.626	141.693	141.024	113.351	104.477	102.27	96.1756	0	0	0	0	0	0	0	0	0	0	0	0	0	0	0	0	0	0	0
FBgn0010379	278.71	269.46	243.417	202.227	147.972	137.725	159.097	142.185	243.619	238.492	287.712	264.058	241.229	179.38	126.428	138.242	152.783	185.266	214.318	281.378	251.883	244.716	207.303	187.394	108.919	135.194	151.695	168.001	201.72	230.95	0.027033	0.128154	0.0381891	1.82735	3.17788	11.3803	10.8021	9.22983	11.4618	9.2606	0.162299	0.191513	0.110615	0.994387	3.08612	8.68743	11.7197	10.1652	10.8364
FBgn0010380	151.412	159.616	182.506	148.625	188.127	201.409	159.675	193.029	123.944	133.745	148.695	156.887	152.715	237.765	180.281	167.755	151.474	189.658	158.278	153.008	181.453	194.429	209.138	175.181	177.107	201.798	163.893	192.489	156.158	110.821	0.135165	0	0	0.0974587	0.0420912	0	0.222265	0.0911588	0.22474	0.277391	0	0	0	0	0	0.0908093	0.0550866	0.110491	0.110576
FBgn0010382	791.309	778.023	728.533	750.92	745.835	784.315	704.801	586.424	591.966	459.211	715.59	724.186	715.224	784.358	789.275	679.647	686.42	718.318	567.365	536.893	760.649	714.238	756.108	737.932	668.65	860.747	772.96	649.231	538.416	593.572	1.27055	1.16941	1.18386	6.06681	8.75497	24.7581	29.739	23.6557	32.0817	28.3579	0.693459	0.957563	1.67028	3.94203	10.8529	26.1834	27.8876	25.5788	28.2411
FBgn0010383	0	0	0	0.0243647	0.126274	0.278702	0.889058	1.11669	0.618036	0.917525	0	0	0.022123	0	0.257177	0.877824	1.07419	1.36733	0.906722	1.22499	0	0	0	0.0437734	0.352032	1.5235	1.10891	1.52658	1.78993	0.978246	0	0	0	0.0243647	0	0.0464504	0	0	0	0	0	0	0	0.0355138	0	0.0605396	0	0.0138114	0.0442303
FBgn0010389	0.351428	0.22427	0.305513	0.974587	0.778687	3.94828	16.6254	45.9896	79.6705	86.2047	0.147544	0.612841	0.420336	0.0355138	0.977271	2.63347	18.8258	67.0821	103.455	127.746	0.291351	0.192777	0.0442246	0.52528	0.528048	5.10043	9.68561	40.0025	90.1474	114.567	0	0	0	0.0243647	0.0841824	0.185802	0.977964	0.911588	1.46081	0.704147	0	0	0	0	0	0.121079	1.06042	1.47782	1.4596
FBgn0010391	77.8549	53.5204	35.4013	19.9303	12.8168	3.80893	1.68921	3.07661	4.10151	7.72428	86.8742	70.4001	39.3235	27.6653	11.9844	6.78043	2.25855	2.94183	3.60477	13.8447	89.6584	57.7229	33.6328	26.7018	10.4554	5.43162	1.88861	2.46122	4.14938	5.72973	0	0	0	0	0	0	0	0	0	0	0	0	0	0	0	0	0	0	0
FBgn0010395	3.16286	4.45335	5.84293	4.70238	5.4929	4.22699	4.97872	6.54064	5.56233	5.78254	3.76238	3.75365	4.52414	4.51026	4.98923	7.65825	7.13371	5.566	5.13072	2.91224	2.55418	6.63703	4.97527	3.76451	4.29479	5.13355	8.26482	6.15304	3.52562	6.59618	0	0	0	0.0487294	0.0631368	0.0929008	0	0.0911588	0.0561851	0	0	0	0	0	0.0514353	0.0302698	0.0413149	0	0
FBgn0010397	44.5503	47.1607	54.4576	54.1871	45.1428	36.5565	26.5828	26.1398	8.20303	11.4797	66.2032	50.2529	49.7877	46.7717	38.0621	42.8317	30.2012	15.2616	5.8384	3.97544	41.0902	52.2425	66.0936	47.2752	53.4737	33.484	17.8985	15.001	11.3091	1.73289	0.027033	0.0160193	0	0	0.0210456	0	0	0	0	0	0	0	0.0331844	0	0	0	0	0	0
FBgn0010398	10.4888	11.5819	10.7311	5.33587	2.73593	1.02191	2.84499	6.28995	11.4056	10.7969	10.8445	13.5974	10.3646	11.6485	1.7488	0.847554	3.31897	6.29801	13.4239	15.7631	16.4419	15.8628	8.60168	7.44147	1.61935	1.72222	3.75989	5.3586	11.4176	12.4377	0	0	0	0	0	0	0	0	0	0	0	0	0	0	0	0	0	0	0
FBgn0010399	0	0.0160193	0	0	0.0210456	0	0	0.0683691	0.0561851	0	0.0442633	0	0.0553074	0.142055	0	0	0.0137716	0.09668	0	0.023113	0.0194234	0	0	0	0.0352032	0	0	0.0155773	0.189841	0.0838497	0.0810989	0.0160193	0	0	0.0210456	0.0464504	0	0	0.22474	0	0	0	0	0.0355138	0.0514353	0.0302698	0.0137716	0	0.0221152
FBgn0010401	0.027033	0	0.0381891	0.121823	0.105228	0	0	0.0227897	0	0.0213378	0	0.114908	0.176984	0.106541	0.154306	0.0908093	0.16526	0.0276229	0.0221152	0	0	0	0.28746	0.0437734	0.0704064	0.132479	0.0173267	0.0155773	0	0.0558998	0	0	0	0	0	0	0	0	0	0	0	0	0	0	0	0	0	0	0
FBgn0010406	85.5593	89.4516	96.0074	105.767	109.648	121.793	120.201	114.997	133.496	152.651	96.5678	109.315	109.719	94.1472	121.439	137.395	122.802	116.444	130.944	133.362	87.2596	97.9581	100.39	107.814	117.896	105.751	111.688	127.049	119.817	131.225	0	0	0	0	0	0.0929008	0.0444529	0	0.0561851	0.0213378	0	0	0	0.0355138	0	0	0	0.0552457	0
FBgn0010407	0.243297	0.256308	0.916538	0.511658	0.694505	0.464504	0.800152	0.888798	1.23607	1.00288	0.147544	0.689446	0.287598	0.177569	0.565789	1.11998	0.977787	0.607703	1.21633	0.808957	0.301063	0.302935	0.28746	0.218867	0.10561	0.695513	0.589107	1.05926	0.759364	1.09005	0	0	0	0	0	0	0	0	0	0	0	0	0	0	0	0	0	0	0
FBgn0010408	696.234	808.188	908.48	1019.05	1142.1	1164	1293.85	1483.43	1016.33	1166.71	875.514	1068.49	921.178	790.538	1107.25	1119.16	1275.03	1277.92	1340.13	1159.91	949.62	1010.01	1179.73	1020.14	1412.56	1141.6	1137.05	1220.61	1163.13	1125.23	0	0	0	0	0	0	0	0	0	0	0	0	0	0	0	0	0	0	0
FBgn0010409	1215.32	1216.57	1448.21	1592.5	1519.77	1603.75	1647.69	1581.79	1733.2	1888.89	1541.54	1773.22	1487.74	1308.58	1698.34	1730.89	1584.32	1641.85	1454.82	1446.3	1335.3	1396.45	1698.67	1401.75	1879.57	1436.5	1466.5	1556.7	1412.63	1528.64	0.108132	0.0320385	0	0	0.105228	0.232252	0.31117	0.205107	0.168555	0.0640134	0	0.114908	0	0.142055	0.154306	0.0605396	0.110173	0.0828685	0.265382
FBgn0010411	1164.12	1219.47	1402.8	1654.14	1667.74	1804.37	1694.28	1529.33	1837.03	2084.94	1427.45	1724.88	1502.89	1415.26	1756.62	1973.86	1630.55	1665.51	1567.5	1556.18	1250.61	1354.97	1621.41	1428.46	1962.51	1530.99	1505.36	1618.3	1529.36	1639.35	0	0	0	0	0	0	0	0	0	0	0	0	0	0	0	0	0	0	0
FBgn0010412	507.625	544.014	632.144	667.544	706.332	706.65	802.108	913.456	592.247	622.722	469.221	606.559	530.464	510.156	629.208	624.223	773.388	865.258	750.81	749.14	603.213	635.86	710.004	660.672	886.276	733.865	766.601	801.391	770.022	791.345	0	0	0	0	0	0	0	0	0	0	0	0	0	0	0	0	0	0	0
FBgn0010414	0	0	0	0.073094	0.0631368	0.836107	1.02242	1.61807	0.842777	0.469431	0	0	0	0.0355138	0.102871	0.605396	2.17592	1.79549	2.14517	1.52546	0	0	0.0221123	0.13132	0.176016	1.29167	0.970294	1.07483	2.03401	4.91918	0	0	0	0	0.0210456	0.185802	0.222265	0.205107	0.0561851	0.0213378	0	0	0	0	0	0.302698	0.275433	0.0690571	0.221152
FBgn0010415	119.188	127.369	135.075	119.704	141.763	140.234	162.031	169.92	239.236	261.58	95.6088	99.5866	118.712	103.594	133.68	130.069	158.401	194.52	248.066	353.283	91.863	111.342	109.39	132.239	114.622	156.623	171.343	193.112	246.766	326.762	0.405494	1.16941	0.649214	2.87503	9.23902	100.472	335.753	405.862	470.213	358.944	0.486897	0.612841	0.89598	3.69344	9.05262	47.5236	282.677	424.701	605.978
FBgn0010416	106.591	115.691	117.508	135.955	147.677	161.647	158.697	157.75	186.703	196.756	117.504	121.496	134.862	112.721	157.804	156.404	159.31	160.061	167.036	188.14	107.052	114.372	125.73	119.939	127.858	139.268	149.269	159.372	167.955	156.408	0	0.0320385	0	0	0	0	0	0.0227897	0	0	0	0	0	0	0	0	0	0	0
FBgn0010417	81.5044	94.834	100.132	101.893	106.47	125.881	130.558	139.085	153.217	160.439	93.3514	93.7646	104.044	104.304	126.222	114.42	132.015	158.541	131.696	123.955	84.6375	85.4552	109.323	97.0893	103.814	119.065	137.141	147.626	159.548	123.231	0	0	0	0	0	0	0	0	0	0	0	0	0	0	0	0	0	0	0
FBgn0010421	81.1529	95.6029	106.127	108.106	118.971	117.984	126.78	139.61	106.077	110.999	85.7676	112.456	115.15	90.5603	121.902	120.686	142.137	128.874	119.599	96.4507	102.759	116.933	116.023	126.155	126.837	134.035	130.383	133.7	134.543	92.7937	0	0	0	0	0	0	0	0	0	0	0	0	0	0	0	0	0	0	0
FBgn0010422	83.0182	99.6879	107.617	106.644	107.017	110.041	117.934	123.155	119.618	122.628	89.3529	103.34	108.701	124.654	121.027	102.13	119.249	129.441	134.283	122.522	96.3692	107.266	107.775	110.178	101.42	131.982	124.111	124.961	140.862	121.917	0	0	0	0	0	0	0	0	0	0	0	0	0	0	0	0	0	0	0
FBgn0010425	0.135165	0.0800963	0	0.0974587	0.0631368	0	0.0444529	0.0683691	0	0.0853512	0	0.0383025	0.143799	0	0.0514353	0	0.0275433	0.0414343	0.0221152	0.023113	0.0582702	0.137698	0	0	0	0.231838	0.0346533	0.0623093	0	0.0558998	0	0	0	0	0	0	0	0	0	0	0	0	0	0	0	0	0	0	0
FBgn0010431	394.222	363.813	307.575	204.176	93.716	9.24363	3.51178	4.8542	5.11284	4.52361	433.367	394.746	299.666	137.19	39.3995	14.0452	3.99378	6.32563	4.51149	24.8234	393.984	387.206	249.714	215.978	76.4614	9.07479	4.48761	5.52995	6.34611	3.46579	0	0	0	0	0	0	0	0	0	0	0	0	0	0	0	0	0	0	0
FBgn0010433	4.10901	14.0809	19.0564	13.961	2.54652	1.81157	1.28913	2.07386	1.57318	1.70702	5.84276	9.95866	15.7847	13.6728	1.95454	1.75565	1.45979	0.538646	0.353843	1.47924	4.53536	10.6578	17.3803	11.0309	3.2739	0.99359	0.57178	0.514051	0.433922	1.118	0	0	0	0	0	0	0	0	0	0	0	0	0	0	0	0	0	0	0
FBgn0010434	1.40571	1.666	1.90945	2.43647	5.05094	5.6205	7.6459	11.4632	6.7984	8.08702	2.95089	5.43896	3.46224	1.84672	2.21172	4.99451	5.01288	6.57424	8.40376	10.4702	1.06829	5.56298	1.59208	2.6264	2.2178	1.8547	8.59403	5.51437	4.63754	10.1738	0	0.0160193	0	0.0243647	0	0.185802	0.533435	0.364635	0.449481	0.832174	0	0	0.0110615	0.0355138	0	0.121079	0.316748	0.649137	1.0173
FBgn0010435	0	0.192231	0.0763782	0.073094	0.231502	0.0929008	0.133359	0.546953	0.674221	0.512107	0	0.0766051	0.165922	0.177569	0.0514353	0.151349	0.399378	0.441966	0.840376	0.970748	0.0291351	0.0550791	0.0663369	0.26264	0.0352032	0.298077	0.36386	0.545206	0.461042	1.118	0.108132	0.0480578	0	0.170553	0.126274	0.0464504	0.266717	0.296266	0.674221	0.490769	0	0	0.0331844	0.106541	0.360047	0.0302698	0.179031	0.441966	0.530764
FBgn0010438	72.9079	68.4823	54.8777	25.656	19.1515	6.59596	4.80091	5.743	12.9226	19.6094	81.5331	86.1041	43.5048	32.7437	10.4414	11.5025	3.95246	5.77318	9.44318	27.4352	70.6332	64.9657	39.3157	30.0723	13.8349	4.96795	4.31434	6.09073	11.3362	14.3103	0	0	0	0.0243647	0	0	0.0444529	0.0683691	0.168555	0.106689	0	0	0	0	0	0	0.0826299	0	0.0221152
FBgn0010441	79.0444	74.4255	84.2833	91.3188	95.2734	82.7746	47.6535	31.7233	17.7545	21.9993	77.6379	77.984	84.7088	69.8912	92.5322	102.009	41.5353	21.4491	18.5546	30.0007	76.3631	79.6719	97.272	88.8599	83.15	77.3013	41.8093	23.771	22.6453	19.8724	0	0	0	0	0	0	0	0	0	0	0	0	0	0	0	0	0	0	0
FBgn0010452	0	0.288347	0.916538	4.09327	6.16636	13.7029	49.2538	88.3328	322.503	435.846	0.0295089	0	1.10615	2.66354	8.48683	12.5014	36.3571	206.287	303.155	626.063	0.0097117	0.0826186	1.65842	3.32678	8.7304	25.1378	49.2771	138.996	291.216	411.646	0	0	0	0	0	0	0.266717	0.0227897	0.11237	0.128027	0	0	0	0.0355138	0	0	0.0275433	0.124303	0.176921
FBgn0010453	0	0	0.0381891	0.0974587	0.0631368	0.418054	0.133359	0.205107	0.0561851	0.341405	0	0	0	0	0.0514353	0.0908093	0.302976	0.110491	0.375958	1.20188	0.0291351	0	0	0.0437734	0.10561	0.132479	0.225247	0.342701	0.379682	0.558998	0	0	0	0.0243647	0.252547	0.278702	0.266717	0.136738	0.730406	0.298729	0	0	0.0110615	0.0355138	0.257177	0.0908093	0.234118	0.138114	0.309612
FBgn0010470	10.1644	12.1746	11.5713	10.3063	12.2064	12.9132	12.758	13.1952	9.77621	10.4982	10.0478	9.99696	9.65667	19.6747	9.87558	12.1685	13.7992	11.8088	14.0431	11.3716	12.6641	12.3377	11.8301	12.4316	12.0395	15.2682	14.1386	14.6427	13.533	14.1985	0	0	0	0	0.0210456	0.0929008	0	0.0683691	0	0.0426756	0	0	0	0	0	0.151349	0.0688582	0.165737	0.132691
FBgn0010473	0	0.160193	0.343702	9.81897	28.3484	92.5292	176.522	175.344	233.168	225.284	0.0147544	0	0.641566	5.71773	47.9892	60.3882	175.699	286.104	229.135	133.039	0	0.137698	0.751818	5.12148	24.7127	116.912	213.828	261.247	258.672	247.999	0	0.128154	1.413	38.4718	75.3432	178.602	92.6843	54.1483	28.3735	26.0321	0	0.0383025	1.82514	28.7307	99.2188	128.768	104.169	47.9671	35.2737
FBgn0010482	0.486593	0.849021	0.152756	0.0243647	1.11542	0	0	0.0683691	0	0.256053	0.0442633	0.114908	0.022123	0.0710277	1.23445	0.0302698	0.0688582	0.0552457	0.176921	0.184904	0.0388468	0	0.0221123	0.0437734	0	0	0.0866334	0.0623093	0.162721	0.391299	0	0.064077	0	0.0243647	0	0	0	0	0	0	0	0	0	0	0	0	0	0.0276229	0.0442303
FBgn0010488	532.793	223.052	366.73	383.817	224.43	326.639	591.713	562.495	475.382	437.979	542.314	845.107	647.34	506.036	308.149	382.186	652.266	840.701	594.809	598.05	671.467	761.661	448.526	524.055	173.763	525.443	472.481	453.705	514.252	507.039	0.756923	0.688828	0.496458	1.53498	2.44129	11.9378	19.826	18.4141	20.5637	19.204	0.486897	0.497933	0.940225	1.88223	2.77751	9.56525	18.7432	16.629	21.4738
FBgn0010497	158.197	112.583	68.6258	27.191	9.40738	4.78439	3.51178	2.91708	2.19122	2.92328	203.036	115.482	62.4531	42.6166	9.10405	5.08532	2.9609	3.41142	3.25093	10.9556	178.724	124.148	39.1388	34.9749	6.01975	6.42521	2.94553	3.20893	2.90186	2.87884	1.70308	1.39368	1.06929	1.38879	1.41005	1.95092	0.622341	0.478584	0.618036	0.853512	0.900021	0.804353	1.18358	1.52709	1.49162	1.24106	0.688582	0.801063	0.751916
FBgn0010501	75.8545	79.1512	87.9113	96.9471	91.4431	126.066	147.539	140.818	190.187	210.753	71.1459	71.4725	79.3772	86.3341	97.6243	102.282	140.829	179.176	175.816	225.306	70.3127	79.3965	89.4663	79.186	85.3326	115.588	136.344	161.506	197.435	205.18	0	0.0160193	0	0.073094	0.0210456	0.0464504	0	0	0.11237	0.19204	0	0	0	0	0	0.0605396	0.0413149	0.220983	0.110576
FBgn0010504	15.9224	7.54507	16.956	13.9122	18.478	14.2138	11.2021	15.0184	10.9561	14.8298	15.8758	9.61394	14.1808	20.8466	16.305	13.8333	13.3585	11.0906	12.3181	11.0249	18.4425	18.837	0.176898	21.7991	11.8987	16.4274	14.3292	11.683	15.7297	20.2078	0	0	0	0	0	0	0	0	0	0	0	0	0	0	0	0	0	0	0
FBgn0010516	178.553	205.127	226.69	225.398	254.126	253.666	245.691	281.475	281.375	297.363	212.553	221.006	239.481	181.973	270.653	279.541	268.313	244.2	271.773	244.49	190.34	234.416	261.19	219.961	251.809	225.479	251.895	255.795	236.135	269.661	0.216264	0.240289	0.114567	0.194917	0.0631368	0.371603	0.355623	0.205107	0.168555	0.320067	0	0.268118	0.121676	0.106541	0	0.151349	0.220346	0.400531	0.265382
FBgn0010520	30.331	34.5696	34.1792	30.8944	37.3559	30.425	23.1155	18.3001	27.5307	34.8446	31.0433	35.0085	35.2308	34.555	39.2966	37.6253	24.4171	22.1811	23.1988	38.853	30.8735	32.0285	35.3133	32.6112	38.7939	31.0331	20.2376	24.1448	28.5304	26.5804	0	0	0	0	0	0	0	0	0	0	0	0	0	0	0	0	0	0	0
FBgn0010531	6.48791	4.99801	2.74961	1.70553	0.505094	0.232252	0.444529	0.660901	1.06752	0.917525	5.66571	7.39239	3.16358	1.24298	0.308612	0.272428	0.24789	0.67676	1.68075	2.75045	8.08013	6.27901	2.78615	1.61961	0.316829	0.165598	0.450494	0.295969	1.35601	2.18009	0	0	0	0	0	0	0	0	0	0	0	0	0	0	0	0	0	0	0
FBgn0010548	149.627	159.376	164.099	177.96	184.38	179.577	152.296	159.619	142.766	145.438	187.278	177.762	177.946	151.289	197.975	214.401	158.966	175.888	126.786	105.812	166.128	158.38	198.48	182.491	174.397	161.491	146.809	165.462	143.818	126.501	0.297363	0.43252	0.152756	0.609117	0.399866	0.882558	0.622341	0.455794	0.449481	0.405418	0.368861	0.268118	0.22123	0.355138	0.514353	1.45295	0.605952	0.4834	0.221152
FBgn0010549	111.051	105.583	126.673	109.324	139.848	137.911	126.735	120.033	120.461	107.244	114.111	87.6362	134.685	106.684	139.184	139.392	133.929	122.466	126.123	84.7555	94.0384	118.53	125.819	131.408	109.271	143.143	137.21	136.66	108.996	126.92	0	0	0	0	0	0	0	0	0	0	0	0	0	0	0	0	0	0	0
FBgn0010551	146.789	163.3	175.173	148.649	133.261	81.1024	62.0118	81.9973	26.5756	27.9738	122.536	156.198	142.737	236.238	92.3264	103.644	79.2696	40.9371	34.0131	32.7743	185.231	203.379	161.619	179.865	125.816	87.5353	55.3241	52.7915	39.7581	20.3475	0	0	0	0	0	0.0929008	0.0444529	0.136738	0.11237	0.0853512	0	0	0	0	0	0.0908093	0.0137716	0.0690571	0.0442303
FBgn0010583	102.212	109.54	118.348	107.716	115.603	109.391	113.622	150.799	139.789	162.487	103.045	110.12	114.298	153.171	118.661	97.3476	126.079	148.473	184.197	174.642	114.889	111.315	117.151	119.676	100.083	138.308	129.638	132.672	172.674	170.83	0	0	0.0381891	0.121823	0.252547	2.87992	6.22341	5.60626	4.94429	3.77679	0	0	0	0.248597	0.462918	0.575126	6.32119	6.7676	7.82877
FBgn0010590	257.678	283.012	291.841	356.918	358.28	354.463	390.608	358.436	403.69	341.575	314.934	357.401	324.876	286.135	373.421	427.47	406.443	333.463	332.501	182.755	247.92	271.347	308.643	311.448	387.517	312.153	362.058	333.791	307.895	289.533	0	0	0	0	0	0	0	0	0	0	0	0	0	0	0	0	0	0	0
FBgn0010591	121.838	118.799	106.28	84.3749	58.0858	22.2497	7.91262	10.8479	3.7644	3.56341	136.302	125.479	108.015	81.3622	45.5717	40.9853	9.8605	5.38646	3.649	7.58108	120.707	119.136	93.6013	79.3611	49.0381	21.4284	7.71037	6.71382	3.2273	5.14278	0.027033	0.0961156	0.0763782	0.0487294	0	0	0	0	0	0.0426756	0.0147544	0	0.0110615	0.0355138	0.102871	0	0.0275433	0.0414343	0
FBgn0010602	158.332	180.521	197.667	188.802	197.955	200.944	227.021	275.755	197.884	220.889	150.717	171.059	172.924	197.563	195.506	167.755	238.676	269.696	248.42	275.207	166.896	171.902	192.023	203.809	225.723	231.738	242.383	266.201	259.214	271.002	0	0	0	0	0	0	0	0	0	0	0	0	0	0	0	0	0	0	0
FBgn0010607	70.7182	78.9269	75.3853	91.4163	94.5789	94.7124	68.9464	46.5138	51.0161	43.5291	76.8264	91.8878	84.5982	68.2221	95.3611	99.1638	69.2989	43.2436	40.7582	53.0444	67.0787	79.2312	85.2208	80.937	85.0157	90.3504	70.1557	49.5514	38.8903	48.4092	0.0810989	0.0800963	0	0.073094	0.147319	0.0464504	0.666794	0.227897	0.561851	0.341405	0.0147544	0.15321	0	0	0	0.332968	0.426921	0.179549	0.884607
FBgn0010611	130.542	124.566	123.045	95.875	73.386	35.9526	20.315	18.4824	11.0685	10.8396	155.143	135.055	114.519	86.7603	60.4365	59.9644	24.307	11.2287	8.44799	13.6136	137.848	131.364	126.637	103.48	75.194	34.8419	19.6484	12.9915	10.387	9.81041	0.540659	0.144173	0	0.292376	0.105228	0.139351	0.266717	0.0683691	0.22474	0.0853512	0.486897	0.268118	0.254414	0.319624	0.205741	0.302698	0.0550866	0.165737	0.199036
FBgn0010612	165.55	172.688	209.047	230.563	242.992	233.181	246.536	225.664	258.002	265.399	200.852	241.88	222.756	186.838	234.545	283.567	244.915	205.238	216.596	193.318	162.865	196.495	225.722	206.304	258.673	198.652	217.71	212.35	208.228	217.394	0	0	0	0	0	0	0	0	0	0	0	0	0	0	0	0	0	0	0
FBgn0010620	31.2231	40.9933	42.9627	44.6361	42.1543	42.4557	49.1205	50.2057	26.8565	25.4987	27.3105	30.1824	34.2353	47.1624	32.97	29.513	45.2949	40.3155	37.7285	21.8649	34.7582	43.7328	38.6744	46.7937	40.1669	54.515	44.6682	49.7228	39.6768	29.4033	0.027033	0	0	0.4142	0.168365	0.836107	1.37804	0.934377	4.71955	2.26181	0	0	0	0.319624	0	0.575126	1.22568	2.78991	4.90957
FBgn0010621	280.521	292.816	298.486	288.624	239.793	186.127	114.822	153.352	41.577	52.2562	234.743	304.582	203.653	224.412	167.936	210.768	138.019	110.878	62.4311	83.5537	370.084	374.785	355.698	303.043	295.601	160.498	99.2992	118.995	87.2997	46.0055	0.027033	0	0	0	0.0841824	0.0929008	0.266717	0.205107	0.280926	0.170702	0	0	0	0.0355138	0	0.0908093	0.206575	0.29004	0.331727
FBgn0010622	23.3565	28.6585	29.1383	30.5289	30.3898	34.141	30.7614	42.913	33.6549	35.2927	26.6908	29.9909	30.5186	26.9195	31.9413	33.4178	38.2301	33.0093	34.8977	35.7328	27.0568	30.624	31.6206	29.4595	39.0404	31.7286	32.3316	36.2328	38.4292	33.4281	0	0	0	0	0	0	0	0	0	0	0	0	0	0	0	0	0	0	0
FBgn0010638	16.5712	12.5431	10.7693	4.9704	4.48271	9.29008	16.7587	22.539	28.2611	32.1987	10.756	9.49903	6.72538	8.80743	5.14353	7.47664	17.2559	20.7309	27.9536	35.4323	16.1117	17.8732	6.56735	6.21582	4.3652	9.53846	16.3217	23.0233	26.7676	28.1455	0	0	0	0	0	0	0	0	0	0	0	0	0	0	0	0	0	0	0
FBgn0010651	0.351428	0.128154	0	1.1695	1.85201	13.0526	27.2496	47.9267	129.507	194.942	0.162299	0.0766051	0.0774303	0.319624	2.21172	9.7166	25.7667	58.8781	194.503	170.597	0.0776936	0.0550791	0.110561	0.13132	1.90097	10.797	23.3217	78.2604	150.652	246.546	0.0540659	0.0320385	0.0381891	0.755305	1.01019	3.66958	6.40122	12.1697	15.2823	17.0489	0.118036	0	0.0331844	0.0710277	0.308612	3.78372	5.67392	12.9275	24.968
FBgn0010660	450.018	487.274	570.239	543.016	561.56	570.504	569.708	572.226	445.098	346.739	530.599	473.572	625.593	646.92	670.871	583.843	634.914	591.101	429.897	260.299	499.152	444.626	564.637	573.081	543.221	664.082	631.886	547.138	507.011	296.157	0	0	0	0	0	0	0	0	0	0	0	0	0	0	0	0	0	0	0
FBgn0010741	135.408	142.908	153.902	175.621	174.552	188.217	174.3	164.314	176.14	176.741	139.68	159.377	161.542	150.827	182.544	211.162	178.301	162.768	161.839	136.875	136.158	144.362	172.808	164.675	211.994	178.316	165.834	171.475	160.226	155.429	0	0	0	0	0	0	0	0	0	0	0	0	0	0	0	0	0.0413149	0	0.0663455
FBgn0010747	134.435	131.566	141.3	148.308	178.53	203.778	198.838	281.453	172.882	191.72	120.441	134.097	142.981	144.754	171.125	199.054	211.106	224.546	232.364	217.401	137.586	147.915	165.201	173.649	182.212	181.264	204.195	217.942	214.981	206.773	0	0	0	0	0	0	0	0	0	0	0	0	0	0	0	0	0	0	0
FBgn0010750	149.844	168.427	167.688	193.87	211.235	239.916	234.489	232.797	253.451	295.166	207.27	216.448	208.022	140.457	250.85	280.692	234.338	255.152	242.117	251.354	166.459	176.06	215.396	185.643	222.484	209.912	228.608	237.102	238.63	220.05	0.027033	0.0160193	0.0381891	0.292376	0.0210456	0.0464504	0.133359	0.0683691	0	0.19204	0.0590178	0	0.121676	0.0355138	0.102871	0	0.0826299	0.0276229	0.0663455
FBgn0010762	249.217	265.904	262.283	303.779	325.028	303.182	143.45	114.769	217.268	250.036	281.898	250.537	292.731	239.718	367.66	301.275	159.944	174.286	187.979	283.921	250.144	244.634	316.869	268.068	277.542	294.533	154.606	148.748	221.517	225.584	0.108132	0.272327	0.305513	4.5562	6.33472	34.2339	40.5855	35.5063	49.78	37.5972	0.13279	0.0766051	0.519889	3.30279	6.22368	11.896	44.2483	39.1692	61.3254
FBgn0010768	45.902	39.2632	33.3773	20.5882	7.80792	1.06836	0.355623	0.592532	0.280926	1.10956	43.0535	38.992	27.4546	20.456	4.26913	1.84646	0.647267	0.690571	0.486534	4.5995	43.557	36.6551	24.6994	19.4354	3.3091	1.32479	1.19554	0.732134	0.650883	0.642848	0	0.0320385	0	0	0.0841824	0.0464504	0.0444529	0.227897	0.0561851	0.0853512	0	0	0.0110615	0.0710277	0	0.121079	0.0688582	0.0828685	0.110576
FBgn0010770	74.7191	78.5745	76.6073	83.9607	96.494	104.467	97.3074	105.357	123.888	120.687	81.297	86.985	94.9075	80.2257	111.512	112.24	100.023	116.113	113.805	125.55	82.3941	81.875	102.247	87.6781	94.1334	99.8558	109.955	120.911	116.562	107.719	0	0	0	0	0	0	0	0	0	0	0	0	0	0	0	0	0	0	0
FBgn0010772	58.4723	61.2577	65.6852	67.0029	82.1199	93.9692	113.399	108.547	93.492	86.6954	61.7916	63.3907	63.4818	72.9099	82.5023	88.7207	100.781	125.035	109.094	94.7173	70.8274	61.7712	73.1475	80.3679	74.314	99.4252	115.396	108.901	113.606	93.4645	0	0	0	0.0243647	0.0631368	0	0.177812	0.0911588	0.168555	0.0426756	0	0	0	0	0	0.0908093	0.16526	0.138114	0.154806
FBgn0010774	503.786	510.053	556.644	537.266	613.711	628.427	641.722	618.375	816.145	838.724	466.255	456.873	535.254	528.339	625.042	552.06	664.22	772.597	745.038	840.968	412.747	447.986	466.945	530.883	589.02	622.981	635.334	672.364	763.486	744.418	2.43297	3.26793	2.90237	3.14304	3.03057	9.80103	12.1801	9.98188	14.271	16.5368	3.12794	2.60457	2.59945	3.83549	3.39473	6.17503	12.3394	15.5931	14.4412
FBgn0010786	291.577	219.576	193.81	108.252	52.8876	14.4925	8.4905	9.66283	15.2823	19.8015	342.495	269.765	180.623	126.145	31.6327	21.0678	9.77787	12.5684	12.8489	30.5092	297.168	260.909	149.501	123.966	40.2725	19.5737	9.30442	11.0132	14.7805	13.388	0	0	0	0.4142	0.168365	0.650306	0.177812	0.319056	0.393296	0.426756	0	0	0.0110615	0.248597	0	0.272428	0.358063	0.469588	0.464418
FBgn0010803	101.13	83.172	72.1392	51.6531	31.4842	14.028	9.02394	9.18425	14.3834	18.6919	101.85	96.5607	72.873	54.052	24.8433	19.191	9.15814	10.9663	13.7556	25.6093	95.1261	88.5671	64.5458	51.3462	27.8809	17.3216	7.5371	9.68909	12.5024	14.5898	0	0	0	0	0	0	0	0	0	0	0	0	0	0	0	0	0	0	0
FBgn0010808	71.5292	77.1007	95.8546	92.3178	99.693	101.494	108.91	116.113	104.617	116.952	89.3972	100.927	90.1732	86.1921	108.374	115.237	116.178	115.588	109.028	103.154	84.2781	95.3694	114.52	96.8267	106.771	108.566	107.044	117.687	110.677	106.126	0.027033	0	0	0.0487294	0.126274	0.139351	0.133359	0.250687	0.393296	0.19204	0	0	0	0	0.0514353	0	0.220346	0.179549	0.287497
FBgn0010812	30.9798	23.0998	13.0225	4.0689	2.25188	1.30061	6.00114	8.54613	13.3721	24.9652	35.2189	34.434	13.672	7.56444	0.977271	1.48322	4.37938	6.58805	19.771	32.8205	44.3728	32.6068	6.76636	5.99695	1.0913	2.88141	4.12375	7.92885	17.5467	29.2356	0	0	0	0	0	0	0	0	0	0	0	0	0	0	0	0	0	0	0
FBgn0010825	406.792	384.142	499.093	469.946	501.622	551.506	684.486	803.496	531.567	431.898	404.508	277.464	442.758	814.829	568.36	420.962	717.241	889.138	607.017	521.523	499.861	388.142	480.854	518.058	490.029	672.429	827.782	752.369	732.651	485.07	0.297363	0.160193	0.0381891	0.77967	1.64156	13.0526	19.337	20.7386	16.9117	14.8084	0.0737722	0	0.0442459	0.852332	3.24043	9.4139	19.2665	13.9495	23.3094
FBgn0010830	89.6143	55.4106	34.1029	15.9101	6.06113	7.24626	18.2701	23.5645	47.9821	57.548	93.8087	57.4538	35.5405	19.7102	4.78349	6.38692	20.6162	32.8712	38.9006	56.4652	86.4827	52.2149	23.5275	15.058	4.64682	8.97543	17.0841	26.5437	42.0633	39.605	0	0	0	0	0	0.0464504	0.0889058	0	0	0	0	0	0	0	0	0	0.0275433	0	0
FBgn0010877	277.953	284.854	297.149	289.063	329.827	387.164	347.666	261.557	161.139	133.831	246.163	222.155	279.667	307.301	346.005	307.692	343.313	237.515	137.667	103.685	231.789	235.215	255.021	276.166	270.466	366.9	355.613	233.333	171.589	124.405	0	0	0	0	0	0	0	0	0	0	0	0	0	0	0	0	0	0	0
FBgn0010894	26.3301	28.8507	30.4367	31.3086	30.2636	37.439	39.9632	34.1617	43.2063	41.7794	17.7791	20.5302	20.9726	32.6727	27.4665	21.9759	35.82	41.1719	37.4631	43.7068	19.9381	23.2709	19.8789	30.2036	28.6202	31.828	36.5593	42.8843	49.0603	46.7881	0	0	0	0	0	0	0	0	0	0	0	0	0	0	0	0	0	0	0
FBgn0010905	485.052	611.103	606.748	630.168	751.075	708.322	570.998	626.83	188.052	108.631	640.003	556.306	619.155	791.639	832.224	603.7	629.461	429.135	225.287	81.3579	626.317	628.369	668.057	651.873	653.055	701.839	653.701	404.325	230.575	91.5639	0.0540659	0.128154	0.0763782	0.438564	0.673459	4.73794	6.93465	3.89704	3.82059	4.90769	0.118036	0.15321	0.0884918	0.106541	0.977271	2.39131	7.75344	4.40584	5.13072
FBgn0010909	418.903	474.154	469.573	457.959	562.675	573.337	554.505	637.678	752.712	729.859	463.186	426.767	463.896	555.72	632.037	498.331	563.852	736.37	703.417	643.074	425.013	410.752	399.083	459.27	437.505	567.472	620.815	665.603	697.828	715.965	0.0810989	0.496597	0.496458	3.04559	6.08218	19.2305	27.5608	27.8718	42.8692	32.1347	0.118036	0.344723	0.232291	2.23737	5.14353	9.29282	26.1661	39.9703	50.4447
FBgn0010926	124.135	141.546	155.773	162.732	166.471	192.258	216.086	238.471	279.352	325.935	158.861	176.153	181.641	160.842	204.661	196.118	234.063	260.345	296.144	331.649	158.728	158.628	167.125	180.215	193.336	202.196	225.836	262.197	294.145	293.558	0	0	0	0	0	0	0	0	0	0	0	0	0	0	0	0	0	0	0
FBgn0011016	153.466	149.38	146.15	127.89	75.8273	38.5074	32.0061	32.0195	53.8815	62.157	157.71	144.477	134.928	96.0294	48.5035	51.0046	30.4491	30.5785	37.5294	54.5699	135.129	140.975	124.669	113.679	63.929	30.3045	28.9702	32.6656	41.2769	42.3441	0	0	0	0.0243647	0.126274	0.0929008	0.222265	0.159528	0.280926	0.0853512	0.0147544	0	0	0.0355138	0	0.151349	0.275433	0.124303	0.154806
FBgn0011020	55.2283	49.035	32.9954	13.2544	9.97561	7.89657	14.625	18.4141	33.8234	44.4039	71.6033	65.4207	36.9785	24.3625	9.20692	5.93288	15.617	22.6922	35.0304	71.0726	78.6648	62.7075	21.471	18.341	6.75902	9.07479	13.2722	19.7676	37.5072	42.7913	0	0	0	0	0	0	0	0	0	0	0	0	0	0	0	0	0	0	0
FBgn0011202	236.782	225.952	234.099	240.187	183.454	163.041	134.07	125.776	153.273	171.065	273.68	249.962	246.085	212.266	225.287	199.992	120.998	130.076	132.956	143.208	246.396	250.637	243.103	205.91	169.574	188.352	133.259	138.529	138.34	176.895	0	0	0.152756	1.68116	1.78888	7.80367	3.91186	2.00549	2.86544	2.85926	0	0	0.022123	0.958873	0.977271	7.05286	3.41537	2.26507	2.49901
FBgn0011204	350.536	381.803	392.24	384.767	438.948	417.496	205.906	167.162	91.0761	72.2284	345.475	346.446	376.798	531.216	443.733	396.322	205.803	116.9	112.257	126.359	377.358	374.703	436.452	404.247	433.985	432.576	245.45	130.6	107.423	74.5144	0.135165	0.128154	0.229135	0.560388	0.484049	2.36897	8.75722	3.85146	13.9339	9.77271	0.0295089	0	0.176984	0.639249	0.565789	1.54376	14.1435	6.78141	15.7902
FBgn0011205	126.839	144.75	146.226	148.722	176.888	165.596	132.247	117.116	96.2451	88.8292	135.092	140.762	154.285	143.334	192.214	172.296	142.247	97.3291	90.5174	77.5905	134.274	127.646	145.875	159.204	169.679	168.778	142.581	108.06	94.0527	74.8498	0	0	0	0	0	0	0	0	0	0	0	0	0	0	0	0	0	0	0
FBgn0011206	21.2479	23.8527	23.6009	26.0702	23.8867	26.9412	21.7819	17.2518	14.8891	15.7259	12.8216	18.0405	15.4861	19.4261	17.3337	23.3985	21.3874	20.1509	14.3306	21.7032	14.0625	19.6357	19.9453	18.9539	20.8403	27.688	26.8044	18.4903	23.2148	18.8662	0.810989	0.608732	0.267324	0.706576	1.22064	4.50569	9.73519	7.17875	14.4396	13.0161	0.309843	0.0766051	0.497766	0.639249	0.977271	2.57293	10.191	12.5132	17.6479
FBgn0011207	153.466	148.306	139.925	116.073	59.7905	12.4487	15.0251	16.3174	37.3069	47.818	180.476	187.031	152.715	98.1602	30.1925	23.3683	14.1435	20.3719	34.7429	55.7718	151.056	146.345	128.03	103.918	40.1317	12.8173	13.5495	20.2972	30.5644	41.3938	0.162198	0	0	0.0487294	0.126274	3.53023	4.48974	3.62356	4.8881	5.61184	0	0.114908	0.0110615	0.177569	0	2.05834	4.53087	3.79814	5.24129
FBgn0011211	1044.69	1101.07	1379.2	1184.64	912.326	589.316	550.06	780.342	423.917	419.352	1186.64	983.417	1199.63	1120.28	764.072	709.251	710.713	450.211	471.739	417.121	1191.69	1145.07	1324.24	1218.74	1012.34	593.504	522.486	530.299	379.411	349.01	0	0.0480578	0	0.389835	0.52614	2.22962	1.73366	2.05107	2.97781	2.90194	0	0.0766051	0.0110615	0.213083	0.462918	1.81619	2.53398	1.91979	2.65382
FBgn0011217	504.002	530.638	567.643	604.049	576.67	605.899	566.819	470.744	390.655	338.993	253.231	324.461	406.078	590.879	433.343	461.281	513.737	578.795	478.484	464.734	439.649	505.901	530.275	633.532	520.127	632.95	573.322	553.82	594.175	557.936	0.0810989	0.192231	0	0.706576	0.673459	4.18054	8.04597	5.76579	5.33759	6.70007	0.0147544	0.0383025	0.0110615	0.213083	1.28588	3.35995	8.82762	5.46932	8.00569
FBgn0011224	169.307	215.876	232.228	202.909	236.405	222.358	260.805	289.452	238.899	200.426	145.095	155.853	203.841	301.761	228.013	167.15	277.499	274.668	276.882	192.185	194.729	194.897	181.321	226.702	192.21	289.731	298.019	269.939	285.033	264.043	0.702857	1.666	0.992916	1.41315	6.33472	10.0333	25.8271	25.7979	76.4679	50.6132	0.442633	0.114908	0.940225	4.47474	6.73803	10.8063	15.6033	33.3822	73.1791
FBgn0011225	64.0951	40.6729	29.7875	12.9376	7.45014	11.7055	44.1417	55.4017	129.394	208.577	91.3152	60.2882	27.7532	22.4447	6.17224	12.6225	45.1021	75.5485	164.935	275.739	98.8845	61.9639	19.0829	21.9305	7.39267	19.64	45.6211	85.3014	162.694	208.199	1.54088	1.63396	1.29843	0.852764	1.99933	8.96493	16.5809	10.3921	15.8442	19.3747	0.634441	0.995866	1.40481	1.45607	2.16028	6.05396	17.5588	16.408	17.2277
FBgn0011227	37.2784	38.9428	49.073	49.3141	49.7307	53.6038	54.6771	45.8073	53.1511	52.555	34.127	46.3461	46.8343	44.0727	44.0286	56.4531	52.4562	42.3596	48.8745	42.6667	37.0987	47.1477	46.3916	47.713	54.9874	48.4209	48.2375	45.8596	58.3897	47.7664	0	0	0	0	0	0	0	0	0	0	0	0	0	0	0	0	0	0	0
FBgn0011230	487.891	523.237	508.449	399.508	415.777	441.139	399.098	515.07	383.969	326.938	574.066	526.468	539.911	484.764	617.738	477.082	464.476	394.675	574.419	468.224	738.798	562.66	409.299	263.778	369.141	642.025	473.625	351.393	381.472	550.976	0	0	0	0	0	0	0	0	0	0	0	0	0	0	0	0	0	0	0
FBgn0011232	43.2798	34.938	31.7351	19.1019	16.7523	17.5118	23.6934	25.137	34.7224	34.1191	55.3882	55.1173	34.368	62.9305	15.8421	20.4321	24.3758	29.3493	43.2573	39.1766	61.0866	52.3526	26.8443	27.3584	13.3772	22.9188	25.6608	30.625	29.561	41.254	0	0.0160193	0.0763782	0.073094	0.0210456	0.0929008	0.133359	0	0.22474	0.0853512	0	0	0	0	0.0514353	0	0.0688582	0.0276229	0.0221152
FBgn0011236	60.4998	40.3045	31.0859	17.8837	4.20912	1.34706	2.13374	3.9882	16.2937	32.2414	61.9834	39.9878	23.7711	21.77	2.52033	3.26914	2.0382	7.07145	13.247	50.3402	55.4635	43.9806	19.304	17.0278	2.28821	5.96154	2.30445	4.62646	13.6414	20.9624	0.108132	0.0160193	0.114567	0.536023	0.505094	0.325153	0.222265	1.68644	5.33759	6.48669	0	0	0.0331844	0.0710277	0.77153	2.27023	0.399378	4.03294	5.15283
FBgn0011259	43.469	47.1607	48.7293	47.6573	50.9303	53.3715	49.7872	42.8902	24.6091	21.1031	36.4877	32.0975	39.8545	90.3827	43.72	43.4069	45.6805	35.9788	24.194	27.3196	49.6268	48.1942	40.3549	54.1914	37.9139	59.2511	49.1211	36.1549	31.595	30.8846	0.486593	0.288347	0.190945	0.682211	1.85201	9.05783	13.9138	11.6455	28.2611	30.4917	0.103281	0	0.29866	0.781304	1.90311	5.75126	17.1732	21.7806	26.4055
FBgn0011260	130.11	184.35	178.496	163.122	204.016	180.32	254.715	289.452	245.585	237.298	111.603	140.992	177.725	241.849	191.597	142.722	261.276	230.651	340.662	291.178	156.737	191.014	143	205.691	158.661	255.353	279.86	278.335	300.166	353.287	0.892088	1.61795	2.13859	3.60597	3.95657	14.6319	37.9628	29.2164	52.4769	48.7568	0.162299	0.0383025	0.663689	4.19063	1.7488	9.4139	34.1124	34.9705	56.261
FBgn0011272	850.889	864.207	989.403	1121.73	1121.27	1201.07	1190.14	1124.99	1176.35	1206.16	904.831	1072.74	916.897	997.086	1136.77	1040.46	1098.37	1294.68	1025.08	1062.65	833.623	832.713	1112.71	873.717	1241.93	1081.42	1066.14	1163.64	1054.05	1089.85	0	0	0	0	0	0	0	0	0	0	0	0	0	0	0	0	0	0	0
FBgn0011274	0.027033	0.0480578	0	0.0243647	0.0841824	0	0	0.0227897	0	0	0.103281	0	0.0331844	0.0355138	0.102871	0	0.0413149	0.0414343	0	0	0.0776936	0.0275395	0.0221123	0.0437734	0	0.0331197	0	0	0	0	0	0.0320385	0	0	0.0210456	0	0	0.0455794	0	0.106689	0	0	0	0	0	0	0	0	0
FBgn0011276	0.0540659	0	0.0381891	0.0487294	0	0	0	0.159528	0	0	0	0	0.022123	0.0355138	0	0	0.0137716	0.0690571	0.0663455	0.115565	0	0	0	0	0.0704064	0	0.0173267	0.0155773	0	0.0558998	0	0	0	0	0	0	0	0	0	0	0	0	0	0	0	0	0	0	0
FBgn0011278	0	0.0160193	0	0	0.0210456	0	0	0.250687	0	0.298729	0	0	0	0	0	0	0.0688582	0.0276229	0.0442303	2.72734	0	0	0.0442246	0	0.0704064	0.0662393	0.0866334	0	0	0.167699	0	0	0	0	0	0.0464504	0	0	0	0.0426756	0	0	0.0110615	0	0	0.0302698	0	0	0.0221152
FBgn0011283	0	0	0	0.0487294	0	0	0.0444529	0.159528	0.280926	0.362742	0	0	0.022123	0	0	0	0.0413149	0.19336	0.287497	0.208017	0	0	0	0	0	0	0.138613	0.0623093	0.216961	0.139749	0	0	0	0	0	0	0	0	0	0	0	0	0	0	0	0	0	0	0
FBgn0011284	1665.2	1838.82	2045.67	2369.15	2404.08	2502.93	2609.83	2582.16	2605.81	2923.34	2261.8	2456.15	2299.07	2092.37	2751.48	2565.45	2671.15	2723.61	2549.52	2409.42	2057.04	2103.14	2488.96	2155.09	2973.37	2369.38	2347.37	2484.44	2386.98	2510.8	0.0810989	0.0480578	0.0763782	0.462929	0.168365	0.418054	0.577888	0.410214	1.01133	0.618796	0	0.0383025	0.0774303	0.177569	0.102871	0.363237	0.399378	0.58008	0.884607
FBgn0011286	0.162198	1.20144	0	0.341106	2.92534	3.06573	10.4464	17.8899	24.3282	29.7876	0.0885267	0.0383025	0.143799	0.390652	5.9665	3.48102	13.9644	21.8359	45.0486	54.6392	0	0	0	0.218867	1.02089	4.96795	10.0321	16.512	32.7611	57.7445	0	0.144173	0	0.389835	0.484049	0.418054	2.04483	1.86875	2.97781	2.24047	0	0	0	0.106541	0.257177	0.363237	1.43225	2.55511	3.53843
FBgn0011288	0.919121	0.272327	1.10748	0.194917	0.547185	0.603855	0.533435	0.273476	0.337111	0.554782	0.516405	0.421328	0.188045	0.568221	0	0.575126	0.440693	0.441966	0.552879	0.416035	0.388468	0.57833	0.57492	0.437734	0.422438	0.264957	0.381187	0.576361	0.678004	0.838497	2.0545	1.45775	3.24607	1.94917	2.20979	4.04118	11.2466	9.89073	28.3735	30.1503	0.870512	0.842656	1.44905	1.24298	2.41746	4.23777	8.09773	13.2175	26.3392
FBgn0011289	204.126	205.831	210.88	221.914	255.957	277.03	249.292	268.052	303.512	372.302	237.06	226.33	254.757	199.517	309.435	296.947	264.443	300.923	276.307	258.704	208.306	217.314	252.102	229.504	219.703	257.605	252.692	270.469	278.28	215.578	0	0.0800963	0.0381891	0.852764	0.610322	3.11218	3.82295	4.78584	2.92163	3.8408	0.103281	0	0.0553074	0.426166	0.308612	1.18052	3.92492	3.88101	2.58747
FBgn0011290	64.4195	68.9149	64.7687	72.3144	70.3133	82.2637	77.9259	70.6708	70.6247	61.7302	53.1455	55.8068	62.1102	65.9492	74.9927	73.041	76.8182	75.7142	65.1734	57.251	53.1036	59.8985	68.3712	62.5084	67.6606	81.8718	85.871	80.083	62.539	64.8997	0	0	0	0	0	0	0	0	0	0	0	0	0	0	0	0	0	0	0
FBgn0011291	2.16264	3.47618	3.24607	2.87503	4.69317	5.24889	5.24544	16.2035	3.48348	4.07552	2.3312	3.63874	3.63923	6.85417	4.01196	3.29941	7.79475	6.00797	7.85088	5.6627	5.49682	5.56298	4.75414	5.99695	5.66772	6.29274	7.43314	6.94748	7.05124	4.38813	0	0	0	0	0	0	0	0	0	0	0	0	0	0	0	0	0	0	0
FBgn0011296	0	0.736886	0	0	1.15751	0	0	0	0	0.0213378	0	0	0	0.106541	1.02871	0.0302698	0.0137716	0.0828685	0.0221152	0	0.0194234	0	0	0	0	0	0.0173267	0.0155773	0	0	0	0	0	0	0	0	0	0	0	0	0	0	0	0	0	0	0	0	0
FBgn0011297	57.8235	56.4359	57.2073	45.5376	33.231	23.8755	18.8036	24.4305	35.8461	43.6144	71.2787	69.9021	55.7167	45.5998	33.793	30.2395	21.5113	23.9076	29.3026	44.5388	60.6496	55.6574	52.782	39.4836	33.8655	20.468	17.7425	19.6741	25.5743	31.1362	0.675824	0.784944	1.413	0.852764	0.652413	0.743206	1.15578	1.29901	0.842777	1.36562	0.79674	0.995866	1.00659	0.781304	0.77153	0.635665	0.826299	1.46401	1.59229
FBgn0011300	79.0984	72.2629	66.1053	42.8331	29.9479	20.9956	29.1611	31.5181	42.1388	41.0752	69.3901	70.7448	53.6703	88.4294	19.6483	18.7673	27.9151	42.7325	44.5178	52.0506	92.5039	84.9594	51.6322	59.6631	19.925	24.8066	30.0271	36.4976	54.2945	57.8004	0.108132	0.0961156	0.0381891	1.09641	1.24169	6.22435	9.20175	6.17601	5.73088	5.2491	0.0442633	0	0	0.74579	0.925836	3.14806	8.15281	8.09349	6.63455
FBgn0011305	50.7138	48.3461	47.469	48.8025	53.9188	62.29	80.7709	67.5942	98.7172	100.16	51.4045	36.6938	48.0511	34.0222	52.464	48.2198	77.4793	82.3851	89.4558	110.342	41.5661	34.9477	46.2589	54.9356	47.6299	59.1848	72.3389	78.4785	100.806	101.095	0	0	0	0	0	0	0	0	0	0	0	0	0	0	0	0	0	0	0
FBgn0011327	207.045	233.112	231.12	249.178	289.756	275.915	287.255	278.65	304.748	292.925	250.294	304.352	269.8	200.44	306.452	335.783	306.309	245.816	313.836	210.814	215.988	255.539	274.812	260.977	293.348	251.643	284.799	278.818	247.959	280.645	0	0	0	0	0	0	0	0	0	0	0	0	0	0	0	0	0	0	0
FBgn0011335	10.3266	14.3693	17.6815	15.4472	17.3205	18.7195	18.6702	24.1799	18.4849	18.2225	15.1528	19.9939	19.2027	28.9793	20.0083	20.5834	22.1586	16.3389	21.7613	21.3796	18.122	21.7287	18.3311	21.4052	19.8898	28.9135	22.1955	20.9982	19.9875	22.8071	0.108132	0	0	0	0.0420912	0.0929008	0.400076	0.364635	0.280926	0.277391	0	0	0.022123	0	0	0.0908093	0.798755	0.207171	0.486534
FBgn0011336	112.836	108.931	115.369	124.138	98.0725	128.064	220.309	282.957	372.957	410.518	122.949	144.324	127.716	90.6313	80.9078	128.253	240.839	279.999	397.741	431.729	116.987	130.675	119.871	109.827	100.364	110.255	214.747	273.849	335.422	367.234	0	0	0	0	0	0	0	0	0	0	0	0	0	0	0	0	0	0	0
FBgn0011361	146.329	151.222	152.68	139.293	90.7486	61.9648	65.1235	56.9059	57.1403	66.2752	156.22	166.731	147.903	103.736	78.2331	106.217	64.9609	39.7217	48.8745	55.9336	141.529	154.745	140.988	117.882	124.303	52.1966	53.8686	53.9131	47.5958	46.4248	0.648791	0.384462	0.343702	0.560388	0.52614	1.02191	1.37804	0.70648	2.02266	1.94174	0.162299	0.497933	0.243352	0.355138	0.411483	0.635665	1.19813	1.28446	1.37114
FBgn0011455	95.9129	102.347	124.611	130.01	124.169	129.597	120.378	124.774	133.327	143.582	112.222	130.382	117.174	108.708	136.561	152.681	132.828	127.949	116.282	117.252	103.663	115.446	134.023	116.7	135.849	126.053	120.057	128.715	122.556	113.281	0	0	0	0	0	0	0	0	0.0561851	0	0	0	0	0	0	0	0	0	0
FBgn0011474	296.092	297.67	308.682	292.937	265.953	175.49	139.182	137.445	180.467	195.475	278.372	294.163	324.289	317.138	263.195	222.604	144.685	146.498	179.995	276.108	276.677	294.095	284.873	309.434	231.602	174.706	154.138	143.202	172.077	237.965	0.027033	0.0160193	0	0	0	0	0	0	0	0	0	0	0.0110615	0.0355138	0	0	0.0275433	0.0138114	0.0884607
FBgn0011476	11.0835	11.4858	11.0366	10.0139	9.26006	8.17527	8.09043	7.49781	10.7314	14.9578	10.5937	11.8355	10.3314	10.7607	7.92104	11.4117	7.1888	6.60186	9.48741	13.3131	11.217	11.0434	11.7859	9.93656	9.54007	6.85577	5.21533	7.80423	8.84117	12.2141	0	0	0	0	0	0	0	0	0	0	0	0	0	0	0	0	0	0	0
FBgn0011481	341.075	343.837	362.033	349.731	378.821	382.891	377.583	363.245	310.535	293.053	281.972	264.211	290.972	378.542	328.106	301.305	374.272	422.602	350.57	363.73	295.498	293.021	318.085	364.939	341.26	370.808	386.419	384.043	406.775	420.087	1.02725	0.560674	0.534647	0.852764	1.09437	4.08763	5.77888	5.03652	7.30406	6.23063	0.339352	0.268118	0.497766	0.923359	1.18301	1.6043	6.32119	5.93891	8.8903
FBgn0011509	75.9356	80.3526	83.9014	92.0254	92.2218	95.084	67.1239	53.6241	43.5435	34.0764	74.9821	91.9644	88.6467	85.8014	100.042	110.878	68.6517	47.387	42.1736	23.6678	77.6256	76.2019	96.1664	85.8834	102.899	90.7148	62.9825	64.1006	30.0762	31.4157	0	0	0	0	0	0	0	0	0	0	0	0	0	0	0	0	0	0	0
FBgn0011555	0	0.0320385	0	0	0	0	0	0	0	0	0.0295089	0	0.121676	0	0	0	0.110173	0.0690571	0	0	0	0	0.154786	0	0	0	0.0173267	0.0155773	0	0	0	0	0	0	0	0	0	0	0	0	0	0	0	0	0	0	0	0	0
FBgn0011559	0	0	0	0.0243647	0.0420912	0	0	0.0227897	0.0561851	0.19204	0	0	0.0110615	0	0.0514353	0.0605396	0.0137716	0.0828685	0.331727	0.392922	0	0	0	0	0	0.0662393	0	0.0934639	0.162721	0.503098	0	0	0	0	0	0	0	0	0	0	0	0	0	0	0	0	0	0	0
FBgn0011566	25.438	25.0701	14.8937	5.62824	2.92534	2.32252	3.0228	4.48957	6.7984	6.18796	40.0878	30.2973	17.5546	8.84294	2.00598	1.66484	3.82852	4.50252	7.05474	12.7815	38.8177	30.2384	11.2552	7.79166	2.00658	4.10684	3.65593	3.69182	4.99011	5.36638	0	0	0	0	0	0.185802	0.0444529	0.0683691	0.22474	0.19204	0	0	0	0	0.0514353	0.121079	0.0826299	0.0276229	0.132691
FBgn0011569	0.0540659	0.064077	0.152756	0.0974587	0.147319	0.0929008	0.0444529	0.0683691	0	0.0426756	0.0147544	0.268118	0.143799	0.390652	0.102871	0.0605396	0.16526	0.0690571	0.0442303	0.0462261	0.165099	0.110158	0.243235	0.0875467	0.0352032	0.331197	0.190593	0	0.0271201	0.335399	0	0	0	0	0	0	0	0	0	0	0	0	0	0	0	0	0	0	0
FBgn0011570	155.385	151.238	165.473	173.696	170.89	176.558	169.366	172.358	169.454	168.739	156.648	149.456	150.569	145.536	162.587	189.792	170.08	171.124	159.517	168.818	146.414	153.726	179.043	173.955	194.674	163.677	170.131	181.694	162.639	170.746	0	0	0	0.0487294	0	0	0	0.0227897	0	0	0	0	0	0	0	0.0302698	0.0137716	0.0276229	0
FBgn0011573	79.2877	96.2277	98.3369	85.7637	101.229	91.9253	92.8621	120.193	66.0175	91.7098	101.776	106.404	102.108	93.721	107.294	95.8947	98.9768	110.74	89.7212	74.1929	119.308	120.43	115.537	104.093	121.874	116.482	97.3759	111.72	124.292	64.5363	0	0	0	0	0	0.0464504	0	0.0227897	0	0	0	0	0	0	0.0514353	0	0.0275433	0.0138114	0.0442303
FBgn0011576	0.243297	0.192231	0	0.146188	0.126274	0.929008	1.11132	1.91433	6.57366	6.01726	0.0295089	0.0383025	0.0553074	0.0710277	0.514353	0.302698	2.25855	3.20425	6.32494	8.02023	0.165099	0.110158	0.132674	0.175093	0.0704064	1.32479	1.50742	2.05621	5.45115	5.47818	0	0	0	0	0	0	0	0	0	0	0	0	0	0	0	0	0	0	0
FBgn0011582	0	0.0160193	0	0	0	0	0	0	0	0	0	0	0	0	0	0	0	0	0.0221152	0	0	0	0.0442246	0	0	0	0	0	0	0	0	0.0320385	0	0	0.0210456	0.0929008	0.222265	0.0911588	0.11237	0.234716	0	0	0	0	0.0514353	0	0.110173	0.124303	0.0442303
FBgn0011584	55.1472	52.431	53.2738	45.6107	43.1014	34.2339	30.5391	33.2957	22.0807	17.4756	47.1257	58.488	51.5686	42.7942	36.7763	38.0794	31.9227	29.9846	25.4103	13.3593	57.5127	66.8935	57.1382	52.4405	47.9116	35.2724	32.99	35.3761	26.5777	22.8071	0	0.0800963	0	0.0487294	0.147319	0	0.0444529	0	0	0	0	0.0383025	0	0.0355138	0	0.151349	0.0275433	0.0552457	0.0442303
FBgn0011586	205.802	217.542	224.399	234.266	230.66	250.089	246.402	212.81	241.371	238.066	145.966	195.036	208.431	212.515	222.664	249.756	236.721	233.827	224.38	203.418	180.152	211.862	213.384	234.231	243.993	259.724	242.521	255.811	243.566	228.63	0	0	0	0	0	0	0	0	0	0	0	0	0	0	0	0	0	0	0
FBgn0011589	0.0810989	0.0320385	0.152756	0.121823	0.105228	0.278702	0.355623	0.433004	0.898962	0.874849	0.103281	0	0.0663689	0.0710277	0.0514353	0.332968	0.206575	0.4834	1.06153	1.45612	0.0485585	0.0275395	0.0221123	0.0875467	0.0352032	0.198718	0.05198	0.373856	0.705124	1.95649	0	0	0	0.0974587	0.294638	0.929008	0.533435	0.592532	2.02266	1.06689	0	0	0.0331844	0.106541	0.205741	0.332968	0.743669	0.732006	1.50383
FBgn0011591	1.13538	0.736886	0.649214	0.0974587	0.210456	0	0.0444529	0.0227897	0.0561851	0.0213378	0.486897	0.689446	0.718996	0.248597	0.102871	0	0.110173	0.0276229	0.110576	0.138678	0.9129	1.0465	0.442246	0.39396	0.0352032	0	0.0173267	0.155773	0.0542403	0.167699	0.027033	0.0480578	0.114567	0.073094	0.0420912	0.0929008	0.0889058	0.159528	0.393296	0.362742	0.0147544	0.114908	0.0331844	0.390652	0.102871	0	0.0826299	0.179549	0.0884607
FBgn0011592	58.7697	62.4911	77.1038	83.1567	106.47	165.874	259.649	261.694	283.903	305.963	59.8883	57.3772	73.9238	94.3602	113.981	130.644	233.402	321.337	352.118	395.95	68.7783	74.7974	75.5135	82.1188	90.1906	197.062	274.056	337.825	329.428	369.274	0.108132	0.945136	6.95041	60.0102	79.6786	184.733	151.984	106.861	84.39	77.4988	0.177053	0.842656	11.8358	38.4615	89.8575	139.604	153.65	98.6688	104.494
FBgn0011596	1.10835	0.256308	0.725593	0.389835	0.673459	0.743206	0.355623	0.250687	0.168555	0.512107	0.383616	0.497933	0.940225	0.319624	0.565789	1.08971	0.495779	0.262417	0.331727	0.23113	0.563279	0.137698	0.221123	0.175093	0.10561	0.728633	0.242573	0.763288	0.325442	0.698747	0	0	0	0	0	0	0	0	0	0	0	0	0	0	0	0	0	0	0
FBgn0011603	0	0.0160193	0	0	0.0420912	0	0	0.0683691	0	0.0213378	0	0	0	0	0	0.0908093	0.0413149	0.0276229	0	0.0462261	0	0	0	0	0	0	0.0173267	0	0.108481	0.0279499	0	0.0480578	0	0	0	0	0	0	0	0	0	0	0	0	0	0	0.0137716	0	0.0221152
FBgn0011604	248.271	283.477	315.365	323.904	375.432	394.271	488.582	581.844	537.523	625.453	268.369	293.551	362.662	311.279	407.985	379.432	549.998	546.629	687.87	686.342	313.853	329.483	326.377	365.858	378.822	458.409	511.795	560.674	615.926	655.649	0	0	0	0	0	0	0	0	0	0	0	0	0	0	0	0	0	0	0
FBgn0011606	221.616	223.052	177.388	123.042	79.384	40.5047	55.9217	87.3757	132.653	183.1	312.927	245.404	193.565	140.28	74.3241	49.0976	56.7667	95.9756	132.89	222.602	282.766	241.219	160.248	145.153	71.1105	54.9786	54.7003	80.0051	125.783	89.4117	0	0	0	0	0	0	0	0	0	0	0	0	0	0	0	0	0	0	0
FBgn0011638	155.385	84.1011	42.3899	21.5627	8.33406	9.15073	19.337	27.2565	51.4094	81.553	173.601	122.913	42.0336	20.3494	7.25238	11.109	21.5664	30.6199	45.8669	101.258	154.144	90.1093	27.773	26.4829	9.18804	11.1944	19.2673	28.8492	50.8231	46.872	0	0	0	0	0	0	0	0	0	0	0	0	0	0	0	0	0	0	0
FBgn0011640	235.836	273.785	243.15	286.066	330.584	337.927	321.483	324.092	375.822	375.268	232.368	247.09	255.221	275.907	319.928	295.251	318.387	362.453	335.73	378.615	212.55	217.177	268.112	253.054	281.766	308.178	336.813	318.805	358.501	299.874	0	0	0	0	0	0	0	0	0	0	0	0	0	0	0	0	0	0	0
FBgn0011642	19.8152	32.423	17.8725	24.7058	20.6036	29.1708	74.1474	49.4764	117.034	93.6302	15.9643	10.7247	12.776	16.9756	21.86	23.6407	58.0199	73.7944	84.9443	121.76	15.3639	20.7923	11.609	28.5402	33.9007	37.9883	73.2745	81.4538	107.26	132.874	0.0540659	0.064077	0	0.341106	0.147319	1.06836	3.28951	1.84597	2.47214	2.73124	0	0	0.0110615	0.106541	0	1.15025	2.4789	2.48606	2.4769
FBgn0011648	155.71	138.615	153.94	154.204	190.231	222.312	188.214	169.692	55.1176	31.2599	104.284	113.222	120.36	169.472	158.832	190.003	171.801	172.27	77.7569	45.4403	153.221	154.8	171.016	177.238	162.674	189.809	185.413	164.341	108.128	50.1421	0	0.0961156	0	0.852764	1.05228	5.8063	8.00152	7.68013	10.3381	7.1695	0	0.0766051	0.0553074	0.603735	1.5945	3.48102	7.478	8.4664	8.82395
FBgn0011653	0.0540659	0.416501	1.83308	14.3264	18.6674	35.5346	26.9385	21.1944	31.1265	42.8676	0	0.383025	2.72112	10.1925	31.6842	19.4635	31.5508	54.0717	45.1149	34.5771	0.0097117	0.330474	3.51585	7.79166	14.3629	43.5524	38.2919	43.1647	41.8735	35.7759	0	0.0800963	0.916538	5.45769	3.87239	3.57668	1.11132	1.29901	0.842777	0.512107	0	0	0.353967	3.94203	4.68062	4.05615	1.23945	1.07729	1.41537
FBgn0011655	125.19	125.671	131.485	140.267	148.666	158.396	108.91	113.835	94.2224	92.4993	134.015	109.698	126.422	106.755	160.478	134.67	123.132	125.67	89.7876	99.9177	124.174	120.623	158.324	120.727	128.104	139.069	127.057	111.814	93.2119	72.7536	0	0	0	0	0	0	0	0	0	0	0	0	0	0	0	0	0	0	0
FBgn0011656	136.381	114.057	112.276	96.6547	54.8448	11.8449	4.26748	3.30451	11.237	19.7801	96.317	81.1248	84.034	81.007	38.7822	21.1586	3.6908	6.0494	9.90759	79.4858	101.614	89.9992	101.495	94.1128	38.4419	11.3269	4.05444	3.87875	10.6853	19.7326	0.45956	0.64077	0.725593	1.5837	2.20979	3.34443	5.73442	4.51236	15.7318	17.4543	0.103281	0.114908	0.431398	1.42055	2.00598	2.11888	5.6326	9.87517	16.7854
FBgn0011659	36.6837	28.1619	17.6052	11.0859	8.16569	4.78439	7.15692	12.5571	33.374	47.7753	41.9764	39.1835	20.9504	9.87284	5.86363	4.2075	6.72056	13.8252	27.4007	67.2127	39.4198	29.5499	15.0585	11.6437	4.11878	4.83547	5.92572	9.84486	29.3982	45.2229	0	0	0	0	0	0	0	0	0	0	0	0	0	0	0	0	0	0	0
FBgn0011660	185.041	199.087	194.382	210.121	196.061	136.193	54.9438	54.7636	31.3513	36.7863	201.029	219.512	218.331	192.059	210.165	215.248	52.3736	30.1918	30.0324	53.3218	184.056	199.331	209.182	191.509	201.785	154.404	53.3488	38.1177	30.4017	38.7106	0	0	0	0	0	0	0	0	0	0	0	0	0	0	0	0	0	0	0
FBgn0011661	389.193	346.929	405.492	307.044	275.045	173.306	94.9958	140.886	20.6761	22.554	291.813	314.081	300.374	291.142	177.812	217.095	111.633	55.5357	30.2314	44.3539	386.623	421.851	397.026	368.922	270.748	160.73	99.7843	77.6218	32.5713	31.8349	0.324395	0.160193	0.42008	0.121823	0.505094	1.25416	3.0228	1.73202	3.37111	4.88635	0.162299	0.383025	0.265475	0.248597	0.822965	1.72538	2.28609	2.417	4.73265
FBgn0011666	176.958	152.583	124.84	77.163	72.1022	120.817	177.011	146.447	227.662	226.906	136.464	85.4529	80.2842	101.108	51.3325	74.6755	150.91	198.802	174.931	236.493	129.729	104.237	83.894	81.3309	54.7058	119.198	186.972	186.196	222.494	338.082	0.892088	1.12135	1.52756	4.82421	9.61784	37.7642	31.5171	24.271	21.5751	18.0518	0.885267	0.842656	0.862795	3.76447	7.86961	21.431	29.7605	19.7503	18.1344
FBgn0011672	83.8562	85.7992	70.0388	42.8818	25.4652	12.4952	16.0475	22.3567	28.4858	39.0055	94.7088	88.9768	75.1074	61.5455	13.3218	11.8355	21.7041	22.4298	39.564	51.9812	122.921	106.661	54.9712	52.4405	20.4531	18.6133	20.0296	22.4781	37.2631	34.5461	0	0	0	0	0.0631368	0.929008	1.15578	0.524163	1.40463	0.853512	0	0	0	0	0.0514353	0.242158	0.702354	0.732006	1.12787
FBgn0011674	10.4618	6.4878	3.66615	2.8263	0.947052	4.13409	2.2671	4.71747	14.1586	18.4358	14.0905	6.39652	3.00872	2.0598	1.95454	3.23887	2.80942	5.81461	10.6153	35.0163	11.7026	7.60091	2.54291	3.283	0.98569	7.31945	3.75989	4.00337	10.0887	13.3042	0.162198	0.0320385	0.190945	0.0243647	0.0631368	0.743206	0.31117	0.501373	1.46081	0.832174	0.0147544	0	0.0331844	0.106541	0.617224	0.454047	0.523323	0.787251	1.26056
FBgn0011676	0.0540659	0.0480578	0	0.146188	0.252547	0.232252	0.177812	0.159528	0.11237	0.234716	0	0	0.0884918	0.106541	0.154306	0.121079	0.192803	0.207171	0.265382	0.208017	0.0776936	0	0.0442246	0.175093	0.246422	0.264957	0.398514	0.17135	0.244081	0.447198	0	0.0320385	0.114567	0.0243647	0.105228	0.371603	0.177812	0.136738	0.0561851	0.0426756	0	0	0	0.213083	0.154306	0.181619	0.110173	0.165737	0.154806
FBgn0011692	318.124	346.256	340.685	360.938	328.943	307.223	244.313	256.908	250.529	280.613	350.344	377.05	379.818	324.064	361.436	353.612	265.228	257.901	244.284	325.131	335.122	344.878	360.497	328.213	344.639	320.863	230.081	258.755	272.856	223.767	0	0	0	0	0	0	0	0	0	0	0	0	0	0	0	0	0	0	0
FBgn0011695	0	0.0800963	0.0381891	0.0974587	0.336729	0.510954	0.622341	0.70648	0.674221	1.23759	0	0	0	0.213083	0.308612	0.938363	0.853842	0.67676	0.574994	0.808957	0.0388468	0	0.0221123	0.0437734	0.211219	0.596154	0.5198	0.591938	0.922085	1.3416	0	0	0	0	0	0	0	0	0	0	0	0	0	0	0	0	0	0	0
FBgn0011701	0.027033	0.0320385	0.0381891	0.0974587	0.126274	0.418054	0.444529	0.319056	0	0.149365	0	0	0.199107	0.177569	0.514353	0.302698	0.426921	0.29004	0.176921	0.138678	0.0485585	0.0275395	0.0884492	0	0.176016	0.496795	0.433167	0.218082	0.108481	0.0558998	0	0	0	0.0243647	0.0210456	0	0	0	0	0	0	0	0	0	0	0	0	0	0
FBgn0011703	557.447	492.176	447.882	528.616	338.14	242.099	161.72	172.039	104.167	96.1054	569.979	645.589	486.285	298.068	300.485	370.986	219.878	111.79	87.7087	139.464	632.562	610.634	445.85	455.593	388.995	249.755	166.145	121.067	111.762	75.1852	0	0	0	0	0	0	0.0889058	0.0683691	0	0.149365	0	0	0	0	0.0514353	0.0605396	0.0688582	0.0690571	0.176921
FBgn0011704	611.675	464.815	272.25	142.338	62.8632	42.9202	88.1946	137.559	307.726	438.47	504.912	454.651	290.862	159.031	61.7224	37.3529	91.912	229.118	287.696	633.182	538.339	519.065	206.816	179.121	47.1723	55.1442	93.3215	163.873	307.705	370.252	0.027033	0.0961156	0.0381891	0.341106	0.505094	3.43733	4.17857	5.21884	7.47262	6.44401	0.0590178	0	0.0995533	0.426166	0.462918	2.78482	3.80097	6.98858	6.1259
FBgn0011705	150.33	145.086	155.468	155.398	129.62	26.8483	3.68959	2.78034	3.31492	2.73124	103.694	128.428	155.027	137.119	66.403	83.7262	4.36561	2.76228	2.12306	6.74901	119.648	131.694	143.044	144.54	101.139	20.0705	4.40098	3.022	2.49505	2.48754	0.189231	0.128154	0.152756	0.146188	0.210456	0.0464504	0	0.0455794	0.11237	0.106689	0.0147544	0.191513	0.121676	0.0710277	0.0514353	0.0908093	0	0	0
FBgn0011706	0	0.0160193	0.0763782	1.21823	1.49424	5.01664	3.15616	13.2864	12.3607	42.3982	0	0	0.121676	0.639249	2.00598	3.08752	3.22257	4.24011	8.0278	18.1669	0	0.0275395	0.0884492	0.612827	1.1265	6.25962	5.59652	8.03789	9.35645	19.6767	0	0	0	0	0	0	0	0	0	0	0	0	0	0	0	0	0	0	0
FBgn0011708	83.4778	93.5365	94.1743	92.9269	74.5645	40.8763	32.3617	38.8564	33.2616	36.4876	85.0446	93.4582	99.4869	91.5191	73.3982	54.1224	34.0848	36.0754	45.4467	45.6945	98.9234	112.141	106.095	101.598	76.7078	49.0171	34.0469	33.1018	45.4805	40.8627	0	0	0	0	0	0	0	0	0	0	0	0	0	0	0	0	0	0	0
FBgn0011710	162.82	188.403	204.503	190.166	228.492	217.62	255.16	287.287	293.174	322.627	178.927	181.248	195.666	229.313	240.717	193.848	263.383	284.184	313.062	327.466	180.259	197.651	190.298	221.712	221.358	243.893	268.39	284.769	320.777	306.275	0	0.0320385	0	0.268012	1.09437	3.20508	3.15616	3.14498	5.22521	4.03284	0.0147544	0	0.0442459	0.497194	0.977271	2.14915	3.67703	3.9915	3.47208
FBgn0011715	60.4998	85.7992	88.9806	85.1302	98.767	96.2917	112.51	181.543	93.2673	105.537	78.6559	84.8784	93.0713	105.476	106.78	83.6051	134.59	134.206	141.758	100.773	87.9977	107.129	93.9551	99.7157	106.595	122.344	132.116	132.547	138.421	108.921	0.027033	0	0	0.0243647	0	0	0.133359	0.0911588	0	0	0	0	0	0	0	0.0302698	0.0826299	0.0828685	0.0221152
FBgn0011722	0	0.368443	0	0.073094	0.841824	0.139351	0	0.0911588	0.618036	0.469431	0	0	0.0442459	0	0.720095	0.242158	0.302976	0.248606	0.331727	0.439148	0.0388468	0	0.0884492	0	0	0	0.20792	0.155773	0.325442	0.167699	0	0	0	0	0	0	0	0	0	0	0	0	0	0	0	0	0	0	0
FBgn0011723	0.0540659	0.144173	1.29843	6.50537	11.2804	43.4776	81.4822	94.714	126.697	91.3684	0	0.191513	1.85833	5.18502	18.9796	35.2643	91.0168	117.867	114.733	82.1207	0.0097117	0.110158	3.11783	2.53886	11.6875	49.3483	92.4725	97.2803	99.3953	86.5329	0	0.192231	0.649214	7.13885	7.78687	13.0061	14.0471	10.5516	9.49528	7.19083	0	0.383025	0.519889	5.8953	6.06937	12.8949	12.1053	10.8143	10.5489
FBgn0011725	371.027	410.67	395.83	427.137	407.548	226.631	96.5517	104.696	107.426	117.977	359.462	384.059	425.59	451.061	388.08	266.737	112.569	115.146	116.812	185.32	400.792	426.119	464.623	448.721	338.62	272.343	108.396	106.113	117.783	116.607	0.810989	0.993194	1.10748	1.21823	1.47319	9.98684	16.6254	18.2545	24.0472	21.8072	0.619687	0.651143	1.13933	1.34953	1.49162	9.38363	15.9476	16.1456	27.1574
FBgn0011726	713.102	788.74	845.315	999.269	989.122	990.555	1047.93	1061.57	1091.79	1053.72	621.162	812.09	905.99	653.348	881.704	1031.96	1104.17	876.984	1164.67	1054.69	765.408	915.882	935.527	999.434	1303.05	913.407	1059.92	1034.75	1050.8	1173.03	0.0540659	0.160193	0.190945	1.26696	1.57842	7.98947	9.69073	7.77128	7.86591	9.30328	0.0295089	0	0.121676	0.674763	1.28588	6.02369	9.00666	8.3421	9.6201
FBgn0011737	98.7514	127.898	125.489	138.757	148.477	134.985	87.261	72.0382	46.2965	43.4651	118.493	126.13	142.428	152.816	169.325	129.827	98.3709	56.4335	47.6361	43.8917	127.515	128.444	126.681	137.711	151.726	164.174	84.6235	60.3309	53.5352	39.4653	0	0	0	0	0	0	0	0	0	0	0	0	0	0	0	0	0	0	0
FBgn0011739	142.734	142.78	134.998	139.707	112.783	74.7387	45.1197	58.2505	62.2531	77.1574	156.663	105.332	121.997	111.265	101.996	77.5209	55.5135	67.9798	76.0762	114.04	163.574	148.025	143.907	125.236	89.6274	72.0684	58.4602	64.4589	84.9132	64.0053	0.594725	0.993194	0.343702	2.31464	2.52547	16.1183	13.2914	12.8534	17.305	20.2496	0.752477	0.574538	0.785365	1.74018	4.88636	8.35446	16.5535	16.9328	19.6162
FBgn0011740	181.824	174.642	175.861	75.4331	85.403	37.1603	17.4255	22.9948	20.6761	27.5684	124.837	201.28	187.182	112.579	57.7619	62.1741	20.506	13.6043	18.245	32.1502	191.33	183.083	152.133	123.879	59.247	27.7543	18.0717	19.8611	15.8382	16.742	0	0	0.0381891	0.0487294	0	0	0	0	0	0	0	0	0	0	0	0	0	0	0
FBgn0011741	44.1178	55.2985	56.9781	64.2253	69.24	61.1752	69.5243	80.9718	67.984	80.7635	62.6179	61.2841	64.3999	55.7567	80.8049	66.7146	79.4762	80.1339	75.3021	69.0156	61.543	63.2583	64.4794	60.7574	72.9762	73.062	69.9131	66.5463	73.143	59.7569	0	0	0	0	0	0	0	0	0	0	0	0	0	0	0	0	0	0	0
FBgn0011742	278.277	291.358	284.012	307.823	287.967	199.597	114.422	122.814	95.8518	110.999	301.758	308.91	290.895	263.015	262.937	222.876	103.852	87.012	84.7895	140.666	301.636	287.54	303.58	293.851	274.585	201.997	101.915	101.891	95.9782	69.2878	0.45956	0.416501	0.152756	0.194917	0.252547	0.743206	3.0228	3.23614	6.4051	4.801	0.13279	0	0.0995533	0.213083	0.154306	0.605396	2.56153	4.24011	5.37398
FBgn0011743	0	0	0	0.0243647	0.105228	0.0929008	0.933511	1.02554	0.955147	1.08823	0	0	0	0	0	0.544856	0.605952	0.9668	1.68075	1.10943	0	0	0	0.0875467	0.140813	0.331197	0.329207	0.732134	2.03401	4.61173	0	0	0	0	0	0	0	0	0	0	0	0	0	0	0	0	0	0	0
FBgn0011745	114.917	107.201	99.368	83.912	54.3187	34.141	36.807	43.665	40.4533	42.9316	135.593	150.989	95.8366	54.3362	49.5322	54.0316	40.3371	26.5179	31.6468	44.9318	112.296	109.139	87.0561	65.9665	72.3074	30.3045	27.9133	26.3724	31.595	30.8008	0.027033	0.112135	0.0381891	0.0974587	0.210456	0.510954	0.533435	0.797639	1.29226	1.32294	0.118036	0.268118	0.0774303	0.0710277	0.154306	0.514586	0.964015	1.03586	0.862491
FBgn0011746	0	0	0	0	0	0.139351	0	0.0911588	3.98914	4.90769	0	0	0.0553074	0.0710277	0.102871	0	0.0137716	0.29004	4.51149	15.6706	0	0	0	0.0875467	0.140813	0	0	0.342701	1.81705	1.20185	0	0.0320385	0.0763782	0.073094	0.0210456	0.0464504	0.0444529	0.0455794	1.517	2.00575	0	0.0766051	0.0884918	0.213083	0.0514353	0.0605396	0.0413149	0.19336	2.83074
FBgn0011747	616.46	626.241	631.571	608.63	744.151	725.834	707.512	595.609	743.329	538.16	347.334	341.467	592.431	588.571	589.758	561.565	683.9	619.926	652.021	535.552	444.155	514.163	451.378	630.993	585.394	712.47	723.995	693.097	715.565	766.861	0.648791	0.720867	0.381891	0.438564	0.378821	1.30061	2.53382	1.80039	4.8881	5.50515	0.103281	0.536235	0.287598	0.568221	0.0514353	1.08971	2.74056	3.35618	4.55572
FBgn0011754	87.7219	67.7134	50.8679	29.0671	18.8358	22.2033	33.1174	31.1763	50.679	53.4938	69.1688	56.3813	35.7618	56.2539	14.7105	17.3143	32.1981	54.8175	56.9244	88.8928	99.5352	83.7752	46.3253	48.3696	19.4322	28.7147	30.8761	42.2768	63.434	36.5864	0.108132	0.0320385	0.0381891	0.0974587	0.694505	7.80367	12.1356	8.36382	11.4056	9.602	0.0737722	0.229815	0.0995533	0.603735	0.720095	3.6021	12.0502	13.8114	12.7826
FBgn0011758	0	0	0	0	0.18941	0.789657	0.177812	0.250687	0.0561851	0.19204	0	0	0	0.0355138	0.360047	0.272428	0.192803	0.110491	0.110576	0.23113	0	0	0.0663369	0.13132	0.176016	0.629274	0.0866334	0.17135	0.0271201	0.139749	0	0	0	0	0.0210456	0.185802	0	0.0683691	0	0	0	0	0	0.106541	0	0.151349	0	0.0276229	0.0442303
FBgn0011760	528.386	550.694	595.253	710.596	676.953	720.91	721.826	652.834	662.085	625.261	401.896	503.027	586.037	501.775	646.336	735.223	727.405	696.11	688.998	587.742	507.436	575.328	640.239	693.983	780.702	726.91	714.24	717.974	735.986	674.683	0.027033	0.112135	0.0763782	2.38774	3.38834	4.08763	4.6231	3.71472	5.00047	7.40421	0	0.0383025	0.431398	5.82427	1.18301	2.48212	5.50866	7.03002	5.8384
FBgn0011761	2930.81	1698.62	723.378	325.244	94.5579	45.893	19.2926	26.1398	10.8437	11.7571	2630.95	2172.29	739.714	352.333	60.7451	42.6501	14.6806	18.6592	11.3008	196.877	2375.38	1894.22	352.89	353.076	64.3867	48.9509	16.9108	17.8049	17.601	12.1023	0	0	0	0	0	0	0	0	0	0	0	0	0	0	0	0	0	0	0
FBgn0011762	50.9571	47.2728	50.3332	58.4752	46.9317	44.4995	42.2303	39.6769	40.6218	41.3953	45.0306	58.4114	53.0508	44.5343	39.1937	48.4619	44.2483	39.9979	40.4486	47.1044	48.879	51.0307	50.1507	46.3122	41.0469	44.2148	40.787	38.2267	46.7822	33.5958	0.162198	0.064077	0	0.121823	0.0841824	0.0929008	0.222265	0.250687	0.393296	0.426756	0.0442633	0.0383025	0.0663689	0.0710277	0.0514353	0.121079	0.220346	0.38672	0.508649
FBgn0011763	311.879	345.952	349.239	430.183	425.331	440.396	411.1	371.312	337.504	302.356	383.276	384.213	401.454	269.514	442.19	484.952	412.874	257.569	329.803	363.06	308.007	371.178	378.43	394.179	409.66	297.978	433.86	351.237	270.984	307.952	0.45956	0.608732	0.534647	1.41315	1.36796	5.3418	7.37918	8.4094	11.9674	12.0985	0.66395	0.651143	0.641566	0.568221	0.925836	4.47993	9.83295	11.6292	13.0479
FBgn0011766	204.721	179.832	183.919	156.202	141.384	151.15	164.342	176.848	275.925	243.72	143.605	147.695	133.534	213.047	115.369	124.469	166.1	295.772	312.62	341.172	201.032	171.626	183.576	175.575	108.884	161.26	182.311	270.142	310.037	361.448	0.108132	0.528636	0.801971	8.6251	9.99666	78.3618	99.13	101.232	107.201	89.0639	0.118036	0.15321	0.984471	4.1196	11.4186	36.0816	102.378	116.196	122.828
FBgn0011768	180.094	155.915	149.396	133.421	105.417	74.3671	51.5654	62.9451	26.8565	27.8885	177.437	181.937	133.401	92.6911	71.4437	84.0894	50.4593	43.1745	37.3967	34.7158	189.971	195.696	163.565	136.617	113.847	59.218	51.235	45.9998	33.7646	33.2045	0	0	0	0	0	0	0	0	0	0	0	0	0	0	0	0	0	0	0
FBgn0011769	8.75868	8.81059	8.13428	6.11554	5.68231	2.60122	1.02242	1.20785	0.561851	0.554782	8.74938	10.1502	8.34035	4.75885	3.4976	3.78372	1.30831	0.400531	0.265382	0.439148	9.39121	9.0605	6.76636	5.03394	3.62593	2.15278	0.900987	1.10599	0.596643	0.195649	0	0	0	0	0	0	0	0	0	0	0	0	0	0	0	0	0	0	0
FBgn0011770	125.487	128.955	147.066	154.18	145.614	144.414	118.823	131.542	109.168	107.158	161.532	188.142	134.95	133.639	158.832	184.373	128.352	115.063	86.2049	63.3529	133.39	143.619	180.038	149.486	201.186	129.895	107.148	122.251	87.815	65.7102	0	0	0	0	0	0	0	0	0	0	0	0	0	0	0	0	0	0	0
FBgn0011771	103.698	85.8953	63.4703	34.8902	27.0646	42.8737	69.8355	78.0319	167.881	194.537	90.6218	53.93	65.5724	40.983	43.6686	29.7552	70.3456	125.132	136.915	206.654	99.0885	87.2452	39.6695	27.227	26.7192	49.6133	72.4775	97.9969	145.391	141.846	0	0	0	0	0	0	0	0	0	0	0	0	0	0	0	0	0	0	0
FBgn0011774	110.105	92.7515	72.1774	40.6159	26.791	14.3996	11.8689	14.3347	22.0807	28.806	109.862	101.348	70.1629	51.9922	17.4366	19.0094	9.58507	17.8858	21.4517	46.827	112.899	111.7	60.7204	49.1137	20.9459	17.9509	8.7673	14.3467	25.4387	33.484	0	0	0	0	0	0	0	0.182318	0	0.0213378	0	0	0	0	0	0	0.0413149	0.0276229	0.221152
FBgn0011785	268.627	291.038	326.975	309.237	378.337	414.988	502.851	635.035	446.615	388.967	312.411	248.66	304.865	575.466	400.784	347.134	548.277	657.576	636.408	476.452	377.329	361.429	346.079	372.949	363.368	463.775	568.973	579.445	613.702	532.809	0.0540659	0.064077	0	0.121823	0.126274	1.76512	3.37842	3.14498	2.47214	2.47518	0.0147544	0	0.0331844	0.0355138	0.0514353	1.66484	2.20346	2.9004	2.4769
FBgn0011787	78.4767	85.9273	91.4629	71.0718	65.4728	44.3137	25.8271	31.6777	14.8891	20.7617	87.2283	91.8495	77.9834	57.6745	56.2703	48.3106	27.7223	24.3634	14.0874	19.9466	85.3076	92.8358	89.1789	63.7778	65.1259	39.4124	24.3093	28.9894	22.0216	15.0091	0	0	0	0	0	0	0	0	0	0	0	0	0	0	0	0	0	0	0
FBgn0011802	193.475	201.106	174.066	146.7	106.259	36.1384	23.16	26.7551	56.9717	71.2682	176.743	180.175	189.738	150.472	75.8671	60.2974	19.5971	25.9655	51.7053	99.2474	195.506	199.414	161.132	167.608	95.8935	42.5919	20.1336	28.3507	57.8473	67.1916	0	0	0	0	0	0	0	0	0	0	0	0	0	0	0	0	0	0	0
FBgn0011812	0	0	0	0.073094	0.0631368	0.0464504	0	0.0227897	0	0.0853512	0.0147544	0.15321	0.0774303	0.0355138	0	0	0	0.0138114	0.0442303	0.023113	0.0679819	0	0.0442246	0.0437734	0.10561	0.0331197	0.0173267	0.0155773	0.271201	0.167699	0	0	0	0	0	0	0	0	0	0	0	0	0	0	0	0	0	0	0
FBgn0011817	197.124	211.198	219.74	201.715	240.278	239.127	288.41	313.905	451.504	454.836	158.832	145.396	202.436	251.9	232.745	194.211	293.584	424.425	486.136	572.395	191.078	168.377	188.994	216.678	182.458	261.811	327.821	367.329	480.515	522.467	0.216264	0.336404	1.18386	4.28818	8.52347	124.859	291.389	209.734	302.894	225.092	0	0.0383025	1.01766	4.75885	13.6304	49.0673	254.349	258.025	343.935
FBgn0011818	229.023	220.601	200.951	198.28	184.296	143.346	139.671	140.84	186.366	203.776	171.506	183.009	172.935	182.861	162.999	135.215	135.141	172.601	155.536	201.361	160.505	165.375	177.451	162.18	144.58	146.488	147.537	156.661	203.32	187.935	0	0	0	0	0	0	0	0	0	0	0	0	0	0	0	0	0	0	0
FBgn0011824	16.5171	14.0169	9.35633	8.33272	11.2594	12.7274	8.35715	15.1779	11.5741	9.92207	10.2396	14.1719	7.48862	14.9158	9.87558	10.776	8.74499	13.1623	12.8489	13.1051	12.8	12.5029	9.77363	9.06109	10.8074	16.2618	12.198	15.5773	9.65477	10.7328	0	0	0	0.0487294	0.0210456	0.185802	0	0.0911588	0.0561851	0.0640134	0	0	0	0	0	0	0.0275433	0.0414343	0.0221152
FBgn0011826	206.289	161.779	138.894	88.6144	54.5081	13.7029	5.02318	4.26167	5.39377	5.80388	172.14	142.294	110.991	104.375	33.8959	19.4937	3.80097	4.43347	4.40092	15.8324	175.704	159.261	110.208	89.2101	42.4199	20.9647	4.21038	4.96916	6.15627	4.55583	0	0	0	0	0	0	0	0	0	0	0	0	0	0	0	0	0	0	0
FBgn0011828	0.0540659	0.0320385	0	0.0487294	0.0631368	0.0464504	0.444529	0.159528	0.11237	0.661471	0	0	0.0553074	0	0.0514353	0.0908093	0.24789	0.248606	0.265382	0.369809	0.0388468	0	0	0.26264	0	0.264957	0.173267	0.0623093	0.298322	0.363349	0	0	0	0.0487294	0.147319	0.139351	0.0889058	0.0911588	0.0561851	0.0426756	0	0	0	0.248597	0.102871	0.272428	0.192803	0.0414343	0.0442303
FBgn0011829	0.0540659	0.112135	0.0763782	0.073094	0.126274	0.232252	1.28913	0.546953	1.23607	1.45097	0.0590178	0.45963	0.154861	0.319624	0.308612	0.484316	0.619724	0.787251	1.92402	3.7212	0.126252	0	0.0221123	0.175093	0.352032	0.99359	0.62376	0.669825	1.13905	2.18009	0.027033	0.0320385	0.42008	0.121823	0.147319	0.185802	0.889058	0.0911588	0.449481	1.68569	0	0.15321	0.199107	0.142055	0.0514353	0.332968	0.537094	0.276228	1.30479
FBgn0011836	130.542	142.988	154.131	152.547	187.537	216.738	229.333	257.318	251.541	234.865	137.157	154.014	167.172	176.362	203.324	201.476	245.094	274.682	284.689	229.952	155.815	167.909	178.49	178.639	167.638	220.411	237.895	264.207	285.846	244.086	0	0	0	0	0	0	0	0	0	0	0	0	0	0	0	0	0	0	0
FBgn0011837	295.389	286.504	303.756	302.341	326.144	309.174	189.636	111.214	106.583	111.213	229.328	211.736	275.331	298.174	315.144	292.981	190.737	103.682	81.6492	155.297	222.99	230.01	260.66	300.811	259.624	309.536	199.395	92.3112	96.6291	67.1636	0	0	0	0	0	0	0	0	0	0	0	0	0	0	0	0	0	0	0
FBgn0011844	0	0	0	0	0.0210456	0.139351	0.133359	0.159528	0.0561851	0.149365	0	0	0.0442459	0	0	0.0605396	0.0550866	0.0690571	0.110576	0.0693391	0	0	0.0221123	0	0.0352032	0.0331197	0.15594	0.109041	0.108481	0.167699	0	0	0	0	0	0	0	0	0	0	0	0	0	0	0	0	0	0	0
FBgn0011845	0	0	0	0.389835	0.315684	0.325153	0.444529	0.296266	0	0.38408	0.0147544	0.114908	0.0553074	0.106541	0.257177	0.423777	0.275433	0.09668	0.154806	0.346696	0	0	0	0.218867	0.281626	0.198718	0.173267	0.280392	0.135601	0.195649	0	0	0	0	0	0	0	0	0	0	0	0	0	0	0	0	0	0	0
FBgn0011848	0	0.0480578	0.0763782	0.828399	0.989143	2.55477	1.86702	1.95991	2.07885	2.04843	0.0147544	0.536235	0.143799	0.213083	0.720095	2.3005	1.33585	1.31209	1.03941	1.2481	0	0.0550791	0.530695	0.875467	1.23211	1.05983	0.98762	1.82255	0.867845	1.1739	0	0	0	0	0	0	0	0	0	0	0	0	0	0	0	0	0	0	0
FBgn0011849	0	0.0160193	0.190945	0.877129	1.09437	4.97019	3.33397	3.85146	6.34892	5.46247	0.0885267	0.0383025	0.199107	0.639249	2.26315	5.11559	3.8836	3.53572	5.44033	4.99242	0.0485585	0.110158	0.221123	0.787921	1.61935	2.45086	3.53464	3.62951	4.36634	4.33223	0	0	0	0	0	0	0	0	0	0	0	0	0	0	0	0	0	0	0
FBgn0011850	0	0	0	0.073094	0.0420912	0.185802	0.0889058	0.0911588	0.337111	0.128027	0	0	0.0331844	0.0355138	0.154306	0.0908093	0.261661	0.09668	0.0442303	0.115565	0	0	0	0.0875467	0.0352032	0.165598	0.15594	0.0778866	0.0271201	0.0838497	0	0	0	0	0	0	0	0	0	0	0	0	0	0	0	0	0	0	0
FBgn0011851	0	0	0.0381891	0.77967	0.378821	0.650306	1.6003	1.25343	0.898962	1.00288	0	0.0383025	0.022123	0.0710277	0.102871	1.36214	0.895157	0.497211	0.442303	0.716504	0	0	0	0.218867	0.598455	0.927351	0.72772	0.700979	0.542403	0.922347	0	0	0	0	0	0	0	0	0	0	0	0	0	0	0	0	0	0	0
FBgn0011855	0	0.064077	0.42008	4.38564	2.60965	8.12882	9.51292	12.5343	7.07932	9.98608	0.0147544	0.15321	0.398213	0.781304	2.4689	13.1068	8.24922	5.96654	5.92686	6.42543	0.0097117	0.192777	0.641256	2.6264	4.4004	7.68376	7.64106	6.52689	6.23763	8.55267	0	0	0	0	0	0	0	0	0	0	0	0	0	0	0	0	0	0	0
FBgn0011860	0.027033	0.0320385	0.0763782	0.389835	0.0841824	0.0929008	0.400076	0.227897	0.393296	0.298729	0.0737722	0.15321	0.143799	0	0.154306	0.484316	0.413149	0.331474	0.199036	0.208017	0	0.275395	0.0442246	0.0875467	0.387235	0.264957	0.173267	0.40501	0.271201	0.195649	0	0	0	0	0	0	0	0	0	0	0	0	0	0	0	0	0	0	0
FBgn0011863	0	0	0	0.073094	0	0.0464504	0.133359	0.0683691	0	0.0426756	0	0	0	0.0355138	0	0	0.110173	0.0690571	0.0221152	0.115565	0	0	0	0	0	0	0.0173267	0.0155773	0	0.0279499	0	0	0	0	0	0	0	0	0	0	0	0	0	0	0	0	0	0	0
FBgn0011864	0	0	0	0.121823	0	0	0.133359	0.319056	0.11237	0.256053	0	0	0.0110615	0	0	0.151349	0.16526	0.207171	0.309612	0.208017	0	0	0.0221123	0	0	0.132479	0.138613	0.124619	0.0813604	0.251549	0	0	0	0	0	0	0	0	0	0	0	0	0	0	0	0	0	0	0
FBgn0011865	0	0	0	0.170553	0.0841824	0.418054	0.31117	0.319056	0.898962	1.15224	0	0.0383025	0	0.0710277	0.154306	0.332968	0.647267	0.77344	0.597109	0.647165	0	0	0.0221123	0	0.246422	0.629274	0.606434	0.529629	0.596643	0.531048	0	0	0	0	0	0	0	0	0	0	0	0	0	0	0	0	0	0	0
FBgn0011866	0	0	0	0.121823	0.0420912	0.139351	0.0889058	0.205107	0.0561851	0.128027	0	0	0.0331844	0	0	0.0605396	0.0688582	0.0552457	0.154806	0.0924522	0	0	0.0221123	0	0.140813	0.0331197	0.05198	0	0.189841	0.0279499	0	0	0	0	0	0	0	0	0	0	0	0	0	0	0	0	0	0	0
FBgn0011869	0	0	0	0.0974587	0.0420912	0.0464504	0.355623	0.319056	0.0561851	0.213378	0.0147544	0	0.0110615	0	0	0.363237	0.110173	0.234794	0.199036	0.277357	0	0	0	0.0875467	0.0704064	0.0662393	0.20792	0.17135	0.108481	0.139749	0	0	0	0	0	0	0	0	0	0	0	0	0	0	0	0	0	0	0
FBgn0011870	0	0	0.0763782	0.36547	0.105228	0.510954	0.800152	0.683691	0.393296	0.981538	0	0	0.0442459	0.142055	0.102871	0.605396	0.550866	0.331474	0.398073	0.554713	0	0	0.110561	0.175093	0.0704064	0.132479	0.277227	0.249237	0.379682	0.531048	0	0	0	0	0	0	0	0	0	0	0	0	0	0	0	0	0	0	0
FBgn0011871	0	0	0	0.121823	0.105228	0.325153	0.266717	0.524163	0.393296	0.640134	0	0	0	0.0710277	0.154306	0.454047	0.261661	0.372908	0.243267	0.416035	0	0	0	0	0.0704064	0.165598	0.173267	0.373856	0.352562	0.419248	0	0	0	0	0	0	0	0	0	0	0	0	0	0	0	0	0	0	0
FBgn0011877	0	0	0	0	0	0.0929008	0	0.319056	0	0.234716	0	0	0	0	0.0514353	0.454047	0.192803	0.09668	0.154806	0.0693391	0	0	0	0	0	0.529915	0.10396	0.0623093	0.108481	0.139749	0	0	0	0	0	0	0	0	0	0	0	0	0	0	0	0	0	0	0
FBgn0011878	0.027033	0.496597	2.52048	20.0765	23.992	60.85	43.9195	60.4611	31.7446	50.1651	0	0.383025	3.78302	8.52332	15.0706	78.9738	46.0248	31.6834	36.9766	34.4384	0	0.523251	4.17922	7.13506	25.6631	38.5182	38.6212	35.3761	22.0216	33.9871	0	0	0	0	0	0	0	0	0	0	0	0	0	0	0	0	0	0	0
FBgn0011879	0	0.0320385	0.114567	0.487294	0.757641	0.185802	0.577888	0.72927	1.17989	0.256053	0	0.191513	0.0884918	0.142055	0.205741	0.908093	0.633496	0.414343	0.265382	0.23113	0	0.0275395	0.110561	0.26264	0.457642	0.331197	0.46782	0.373856	0.271201	0.726697	0	0	0	0	0	0	0	0	0	0	0	0	0	0	0	0	0	0	0
FBgn0011880	0	0	0	0	0.0631368	0	0.133359	0.159528	0.11237	0.0853512	0	0	0	0	0.102871	0.272428	0.151488	0.165737	0.0884607	0.115565	0	0	0.0663369	0	0.211219	0.0662393	0.10396	0.0934639	0.0813604	0.139749	0	0	0	0	0	0	0	0	0	0	0	0	0	0	0	0	0	0	0
FBgn0011881	0	0	0	0	0.0420912	0	0.133359	0.0455794	0	0.0853512	0	0	0	0	0	0.121079	0.0688582	0.0138114	0	0.023113	0	0	0	0.0437734	0	0.0331197	0.0346533	0.0934639	0.0271201	0	0	0	0	0	0	0	0	0	0	0	0	0	0	0	0	0	0	0	0
FBgn0011882	0	0	0.0763782	0.146188	0.147319	0.278702	0.177812	0.387425	0.449481	0.469431	0	0	0	0.0710277	0	0.121079	0.358063	0.331474	0.265382	0.554713	0.0097117	0	0.0221123	0.0437734	0.176016	0.0662393	0.294553	0.295969	0.461042	0.391299	0	0	0	0	0	0	0	0	0	0	0	0	0	0	0	0	0	0	0
FBgn0011883	0	0	0	0.0243647	0.0631368	0.0929008	0.177812	0.0683691	0.0561851	0	0	0	0	0	0.102871	0.0302698	0.0964015	0.09668	0	0.023113	0.0097117	0	0	0.0437734	0	0	0.0346533	0.0934639	0	0	0	0	0	0	0	0	0	0	0	0	0	0	0	0	0	0	0	0	0
FBgn0011884	0	0	0	0.0487294	0.210456	0.650306	0.444529	0.410214	0.393296	0.320067	0	0	0	0	0.0514353	0.0908093	0.716126	0.497211	0.176921	0.0693391	0	0	0.0663369	0	0	0.397436	0.485147	0.498474	0.0542403	0.195649	0	0	0	0	0	0	0	0	0	0	0	0	0	0	0	0	0	0	0
FBgn0011887	0	0	0	0.121823	0.0210456	0	0.133359	0.113948	0.280926	0.128027	0	0	0.022123	0.0355138	0	0.0908093	0.179031	0.165737	0.154806	0.0693391	0.0097117	0	0	0	0.140813	0.0662393	0.0866334	0.0778866	0.0271201	0.0279499	0	0	0	0	0	0	0	0	0	0	0	0	0	0	0	0	0	0	0
FBgn0011888	2.43297	4.96597	10.502	18.8583	14.332	10.1726	9.51292	13.3092	3.7644	6.97746	6.62474	14.3634	8.31823	8.23921	8.22965	22.1877	13.7854	9.37796	3.69323	11.2329	5.00153	8.17924	8.62379	8.75467	13.0956	6.0609	8.23017	6.90075	6.04779	8.32907	0	0	0	0	0	0	0	0	0	0	0	0	0	0	0	0	0	0	0
FBgn0011889	0	0.0160193	0	0.4142	0.147319	0.603855	0.933511	1.18506	0.449481	1.28027	0	0	0.0110615	0.0710277	0	1.18052	0.784984	0.704383	0.68557	0.577826	0	0.0275395	0.0442246	0.26264	0.0704064	0.264957	0.62376	0.373856	0.244081	0.391299	0	0	0	0	0	0	0	0	0	0	0	0	0	0	0	0	0	0	0
FBgn0011890	0	0.0320385	0.229135	0.974587	0.589277	1.99737	2.31155	2.57524	3.65203	3.86214	0.0590178	0	0.265475	0.319624	0.77153	2.17942	3.67703	2.91421	3.67112	2.75045	0	0.275395	0.265347	0.39396	0.528048	1.65598	1.69801	1.62004	2.35945	3.32604	0	0	0	0	0	0	0	0	0	0	0	0	0	0	0	0	0	0	0
FBgn0011891	0	0	0	0	0	0	0.222265	0.182318	0.168555	0.256053	0	0	0.0331844	0	0	0.0908093	0.123945	0.0414343	0.132691	0.0924522	0	0	0	0	0	0	0.0866334	0.0467319	0.0542403	0.251549	0	0	0	0	0	0	0	0	0	0	0	0	0	0	0	0	0	0	0
FBgn0011892	0	0	0	0	0	0.0464504	0	0.0455794	0.0561851	0.0426756	0	0	0	0	0	0.0302698	0.0275433	0.124303	0.199036	0.23113	0	0	0	0	0	0.0331197	0.0346533	0.0155773	0.135601	0.139749	0	0	0	0	0	0	0	0	0	0	0	0	0	0	0	0	0	0	0
FBgn0011893	0	0	0	0.0487294	0.0210456	0.0929008	0.133359	0.387425	0.22474	0.341405	0.0147544	0	0	0.0355138	0.0514353	0.211888	0.234118	0.151926	0.375958	0.23113	0	0	0	0	0	0.264957	0.121287	0.109041	0.135601	0.363349	0	0	0	0	0	0	0	0	0	0	0	0	0	0	0	0	0	0	0
FBgn0011894	0	0	0	0	0.0210456	0.0464504	0.0444529	0.113948	0.168555	0.362742	0	0	0	0	0	0.0302698	0.123945	0.124303	0.176921	0.254244	0	0	0	0	0.0704064	0.0662393	0.242573	0.140196	0.135601	0.335399	0	0	0	0	0	0	0	0	0	0	0	0	0	0	0	0	0	0	0
FBgn0011895	0	0	0	0	0	0.0464504	0	0.159528	0.11237	0.213378	0	0.0766051	0	0	0	0.0908093	0.110173	0.124303	0.0884607	0.462261	0	0	0	0	0	0.099359	0.121287	0.0934639	0.515283	0.139749	0	0	0	0	0	0	0	0	0	0	0	0	0	0	0	0	0	0	0
FBgn0011897	0	0	0.0381891	0.0243647	0.0210456	0.0929008	0.133359	0.0455794	0.280926	0.106689	0	0	0.022123	0	0.0514353	0.0908093	0.151488	0.0276229	0.132691	0.138678	0	0	0	0	0.0352032	0	0.10396	0.0778866	0.0813604	0.0838497	0	0	0	0	0	0	0	0	0	0	0	0	0	0	0	0	0	0	0
FBgn0011902	0	0	0	0.0487294	0.105228	0.185802	0.0444529	0.113948	0.0561851	0.0853512	0	0	0.0110615	0	0.102871	0.454047	0.16526	0.124303	0.0884607	0.208017	0.0194234	0	0.0221123	0	0.0704064	0.0662393	0.173267	0.0934639	0.0271201	0.195649	0	0	0	0	0	0	0	0	0	0	0	0	0	0	0	0	0	0	0
FBgn0011905	0	0.0160193	0	0.243647	0.210456	0.0929008	0.0889058	0.113948	0.0561851	0.0213378	0	0	0	0.0355138	0.154306	0.181619	0.16526	0.0414343	0.110576	0	0.0097117	0	0	0.0875467	0.0704064	0.165598	0.0866334	0.0311546	0	0.195649	0	0	0	0	0	0	0	0	0	0	0	0	0	0	0	0	0	0	0
FBgn0011909	0.027033	0.128154	0.916538	5.84752	6.20845	15.5609	18.7591	21.7869	11.5179	16.5795	0.0147544	0.268118	0.818549	1.95326	5.91506	15.6192	14.9147	12.2645	11.4999	13.5905	0.0291351	0.302935	0.928716	2.6264	7.53349	9.27351	12.4925	12.5865	9.16661	11.9346	0	0	0	0	0	0	0	0	0	0	0	0	0	0	0	0	0	0	0
FBgn0011910	0.378461	0.784944	1.87127	12.5478	8.8181	32.1437	40.1854	45.4426	25.0586	28.6993	0.147544	0.383025	1.39375	3.87101	4.01196	30.6027	32.625	22.0292	21.5623	20.8017	0.553567	0.302935	1.99011	4.24602	10.737	20.6667	25.7648	28.3819	16.7602	22.8351	0	0	0	0	0	0	0	0	0	0.0213378	0	0	0	0	0	0	0	0	0
FBgn0011916	0	0	0	0	0.0210456	0	0.0444529	0.0683691	0.11237	0.0426756	0	0	0	0	0	0.0908093	0.0413149	0.09668	0.420188	0.161791	0	0	0	0	0	0	0.0346533	0.0467319	0.108481	0	0	0	0	0	0	0	0	0	0	0	0	0	0	0	0	0	0	0	0
FBgn0011921	0.0540659	0.0480578	0.305513	1.43752	1.53633	3.11218	5.24544	7.08759	4.8881	5.48381	0.103281	0.421328	0.22123	0.319624	1.18301	3.93507	5.61883	4.88924	4.42303	5.10798	0.0679819	0.247856	0.420134	0.831694	1.16171	2.3515	4.12375	3.98779	3.82394	5.17073	0	0	0	0	0	0	0	0	0	0	0	0	0	0	0	0	0	0	0
FBgn0011928	0	0.0160193	0.0381891	0.268012	0.273593	0.371603	0.711246	0.615322	0.168555	0.640134	0	0.0766051	0.0553074	0.0355138	0.257177	0.605396	0.550866	0.524834	0.64134	0.577826	0	0	0	0.0875467	0.0704064	0.397436	0.433167	0.420587	0.433922	0.279499	0	0	0	0	0	0	0	0	0	0	0	0	0	0	0	0	0	0	0
FBgn0011931	0	0	0.0763782	0.0243647	0	0	0	0	0.168555	0.149365	0	0	0	0	0	0.0302698	0.110173	0	0.0884607	0.023113	0	0	0.0221123	0	0.0704064	0.0331197	0.05198	0.0155773	0.135601	0.0838497	0	0	0	0	0	0	0	0	0	0	0	0	0	0	0	0	0	0	0
FBgn0011932	0	0	0.114567	0.36547	0.294638	0.789657	1.11132	0.820429	0.674221	0.57612	0.0295089	0.0383025	0.0331844	0.0355138	0	1.02917	0.688582	0.38672	0.663455	0.808957	0	0	0.0663369	0.175093	0.492845	0.596154	0.41584	0.451742	0.406802	0.558998	0	0	0	0	0	0	0	0	0	0	0	0	0	0	0	0	0	0	0
FBgn0011933	0	0.0320385	0	0.0487294	0	0.0929008	0.0889058	0.0911588	0	0.0853512	0.0147544	0	0.0553074	0	0	0	0.0550866	0.0276229	0	0.138678	0.0097117	0	0.0221123	0.0437734	0.0352032	0.0662393	0.0866334	0.0778866	0	0.0558998	0	0	0	0	0	0	0	0	0	0	0	0	0	0	0	0	0	0	0
FBgn0011934	0	0	0	0.121823	0.0841824	0.139351	0.0444529	0.113948	0.168555	0.0853512	0	0	0	0.0355138	0	0.181619	0.0275433	0.0414343	0.110576	0.0693391	0	0	0.0221123	0.0875467	0	0	0.0693067	0.0155773	0.0813604	0.0838497	0	0	0	0	0	0	0	0	0	0	0	0	0	0	0	0	0	0	0
FBgn0011935	0	0	0	0.121823	0.210456	0.418054	0.0889058	0.319056	0.505666	0.57612	0	0	0	0	0.0514353	0.0605396	0.302976	0.09668	0.884607	0.624052	0	0	0.0221123	0	0.211219	0	0.381187	0.218082	0.216961	0.391299	0	0	0	0	0	0	0	0	0	0	0	0	0	0	0	0	0	0	0
FBgn0011936	0	0	0	0.170553	0.0841824	0.510954	0.400076	0.273476	0.11237	0.277391	0	0	0.022123	0	0.154306	0.242158	0.289205	0.110491	0.154806	0.439148	0	0	0.0221123	0	0.176016	0.0662393	0.20792	0.186928	0.189841	0.335399	0	0	0	0	0	0	0	0	0	0	0	0	0	0	0	0	0	0	0
FBgn0011937	0	0.0160193	0.0381891	0.0243647	0.0631368	0.139351	0.266717	0.0455794	0	0.19204	0.0295089	0	0.0110615	0	0.0514353	0.0908093	0.261661	0.110491	0.0884607	0.115565	0	0	0	0.0875467	0.140813	0.099359	0.277227	0.0311546	0.108481	0.223599	0	0	0	0	0	0	0	0	0	0	0	0	0	0	0	0	0	0	0
FBgn0011944	0	0.0160193	0.190945	1.2426	1.26274	2.04382	2.08929	1.61807	0.786591	1.94174	0.0147544	0	0.121676	0.532707	0.565789	1.87673	0.991558	0.828685	0.950952	1.22499	0	0	0.110561	0.218867	1.26732	0.894231	1.14356	0.841175	0.705124	0.810547	0	0	0	0	0	0	0	0	0	0	0	0	0	0	0	0	0	0	0
FBgn0011945	0	0	0	0.073094	0.0210456	0.0929008	0.0889058	0.296266	0.11237	0.19204	0	0	0	0.0355138	0.0514353	0.242158	0.302976	0.110491	0.243267	0.138678	0	0	0	0.13132	0.0352032	0.099359	0.138613	0.0778866	0.135601	0.0838497	0	0	0	0	0	0	0	0	0	0	0	0	0	0	0	0	0	0	0
FBgn0011952	0	0.0480578	0.0381891	0.36547	0.631368	1.06836	0.800152	0.433004	0.955147	1.00288	0	0	0.154861	0.248597	0.411483	0.817284	0.991558	0.745817	0.464418	0.647165	0	0.0275395	0.0663369	0.175093	0.316829	0.596154	0.450494	0.311546	0.542403	0.0838497	0	0	0	0	0	0	0	0	0	0	0	0	0	0	0	0	0	0	0
FBgn0011953	0	0.0160193	0.0381891	0.194917	0.168365	0.603855	1.28913	0.72927	0.168555	0.426756	0	0	0.0774303	0.106541	0.0514353	0.908093	0.743669	0.58008	0.530764	0.369809	0	0	0.0221123	0.175093	0.352032	0.364316	0.381187	0.420587	0.244081	0.195649	0	0	0	0	0	0	0	0	0	0	0	0	0	0	0	0	0	0	0
FBgn0011955	0	0.064077	0	0.146188	0.231502	0.232252	0.355623	0.364635	0.168555	0.213378	0	0	0	0.0355138	0.102871	0.211888	0.316748	0.234794	0.331727	0.023113	0	0	0	0.13132	0.176016	0.198718	0.15594	0.202505	0.0542403	0.167699	0	0	0	0	0	0	0	0	0	0	0	0	0	0	0	0	0	0	0
FBgn0011957	0	0	0.0381891	0.073094	0.105228	0.325153	0.222265	0.364635	0.280926	0.234716	0	0	0.0110615	0	0.0514353	0.302698	0.179031	0.165737	0.132691	0.184904	0	0	0.0442246	0.0875467	0.0352032	0.099359	0.121287	0.0934639	0.0542403	0.1118	0	0	0	0	0	0	0	0	0	0	0	0	0	0	0	0	0	0	0
FBgn0011958	0	0	0	0.073094	0.0631368	0.0464504	0.0444529	0.136738	0	0.0426756	0	0	0.0110615	0	0	0.181619	0.0964015	0.179549	0	0.0924522	0	0	0	0	0.0704064	0.0331197	0.10396	0.0467319	0.0542403	0.223599	0	0	0	0	0	0	0	0	0	0	0	0	0	0	0	0	0	0	0
FBgn0011959	0	0	0.114567	0.755305	0.378821	1.02191	1.06687	1.02554	0.393296	0.76816	0	0	0.0331844	0.355138	0.257177	0.817284	0.688582	0.635326	0.420188	0.577826	0	0	0.0221123	0.26264	0.809674	0.563034	0.5198	0.436165	0.352562	0.558998	0	0	0	0	0	0	0	0	0	0	0	0	0	0	0	0	0	0	0
FBgn0011960	0	0	0	0.0974587	0.0210456	0.0464504	0	0.0683691	0.168555	0.0853512	0	0	0	0.0355138	0	0.181619	0.137716	0.0828685	0.0221152	0.0924522	0	0.0275395	0	0.0437734	0.10561	0.0331197	0.05198	0.0623093	0.0271201	0	0	0	0	0	0	0	0	0	0	0	0	0	0	0	0	0	0	0	0
FBgn0011961	0	0	0.0381891	0.852764	0.736596	0.929008	1.15578	1.7776	1.23607	1.40829	0	0	0.022123	0.0355138	0.308612	1.96754	1.33585	0.9668	0.995182	1.29433	0	0	0.0221123	0.52528	0.844877	1.02671	1.02227	0.919062	0.867845	1.76084	0	0	0	0	0	0	0	0	0	0	0	0	0	0	0	0	0	0	0
FBgn0011962	0.027033	0	0	0.0487294	0.0210456	0.0464504	0.266717	0.0227897	0.168555	0.277391	0	0	0	0	0.0514353	0.0908093	0.123945	0.0828685	0.243267	0.023113	0	0	0	0.0437734	0.176016	0.132479	0.0693067	0.0778866	0.0542403	0.0838497	0	0	0	0	0	0	0	0	0	0	0	0	0	0	0	0	0	0	0
[truncated: 10,407 more rows]
[truncated: 13 more columns]

## Sheet: transcript-level reads (TPM)
Numerical data underlying Fig.1C, 1D, 2D, 3Aii, 3B, S3A, S4B, S6
[truncated: 30,945 more rows]

## Sheet: dynamic_transcripts
target_id
FBtr0091886
FBtr0075037
FBtr0085269
FBtr0077243
FBtr0072826
FBtr0072827
FBtr0078276
FBtr0084336
FBtr0334605
FBtr0289951
[truncated: 8,781 more rows]

## Sheet: zygotic_transcripts
target_id
[truncated: 593 more rows]
