# Supplementary material for: Combined modelling of mRNA decay dynamics and single-molecule imaging in the Drosophila embryo uncovers a role for P-bodies in 5′ to 3′ degradation
Source: PLoS Biol. 2023 Jan 17;21(1):e3001956. doi: 10.1371/journal.pbio.3001956 (PMC9882958; doi:10.1371/journal.pbio.3001956)
Supplement: S4 Table — (XLSX) [file pbio.3001956.s005.xlsx]

## Sheet: intronic_clusters
gene_id	cluster
FBgn0000008	3
FBgn0000014	3
FBgn0000015	3
FBgn0000024	12
FBgn0000037	9
FBgn0000038	9
FBgn0000043	3
FBgn0000046	3
FBgn0000047	10
FBgn0000052	13
FBgn0000053	5
FBgn0000061	25
FBgn0000063	1
FBgn0000064	33
FBgn0000071	2
FBgn0000075	4
FBgn0000083	6
FBgn0000084	24
FBgn0000097	3
FBgn0000108	25
FBgn0000109	11
FBgn0000114	1
FBgn0000115	13
FBgn0000116	4
FBgn0000117	5
FBgn0000119	2
FBgn0000120	12
FBgn0000139	1
FBgn0000150	25
FBgn0000152	3
FBgn0000153	11
FBgn0000157	1
FBgn0000163	2
FBgn0000166	28
FBgn0000173	3
FBgn0000179	10
FBgn0000180	5
FBgn0000183	8
FBgn0000228	33
FBgn0000229	1
FBgn0000233	10
FBgn0000239	2
FBgn0000241	11
FBgn0000247	3
FBgn0000250	2
FBgn0000251	20
FBgn0000253	8
FBgn0000256	1
FBgn0000259	2
FBgn0000261	32
FBgn0000273	2
FBgn0000283	1
FBgn0000286	3
FBgn0000287	6
FBgn0000289	2
FBgn0000299	4
FBgn0000308	2
FBgn0000316	2
FBgn0000317	32
FBgn0000318	14
FBgn0000319	1
FBgn0000320	1
FBgn0000339	13
FBgn0000370	1
FBgn0000376	3
FBgn0000382	29
FBgn0000384	3
FBgn0000394	1
FBgn0000395	2
FBgn0000404	2
FBgn0000405	5
FBgn0000414	2
FBgn0000416	1
FBgn0000422	4
FBgn0000439	1
FBgn0000442	4
FBgn0000449	12
FBgn0000451	24
FBgn0000454	4
FBgn0000459	2
FBgn0000463	2
FBgn0000477	4
FBgn0000479	1
FBgn0000489	5
FBgn0000490	20
FBgn0000492	4
FBgn0000504	14
FBgn0000520	2
FBgn0000524	1
FBgn0000535	32
FBgn0000536	1
FBgn0000542	5
FBgn0000546	3
FBgn0000547	2
FBgn0000557	5
FBgn0000559	23
FBgn0000562	4
FBgn0000565	10
FBgn0000567	8
FBgn0000568	8
FBgn0000575	1
FBgn0000576	6
FBgn0000577	4
FBgn0000578	2
FBgn0000579	9
FBgn0000581	5
FBgn0000611	17
FBgn0000629	2
FBgn0000633	1
FBgn0000635	3
FBgn0000636	3
FBgn0000662	2
FBgn0000667	1
FBgn0000709	2
FBgn0000711	2
FBgn0000715	22
FBgn0000719	1
FBgn0000721	1
FBgn0000723	5
FBgn0000810	2
FBgn0000996	1
FBgn0001075	3
FBgn0001077	10
FBgn0001078	26
FBgn0001079	7
FBgn0001083	23
FBgn0001085	3
FBgn0001086	12
FBgn0001087	7
FBgn0001090	20
FBgn0001098	26
FBgn0001104	5
FBgn0001108	17
FBgn0001112	3
FBgn0001114	24
FBgn0001122	2
FBgn0001123	1
FBgn0001124	4
FBgn0001128	1
FBgn0001133	7
FBgn0001138	1
FBgn0001139	2
FBgn0001147	4
FBgn0001148	3
FBgn0001149	27
FBgn0001168	5
FBgn0001169	16
FBgn0001180	32
FBgn0001189	1
FBgn0001197	1
FBgn0001215	1
FBgn0001216	7
FBgn0001220	3
FBgn0001222	2
FBgn0001235	1
FBgn0001248	14
FBgn0001250	1
FBgn0001253	13
FBgn0001257	3
FBgn0001258	2
FBgn0001269	17
FBgn0001280	10
FBgn0001291	4
FBgn0001296	1
FBgn0001297	3
FBgn0001301	23
FBgn0001308	30
FBgn0001311	8
FBgn0001313	3
FBgn0001316	1
FBgn0001319	3
FBgn0001320	5
FBgn0001323	2
FBgn0001325	20
FBgn0001404	2
FBgn0001612	3
FBgn0001624	1
FBgn0001941	22
FBgn0001942	5
FBgn0001978	11
FBgn0001989	12
FBgn0001991	3
FBgn0001994	2
FBgn0002031	4
FBgn0002069	8
FBgn0002121	1
FBgn0002306	3
FBgn0002413	1
FBgn0002431	2
FBgn0002441	20
FBgn0002521	1
FBgn0002522	3
FBgn0002524	3
FBgn0002525	1
FBgn0002526	3
FBgn0002542	2
FBgn0002543	2
FBgn0002566	3
FBgn0002567	25
FBgn0002573	31
FBgn0002576	9
FBgn0002577	10
FBgn0002579	2
FBgn0002590	2
FBgn0002641	19
FBgn0002643	2
FBgn0002645	2
FBgn0002715	5
FBgn0002719	19
FBgn0002772	15
FBgn0002773	1
FBgn0002774	5
FBgn0002775	11
FBgn0002778	32
FBgn0002780	3
FBgn0002781	2
FBgn0002783	2
FBgn0002787	35
FBgn0002789	31
FBgn0002868	9
FBgn0002873	5
FBgn0002899	7
FBgn0002917	8
FBgn0002921	1
FBgn0002931	1
FBgn0002932	2
FBgn0002937	15
FBgn0002941	15
FBgn0002945	2
FBgn0002948	3
FBgn0002962	21
FBgn0002973	18
FBgn0002985	2
FBgn0003002	2
FBgn0003009	10
FBgn0003016	4
FBgn0003023	24
FBgn0003028	3
FBgn0003041	5
FBgn0003042	2
FBgn0003053	1
FBgn0003062	2
FBgn0003065	9
FBgn0003071	9
FBgn0003074	1
FBgn0003076	10
FBgn0003079	2
FBgn0003089	17
FBgn0003090	8
FBgn0003091	8
FBgn0003093	26
FBgn0003117	3
FBgn0003118	1
FBgn0003124	8
FBgn0003129	17
FBgn0003134	5
FBgn0003141	32
FBgn0003149	8
FBgn0003159	9
FBgn0003162	30
FBgn0003165	1
FBgn0003169	1
FBgn0003174	17
FBgn0003175	1
FBgn0003187	34
FBgn0003189	25
FBgn0003204	28
FBgn0003205	2
FBgn0003206	1
FBgn0003209	3
FBgn0003218	1
FBgn0003227	3
FBgn0003231	1
FBgn0003250	35
FBgn0003254	5
FBgn0003255	37
FBgn0003256	3
FBgn0003257	35
FBgn0003261	2
FBgn0003267	27
FBgn0003268	9
FBgn0003277	2
FBgn0003279	1
FBgn0003285	3
FBgn0003292	12
FBgn0003295	2
FBgn0003300	24
FBgn0003301	4
FBgn0003302	3
FBgn0003308	1
FBgn0003310	2
FBgn0003312	25
FBgn0003317	7
FBgn0003321	2
FBgn0003326	23
FBgn0003328	37
FBgn0003339	3
FBgn0003345	3
FBgn0003346	7
FBgn0003353	5
FBgn0003371	2
FBgn0003380	33
FBgn0003382	10
FBgn0003386	3
FBgn0003391	18
FBgn0003392	1
FBgn0003396	18
FBgn0003415	2
FBgn0003423	1
FBgn0003429	6
FBgn0003435	3
FBgn0003444	2
FBgn0003447	9
FBgn0003449	1
FBgn0003450	36
FBgn0003459	5
FBgn0003460	3
FBgn0003462	14
FBgn0003463	18
FBgn0003464	1
FBgn0003475	1
FBgn0003483	3
FBgn0003495	26
FBgn0003499	4
FBgn0003502	2
FBgn0003513	22
FBgn0003514	2
FBgn0003515	11
FBgn0003520	2
FBgn0003557	2
FBgn0003559	1
FBgn0003575	1
FBgn0003598	1
FBgn0003607	4
FBgn0003612	2
FBgn0003638	4
FBgn0003651	13
FBgn0003654	1
FBgn0003656	1
FBgn0003660	1
FBgn0003676	1
FBgn0003716	2
FBgn0003719	20
FBgn0003721	1
FBgn0003731	23
FBgn0003742	3
FBgn0003748	27
FBgn0003862	5
FBgn0003866	3
FBgn0003867	4
FBgn0003870	4
FBgn0003884	23
FBgn0003888	4
FBgn0003891	8
FBgn0003892	2
FBgn0003896	1
FBgn0003900	5
FBgn0003941	2
FBgn0003942	5
FBgn0003943	3
FBgn0003944	1
FBgn0003963	1
FBgn0003969	2
FBgn0003975	20
FBgn0003984	2
FBgn0003996	1
FBgn0003997	1
FBgn0004034	14
FBgn0004049	2
FBgn0004055	2
FBgn0004057	11
FBgn0004101	1
FBgn0004102	23
FBgn0004106	6
FBgn0004107	1
FBgn0004108	5
FBgn0004110	3
FBgn0004117	11
FBgn0004118	3
FBgn0004132	1
FBgn0004133	9
FBgn0004167	3
FBgn0004168	3
FBgn0004169	9
FBgn0004177	1
FBgn0004179	2
FBgn0004197	25
FBgn0004198	3
FBgn0004227	5
FBgn0004228	12
FBgn0004237	2
FBgn0004244	5
FBgn0004359	1
FBgn0004360	21
FBgn0004362	2
FBgn0004368	2
FBgn0004369	3
FBgn0004370	3
FBgn0004373	5
FBgn0004374	2
FBgn0004378	1
FBgn0004379	2
FBgn0004381	27
FBgn0004387	2
FBgn0004390	2
FBgn0004394	2
FBgn0004395	2
FBgn0004396	3
FBgn0004397	22
FBgn0004401	5
FBgn0004436	1
FBgn0004449	1
FBgn0004456	1
FBgn0004507	11
FBgn0004509	1
FBgn0004511	10
FBgn0004512	5
FBgn0004513	14
FBgn0004514	9
FBgn0004569	1
FBgn0004573	4
FBgn0004575	11
FBgn0004577	33
FBgn0004580	21
FBgn0004581	3
FBgn0004583	1
FBgn0004595	5
FBgn0004598	34
FBgn0004606	3
FBgn0004607	1
FBgn0004611	3
FBgn0004623	12
FBgn0004635	5
FBgn0004638	5
FBgn0004644	3
FBgn0004646	2
FBgn0004648	1
FBgn0004654	8
FBgn0004655	1
FBgn0004656	2
FBgn0004657	4
FBgn0004666	3
FBgn0004687	1
FBgn0004698	1
FBgn0004795	18
FBgn0004797	29
FBgn0004811	3
FBgn0004828	2
FBgn0004837	18
FBgn0004838	2
FBgn0004839	2
FBgn0004841	3
FBgn0004842	3
FBgn0004852	10
FBgn0004854	4
FBgn0004859	1
FBgn0004860	2
FBgn0004861	2
FBgn0004863	3
FBgn0004864	2
FBgn0004865	9
FBgn0004868	1
FBgn0004870	22
FBgn0004872	27
FBgn0004876	1
FBgn0004878	18
FBgn0004880	13
FBgn0004885	18
FBgn0004888	3
FBgn0004889	3
FBgn0004892	13
FBgn0004893	3
FBgn0004895	6
FBgn0004903	1
FBgn0004907	1
FBgn0004910	3
FBgn0004914	9
FBgn0004919	9
FBgn0004921	1
FBgn0004924	2
FBgn0004926	2
FBgn0004956	20
FBgn0004959	5
FBgn0005198	1
FBgn0005278	1
FBgn0005411	5
FBgn0005427	1
FBgn0005533	1
FBgn0005536	2
FBgn0005558	6
FBgn0005561	8
FBgn0005564	2
FBgn0005585	2
FBgn0005586	1
FBgn0005612	1
FBgn0005613	24
FBgn0005624	23
FBgn0005626	14
FBgn0005631	2
FBgn0005632	10
FBgn0005636	20
FBgn0005640	1
FBgn0005648	1
FBgn0005649	2
FBgn0005658	4
FBgn0005659	4
FBgn0005660	3
FBgn0005666	4
FBgn0005671	25
FBgn0005672	2
FBgn0005674	2
FBgn0005677	18
FBgn0005694	3
FBgn0005695	2
FBgn0005775	8
FBgn0005777	2
FBgn0008635	16
FBgn0008636	18
FBgn0008646	32
FBgn0008651	24
FBgn0010014	4
FBgn0010051	1
FBgn0010052	5
FBgn0010078	1
FBgn0010100	1
FBgn0010105	3
FBgn0010109	20
FBgn0010113	3
FBgn0010114	20
FBgn0010197	10
FBgn0010198	1
FBgn0010213	9
FBgn0010215	1
FBgn0010217	13
FBgn0010220	11
FBgn0010222	8
FBgn0010223	35
FBgn0010225	2
FBgn0010226	36
FBgn0010228	1
FBgn0010235	4
FBgn0010238	5
FBgn0010240	4
FBgn0010246	3
FBgn0010247	3
FBgn0010263	10
FBgn0010265	1
FBgn0010269	1
FBgn0010280	33
FBgn0010300	2
FBgn0010303	2
FBgn0010309	7
FBgn0010316	8
FBgn0010323	1
FBgn0010328	1
FBgn0010329	13
FBgn0010339	6
FBgn0010341	2
FBgn0010348	2
FBgn0010352	3
FBgn0010355	1
FBgn0010379	2
FBgn0010380	3
FBgn0010382	2
FBgn0010383	11
FBgn0010389	1
FBgn0010395	20
FBgn0010397	28
FBgn0010399	7
FBgn0010406	15
FBgn0010409	1
FBgn0010414	18
FBgn0010415	1
FBgn0010416	11
FBgn0010434	1
FBgn0010435	1
FBgn0010438	3
FBgn0010452	3
FBgn0010453	3
FBgn0010470	1
FBgn0010473	18
FBgn0010482	19
FBgn0010488	2
FBgn0010497	29
FBgn0010501	8
FBgn0010516	3
FBgn0010548	18
FBgn0010551	8
FBgn0010583	2
FBgn0010591	4
FBgn0010607	3
FBgn0010611	28
FBgn0010620	3
FBgn0010621	2
FBgn0010651	1
FBgn0010741	16
FBgn0010750	4
FBgn0010762	1
FBgn0010768	8
FBgn0010772	2
FBgn0010774	1
FBgn0010786	8
FBgn0010808	2
FBgn0010825	2
FBgn0010830	16
FBgn0010905	2
FBgn0010909	1
FBgn0011016	2
FBgn0011202	18
FBgn0011204	1
FBgn0011206	1
FBgn0011207	2
FBgn0011211	2
FBgn0011217	2
FBgn0011224	3
FBgn0011225	1
FBgn0011232	6
FBgn0011236	3
FBgn0011259	3
FBgn0011260	1
FBgn0011274	4
FBgn0011278	4
FBgn0011284	1
FBgn0011286	1
FBgn0011288	3
FBgn0011289	2
FBgn0011297	3
FBgn0011300	2
FBgn0011335	2
FBgn0011361	3
FBgn0011455	7
FBgn0011474	4
FBgn0011481	1
FBgn0011566	8
FBgn0011570	11
FBgn0011573	22
FBgn0011582	13
FBgn0011584	10
FBgn0011589	3
FBgn0011591	3
FBgn0011592	5
FBgn0011603	4
FBgn0011642	1
FBgn0011648	2
FBgn0011653	20
FBgn0011656	3
FBgn0011661	3
FBgn0011666	5
FBgn0011672	1
FBgn0011674	3
FBgn0011676	17
FBgn0011701	31
FBgn0011703	3
FBgn0011704	1
FBgn0011705	29
FBgn0011710	2
FBgn0011715	15
FBgn0011723	5
FBgn0011725	1
FBgn0011726	2
FBgn0011739	2
FBgn0011740	26
FBgn0011742	1
FBgn0011745	1
FBgn0011746	3
FBgn0011747	3
FBgn0011754	2
FBgn0011758	9
FBgn0011760	1
FBgn0011762	1
FBgn0011763	1
FBgn0011766	2
FBgn0011774	15
FBgn0011785	2
FBgn0011817	1
FBgn0011824	8
FBgn0011828	18
FBgn0011829	4
FBgn0011910	4
FBgn0012017	11
FBgn0012034	3
FBgn0012036	25
FBgn0012037	16
FBgn0012051	2
FBgn0012058	4
FBgn0012344	20
FBgn0013269	1
FBgn0013272	2
FBgn0013303	8
FBgn0013305	12
FBgn0013325	2
FBgn0013334	1
FBgn0013342	25
FBgn0013348	6
FBgn0013432	2
FBgn0013433	4
FBgn0013469	18
FBgn0013576	2
FBgn0013717	3
FBgn0013718	5
FBgn0013725	20
FBgn0013733	1
FBgn0013750	15
FBgn0013751	4
FBgn0013756	2
FBgn0013759	3
FBgn0013762	4
FBgn0013764	9
FBgn0013765	23
FBgn0013770	3
FBgn0013773	24
FBgn0013799	1
FBgn0013810	5
FBgn0013812	4
FBgn0013813	10
FBgn0013953	3
FBgn0013954	4
FBgn0013972	12
FBgn0013983	13
FBgn0013987	1
FBgn0013995	16
FBgn0013997	1
FBgn0014002	3
FBgn0014006	1
FBgn0014007	5
FBgn0014009	2
FBgn0014010	1
FBgn0014020	2
FBgn0014026	1
FBgn0014028	8
FBgn0014029	10
FBgn0014031	26
FBgn0014073	7
FBgn0014075	21
FBgn0014127	9
FBgn0014133	1
FBgn0014135	3
FBgn0014141	23
FBgn0014163	5
FBgn0014184	1
FBgn0014189	5
FBgn0014342	3
FBgn0014343	3
FBgn0014380	1
FBgn0014388	3
FBgn0014391	1
FBgn0014396	4
FBgn0014455	6
FBgn0014464	24
FBgn0014469	28
FBgn0014870	1
FBgn0014877	11
FBgn0014879	2
FBgn0014906	2
FBgn0014931	25
FBgn0015000	1
FBgn0015024	1
FBgn0015031	16
FBgn0015218	25
FBgn0015221	4
FBgn0015229	3
FBgn0015239	14
FBgn0015240	1
FBgn0015245	4
FBgn0015247	3
FBgn0015268	3
FBgn0015269	1
FBgn0015278	2
FBgn0015279	1
FBgn0015283	11
FBgn0015286	1
FBgn0015288	3
FBgn0015295	12
FBgn0015320	1
FBgn0015321	26
FBgn0015338	3
FBgn0015360	3
FBgn0015371	23
FBgn0015372	2
FBgn0015376	3
FBgn0015379	5
FBgn0015380	3
FBgn0015396	2
FBgn0015400	1
FBgn0015477	1
FBgn0015509	1
FBgn0015513	2
FBgn0015519	5
FBgn0015524	17
FBgn0015527	1
FBgn0015558	1
FBgn0015561	2
FBgn0015568	20
FBgn0015569	14
FBgn0015570	17
FBgn0015571	12
FBgn0015574	18
FBgn0015575	9
FBgn0015577	10
FBgn0015582	8
FBgn0015589	15
FBgn0015591	33
FBgn0015600	2
FBgn0015602	3
FBgn0015609	1
FBgn0015614	27
FBgn0015615	1
FBgn0015622	1
FBgn0015623	2
FBgn0015721	2
FBgn0015754	2
FBgn0015756	6
FBgn0015766	18
FBgn0015772	2
FBgn0015773	5
FBgn0015774	1
FBgn0015776	7
FBgn0015777	3
FBgn0015778	5
FBgn0015789	2
FBgn0015790	2
FBgn0015791	1
FBgn0015793	2
FBgn0015795	1
FBgn0015799	3
FBgn0015801	11
FBgn0015803	2
FBgn0015805	5
FBgn0015808	4
FBgn0015834	1
FBgn0015872	22
FBgn0015903	3
FBgn0015904	6
FBgn0015919	3
FBgn0015924	3
FBgn0015949	33
FBgn0016031	3
FBgn0016034	1
FBgn0016053	29
FBgn0016059	2
FBgn0016061	18
FBgn0016070	27
FBgn0016075	11
FBgn0016076	20
FBgn0016078	1
FBgn0016080	17
FBgn0016081	1
FBgn0016120	16
FBgn0016122	18
FBgn0016123	12
FBgn0016126	3
FBgn0016131	1
FBgn0016650	18
FBgn0016660	4
FBgn0016672	6
FBgn0016684	3
FBgn0016685	3
FBgn0016691	5
FBgn0016693	1
FBgn0016694	4
FBgn0016696	2
FBgn0016726	12
FBgn0016754	3
FBgn0016756	2
FBgn0016794	2
FBgn0016797	3
FBgn0016917	2
FBgn0016919	28
FBgn0016920	21
FBgn0016926	1
FBgn0016930	1
FBgn0016977	2
FBgn0016983	10
FBgn0017448	28
FBgn0017482	12
FBgn0017550	2
FBgn0017558	13
FBgn0017561	36
FBgn0017566	2
FBgn0017567	1
FBgn0017578	1
FBgn0017579	1
FBgn0017590	3
FBgn0019643	4
FBgn0019650	3
FBgn0019662	25
FBgn0019809	4
FBgn0019890	2
FBgn0019925	19
FBgn0019929	10
FBgn0019932	17
FBgn0019936	2
FBgn0019960	1
FBgn0019968	2
FBgn0019982	22
FBgn0019985	8
FBgn0020236	1
FBgn0020248	4
FBgn0020249	1
FBgn0020251	2
FBgn0020255	1
FBgn0020261	13
FBgn0020269	4
FBgn0020278	1
FBgn0020279	1
FBgn0020294	2
FBgn0020299	3
FBgn0020300	20
FBgn0020304	1
FBgn0020306	2
FBgn0020307	4
FBgn0020309	4
FBgn0020312	1
FBgn0020370	15
FBgn0020378	3
FBgn0020379	15
FBgn0020385	3
FBgn0020386	1
FBgn0020389	1
FBgn0020412	8
FBgn0020415	29
FBgn0020429	14
FBgn0020440	4
FBgn0020443	2
FBgn0020445	19
FBgn0020493	3
FBgn0020496	2
FBgn0020497	5
FBgn0020503	8
FBgn0020510	1
FBgn0020513	4
FBgn0020521	3
FBgn0020545	6
FBgn0020556	2
FBgn0020617	3
FBgn0020621	2
FBgn0020622	1
FBgn0020626	11
FBgn0020647	1
FBgn0020653	1
FBgn0020660	3
FBgn0020762	3
FBgn0020767	25
FBgn0020887	5
FBgn0020907	10
FBgn0020908	3
FBgn0020910	1
FBgn0020912	3
FBgn0021760	5
FBgn0021764	1
FBgn0021767	11
FBgn0021768	3
FBgn0021796	2
FBgn0021800	3
FBgn0021818	2
FBgn0021847	17
FBgn0021856	7
FBgn0021895	1
FBgn0021906	2
FBgn0021967	5
FBgn0021979	3
FBgn0022023	1
FBgn0022029	1
FBgn0022153	1
FBgn0022160	18
FBgn0022213	2
FBgn0022224	4
FBgn0022238	2
FBgn0022343	15
FBgn0022349	2
FBgn0022361	3
FBgn0022382	3
FBgn0022702	36
FBgn0022709	3
FBgn0022710	3
FBgn0022740	2
FBgn0022764	2
FBgn0022768	2
FBgn0022770	3
FBgn0022774	9
FBgn0022787	2
FBgn0022800	3
FBgn0022893	2
FBgn0022942	1
FBgn0022943	7
FBgn0022959	1
FBgn0022960	1
FBgn0022981	34
FBgn0022984	1
FBgn0022986	21
FBgn0022987	37
FBgn0023000	28
FBgn0023001	1
FBgn0023023	22
FBgn0023081	2
FBgn0023090	12
FBgn0023091	2
FBgn0023095	1
FBgn0023096	29
FBgn0023097	2
FBgn0023143	1
FBgn0023167	22
FBgn0023169	1
FBgn0023172	2
FBgn0023174	2
FBgn0023175	1
FBgn0023177	1
FBgn0023179	17
FBgn0023197	4
FBgn0023212	2
FBgn0023213	1
FBgn0023214	3
FBgn0023215	3
FBgn0023388	2
FBgn0023407	1
FBgn0023416	1
FBgn0023441	1
FBgn0023458	2
FBgn0023477	3
FBgn0023479	12
FBgn0023507	15
FBgn0023509	1
FBgn0023511	12
FBgn0023522	2
FBgn0023524	15
FBgn0023525	3
FBgn0023526	2
FBgn0023528	2
FBgn0023529	6
FBgn0023531	1
FBgn0023535	3
FBgn0023536	1
FBgn0023537	27
FBgn0023540	1
FBgn0023549	36
FBgn0024150	20
FBgn0024179	4
FBgn0024183	1
FBgn0024184	29
FBgn0024187	5
FBgn0024188	10
FBgn0024189	4
FBgn0024196	12
FBgn0024222	15
FBgn0024232	4
FBgn0024236	2
FBgn0024238	2
FBgn0024244	3
FBgn0024245	1
FBgn0024248	5
FBgn0024273	1
FBgn0024277	1
FBgn0024288	6
FBgn0024289	26
FBgn0024291	24
FBgn0024315	14
FBgn0024320	2
FBgn0024321	37
FBgn0024326	2
FBgn0024330	12
FBgn0024352	10
FBgn0024360	3
FBgn0024361	2
FBgn0024362	5
FBgn0024366	5
FBgn0024371	4
FBgn0024509	3
FBgn0024555	2
FBgn0024698	17
FBgn0024728	2
FBgn0024732	4
FBgn0024733	2
FBgn0024754	3
FBgn0024804	1
FBgn0024806	2
FBgn0024807	2
FBgn0024811	3
FBgn0024836	20
FBgn0024841	19
FBgn0024889	1
FBgn0024897	6
FBgn0024913	24
FBgn0024944	3
FBgn0024947	2
FBgn0024957	10
FBgn0024963	13
FBgn0024980	3
FBgn0024983	10
FBgn0024985	1
FBgn0024986	3
FBgn0024987	2
FBgn0024989	3
FBgn0024994	4
FBgn0024998	12
FBgn0025109	10
FBgn0025111	28
FBgn0025186	1
FBgn0025335	3
FBgn0025352	4
FBgn0025360	3
FBgn0025373	1
FBgn0025382	3
FBgn0025390	3
FBgn0025391	3
FBgn0025394	2
FBgn0025454	27
FBgn0025455	5
FBgn0025456	5
FBgn0025469	3
FBgn0025525	3
FBgn0025571	1
FBgn0025574	2
FBgn0025592	1
FBgn0025595	14
FBgn0025608	1
FBgn0025625	21
FBgn0025628	6
FBgn0025630	6
FBgn0025631	4
FBgn0025632	1
FBgn0025633	2
FBgn0025635	7
FBgn0025639	2
FBgn0025641	2
FBgn0025680	14
FBgn0025681	1
FBgn0025683	29
FBgn0025687	2
FBgn0025692	4
FBgn0025702	21
FBgn0025709	3
FBgn0025712	14
FBgn0025720	1
FBgn0025724	11
FBgn0025726	3
FBgn0025740	2
FBgn0025741	1
FBgn0025743	5
FBgn0025777	2
FBgn0025800	1
FBgn0025802	1
FBgn0025807	1
FBgn0025814	8
FBgn0025830	7
FBgn0025835	31
FBgn0025836	1
FBgn0025839	10
FBgn0025864	6
FBgn0025865	1
FBgn0025879	5
FBgn0025885	27
FBgn0025936	1
FBgn0026015	2
FBgn0026058	22
FBgn0026059	1
FBgn0026060	6
FBgn0026061	3
FBgn0026076	1
FBgn0026077	32
FBgn0026083	1
FBgn0026084	27
FBgn0026088	4
FBgn0026090	16
FBgn0026147	1
FBgn0026148	26
FBgn0026149	2
FBgn0026160	2
FBgn0026179	2
FBgn0026181	2
FBgn0026189	2
FBgn0026192	2
FBgn0026199	2
FBgn0026206	1
FBgn0026238	3
FBgn0026239	2
FBgn0026250	1
FBgn0026252	3
FBgn0026255	17
FBgn0026257	2
FBgn0026259	3
FBgn0026262	1
FBgn0026263	27
FBgn0026313	1
FBgn0026317	4
FBgn0026319	1
FBgn0026323	1
FBgn0026370	1
FBgn0026372	1
FBgn0026374	2
FBgn0026375	2
FBgn0026376	2
FBgn0026379	5
FBgn0026393	27
FBgn0026396	3
FBgn0026401	1
FBgn0026402	12
FBgn0026403	4
FBgn0026409	1
FBgn0026411	1
FBgn0026415	7
FBgn0026427	11
FBgn0026428	1
FBgn0026430	7
FBgn0026439	8
FBgn0026441	1
FBgn0026479	1
FBgn0026533	5
FBgn0026566	1
FBgn0026575	1
FBgn0026576	13
FBgn0026577	2
FBgn0026592	26
FBgn0026593	12
FBgn0026597	2
FBgn0026602	14
FBgn0026616	1
FBgn0026619	1
FBgn0026620	3
FBgn0026630	1
FBgn0026666	2
FBgn0026713	1
FBgn0026718	8
FBgn0026721	34
FBgn0026749	7
FBgn0026761	4
FBgn0026869	3
FBgn0027055	4
FBgn0027066	2
FBgn0027070	19
FBgn0027074	9
FBgn0027081	3
FBgn0027083	1
FBgn0027101	1
FBgn0027109	11
FBgn0027111	1
FBgn0027279	34
FBgn0027280	1
FBgn0027287	1
FBgn0027329	3
FBgn0027335	5
FBgn0027339	4
FBgn0027341	19
FBgn0027343	3
FBgn0027348	3
FBgn0027356	1
FBgn0027363	4
FBgn0027364	1
FBgn0027491	4
FBgn0027492	1
FBgn0027493	1
FBgn0027499	2
FBgn0027503	4
FBgn0027504	2
FBgn0027505	17
FBgn0027506	17
FBgn0027514	28
FBgn0027515	15
FBgn0027521	12
FBgn0027528	1
FBgn0027529	31
FBgn0027532	1
FBgn0027535	6
FBgn0027539	8
FBgn0027547	28
FBgn0027548	2
FBgn0027550	28
FBgn0027556	33
FBgn0027558	4
FBgn0027561	2
FBgn0027562	4
FBgn0027564	4
FBgn0027567	1
FBgn0027569	2
FBgn0027570	3
FBgn0027572	1
FBgn0027574	13
FBgn0027575	1
FBgn0027579	22
FBgn0027580	3
FBgn0027585	21
FBgn0027586	6
FBgn0027587	12
FBgn0027588	2
FBgn0027594	1
FBgn0027596	18
FBgn0027598	1
FBgn0027600	24
FBgn0027601	3
FBgn0027603	5
FBgn0027610	3
FBgn0027611	1
FBgn0027615	22
FBgn0027616	1
FBgn0027619	1
FBgn0027654	12
FBgn0027655	1
FBgn0027657	12
FBgn0027660	1
FBgn0027779	1
FBgn0027788	10
FBgn0027790	17
FBgn0027835	1
FBgn0027836	3
FBgn0027843	36
FBgn0027844	4
FBgn0027865	2
FBgn0027866	2
FBgn0027872	1
FBgn0027930	19
FBgn0027932	2
FBgn0027948	23
FBgn0027950	2
FBgn0027951	2
FBgn0028325	1
FBgn0028327	3
FBgn0028331	1
FBgn0028336	27
FBgn0028341	2
FBgn0028342	2
FBgn0028343	1
FBgn0028360	1
FBgn0028369	2
FBgn0028370	22
FBgn0028371	1
FBgn0028374	10
FBgn0028375	3
FBgn0028380	29
FBgn0028387	1
FBgn0028394	1
FBgn0028397	19
FBgn0028399	1
FBgn0028400	6
FBgn0028406	3
FBgn0028408	3
FBgn0028421	1
FBgn0028425	3
FBgn0028429	19
FBgn0028468	4
FBgn0028473	12
FBgn0028474	2
FBgn0028476	1
FBgn0028480	1
FBgn0028481	16
FBgn0028482	7
FBgn0028484	5
FBgn0028487	1
FBgn0028490	10
FBgn0028491	2
FBgn0028497	3
FBgn0028499	1
FBgn0028506	11
FBgn0028507	5
FBgn0028509	3
FBgn0028515	28
FBgn0028516	24
FBgn0028519	4
FBgn0028523	33
FBgn0028527	10
FBgn0028538	22
FBgn0028539	9
FBgn0028540	2
FBgn0028541	15
FBgn0028546	1
FBgn0028550	9
FBgn0028552	16
FBgn0028554	2
FBgn0028562	3
FBgn0028563	1
FBgn0028572	5
FBgn0028577	5
FBgn0028579	1
FBgn0028582	2
FBgn0028622	18
FBgn0028644	3
FBgn0028645	9
FBgn0028646	14
FBgn0028662	2
FBgn0028670	30
FBgn0028671	1
FBgn0028675	21
FBgn0028685	7
FBgn0028686	11
FBgn0028689	31
FBgn0028703	1
FBgn0028704	3
FBgn0028708	3
FBgn0028717	2
FBgn0028734	2
FBgn0028740	7
FBgn0028743	3
FBgn0028789	2
FBgn0028836	3
FBgn0028862	7
FBgn0028863	19
FBgn0028875	3
FBgn0028878	7
FBgn0028879	1
FBgn0028886	10
FBgn0028888	13
FBgn0028894	6
FBgn0028916	3
FBgn0028932	1
FBgn0028938	6
FBgn0028953	2
FBgn0028956	18
FBgn0028965	4
FBgn0028968	13
FBgn0028969	13
FBgn0028978	18
FBgn0028979	25
FBgn0028980	16
FBgn0028982	2
FBgn0028983	2
FBgn0028984	32
FBgn0028988	4
FBgn0028993	1
FBgn0028996	3
FBgn0029002	3
FBgn0029003	4
FBgn0029006	5
FBgn0029067	1
FBgn0029082	3
FBgn0029088	1
FBgn0029091	14
FBgn0029092	1
FBgn0029095	1
FBgn0029105	22
FBgn0029118	10
FBgn0029131	1
FBgn0029133	3
FBgn0029152	2
FBgn0029155	4
FBgn0029157	2
FBgn0029158	1
FBgn0029167	10
FBgn0029174	4
FBgn0029176	1
FBgn0029502	1
FBgn0029506	3
FBgn0029507	7
FBgn0029508	3
FBgn0029525	4
FBgn0029580	1
FBgn0029603	10
FBgn0029608	12
FBgn0029657	3
FBgn0029667	3
FBgn0029676	4
FBgn0029681	20
FBgn0029685	19
FBgn0029689	22
FBgn0029694	28
FBgn0029706	4
FBgn0029708	7
FBgn0029709	1
FBgn0029720	9
FBgn0029722	9
FBgn0029723	7
FBgn0029728	6
FBgn0029736	3
FBgn0029752	7
FBgn0029761	11
FBgn0029762	5
FBgn0029763	9
FBgn0029768	4
FBgn0029771	5
FBgn0029791	3
FBgn0029798	35
FBgn0029804	3
FBgn0029807	4
FBgn0029819	7
FBgn0029820	7
FBgn0029822	30
FBgn0029823	4
FBgn0029824	3
FBgn0029826	22
FBgn0029828	19
FBgn0029830	8
FBgn0029834	1
FBgn0029835	6
FBgn0029839	15
FBgn0029843	1
FBgn0029849	19
FBgn0029851	10
FBgn0029856	7
FBgn0029864	7
FBgn0029866	30
FBgn0029870	3
FBgn0029877	4
FBgn0029878	1
FBgn0029881	3
FBgn0029882	8
FBgn0029888	11
FBgn0029893	3
FBgn0029896	25
FBgn0029897	1
FBgn0029898	9
FBgn0029899	1
FBgn0029903	2
FBgn0029905	15
FBgn0029915	20
FBgn0029922	1
FBgn0029930	33
FBgn0029932	14
FBgn0029935	1
FBgn0029937	17
FBgn0029939	16
FBgn0029957	8
FBgn0029958	1
FBgn0029959	1
FBgn0029962	37
FBgn0029975	24
FBgn0029994	4
FBgn0029995	3
FBgn0029996	1
FBgn0029997	34
FBgn0030001	1
FBgn0030018	5
FBgn0030026	3
FBgn0030027	3
FBgn0030028	16
FBgn0030029	35
FBgn0030034	5
FBgn0030035	5
FBgn0030038	2
FBgn0030040	16
FBgn0030049	23
FBgn0030052	4
FBgn0030055	1
FBgn0030056	2
FBgn0030057	15
FBgn0030060	14
FBgn0030065	28
FBgn0030067	3
FBgn0030077	12
FBgn0030086	2
FBgn0030087	1
FBgn0030089	14
FBgn0030090	3
FBgn0030091	2
FBgn0030101	1
FBgn0030109	6
FBgn0030114	27
FBgn0030120	11
FBgn0030122	2
FBgn0030141	28
FBgn0030151	1
FBgn0030161	10
FBgn0030174	19
FBgn0030189	9
FBgn0030196	11
FBgn0030206	19
FBgn0030208	2
FBgn0030218	3
FBgn0030230	9
FBgn0030234	11
FBgn0030239	13
FBgn0030245	1
FBgn0030251	13
FBgn0030257	9
FBgn0030263	14
FBgn0030270	15
FBgn0030274	2
FBgn0030276	1
FBgn0030286	1
FBgn0030293	2
FBgn0030301	8
FBgn0030306	7
FBgn0030309	7
FBgn0030318	2
FBgn0030320	5
FBgn0030327	1
FBgn0030328	5
FBgn0030329	2
FBgn0030330	15
FBgn0030331	21
FBgn0030334	28
FBgn0030336	30
FBgn0030343	2
FBgn0030345	35
FBgn0030349	1
FBgn0030352	22
FBgn0030357	27
FBgn0030358	12
FBgn0030360	23
FBgn0030362	1
FBgn0030366	2
FBgn0030391	2
FBgn0030396	9
FBgn0030403	1
FBgn0030407	15
FBgn0030408	10
FBgn0030412	4
FBgn0030418	1
FBgn0030421	20
FBgn0030431	29
FBgn0030432	29
FBgn0030434	5
FBgn0030435	13
FBgn0030467	10
FBgn0030468	1
FBgn0030477	15
FBgn0030478	4
FBgn0030479	2
FBgn0030480	9
FBgn0030482	1
FBgn0030484	1
FBgn0030485	4
FBgn0030499	22
FBgn0030500	7
FBgn0030502	21
FBgn0030503	8
FBgn0030505	1
FBgn0030508	3
FBgn0030510	6
FBgn0030512	1
FBgn0030519	1
FBgn0030530	1
FBgn0030569	31
FBgn0030571	1
FBgn0030572	4
FBgn0030574	37
FBgn0030576	13
FBgn0030581	27
FBgn0030582	4
FBgn0030590	10
FBgn0030592	17
FBgn0030593	9
FBgn0030598	10
FBgn0030600	1
FBgn0030603	1
FBgn0030607	4
FBgn0030608	28
FBgn0030612	11
FBgn0030613	1
FBgn0030617	25
FBgn0030625	15
FBgn0030631	16
FBgn0030647	10
FBgn0030648	1
FBgn0030662	3
FBgn0030665	3
FBgn0030666	2
FBgn0030668	1
FBgn0030670	5
FBgn0030671	37
FBgn0030672	2
FBgn0030674	2
FBgn0030683	10
FBgn0030685	2
FBgn0030687	1
FBgn0030691	22
FBgn0030692	2
FBgn0030699	1
FBgn0030706	12
FBgn0030710	2
FBgn0030716	3
FBgn0030723	36
FBgn0030731	15
FBgn0030733	37
FBgn0030734	3
FBgn0030735	16
FBgn0030742	23
FBgn0030743	20
FBgn0030744	22
FBgn0030747	3
FBgn0030749	1
FBgn0030752	15
FBgn0030753	1
FBgn0030761	16
FBgn0030763	5
FBgn0030766	18
FBgn0030786	16
FBgn0030788	2
FBgn0030789	12
FBgn0030791	22
FBgn0030792	11
FBgn0030796	5
FBgn0030798	5
FBgn0030799	10
FBgn0030800	4
FBgn0030801	16
FBgn0030802	5
FBgn0030803	12
FBgn0030805	19
FBgn0030808	32
FBgn0030809	5
FBgn0030812	1
FBgn0030815	19
FBgn0030817	27
FBgn0030838	2
FBgn0030839	2
FBgn0030847	3
FBgn0030850	1
FBgn0030853	7
FBgn0030854	13
FBgn0030858	3
FBgn0030859	24
FBgn0030864	3
FBgn0030869	20
FBgn0030870	5
FBgn0030872	1
FBgn0030876	7
FBgn0030882	3
FBgn0030883	17
FBgn0030884	22
FBgn0030890	8
FBgn0030893	3
FBgn0030894	2
FBgn0030897	24
FBgn0030904	37
FBgn0030912	33
FBgn0030925	36
FBgn0030926	19
FBgn0030930	1
FBgn0030932	27
FBgn0030941	3
FBgn0030945	11
FBgn0030946	16
FBgn0030954	4
FBgn0030955	5
FBgn0030964	10
FBgn0030968	12
FBgn0030973	1
FBgn0030974	5
FBgn0030976	29
FBgn0030990	1
FBgn0030992	13
FBgn0030996	2
FBgn0030997	8
FBgn0031001	5
FBgn0031004	9
FBgn0031006	1
FBgn0031008	6
FBgn0031010	10
FBgn0031011	3
FBgn0031012	21
FBgn0031016	1
FBgn0031020	2
FBgn0031030	1
FBgn0031032	22
FBgn0031036	11
FBgn0031037	5
FBgn0031051	14
FBgn0031053	3
FBgn0031055	1
FBgn0031061	3
FBgn0031064	6
FBgn0031065	4
FBgn0031068	12
FBgn0031069	5
FBgn0031070	1
FBgn0031078	4
FBgn0031080	4
FBgn0031081	4
FBgn0031088	14
FBgn0031089	10
FBgn0031090	3
FBgn0031091	13
FBgn0031092	13
FBgn0031097	16
FBgn0031099	1
FBgn0031100	8
FBgn0031107	2
FBgn0031116	7
FBgn0031117	19
FBgn0031118	2
FBgn0031119	1
FBgn0031126	30
FBgn0031127	26
FBgn0031128	11
FBgn0031143	19
FBgn0031145	1
FBgn0031148	3
FBgn0031149	3
FBgn0031150	1
FBgn0031155	19
FBgn0031157	11
FBgn0031161	12
FBgn0031169	4
FBgn0031170	1
FBgn0031171	25
FBgn0031174	11
FBgn0031183	2
FBgn0031184	7
FBgn0031187	2
FBgn0031190	1
FBgn0031191	3
FBgn0031194	1
FBgn0031195	9
FBgn0031209	4
FBgn0031213	36
FBgn0031216	4
FBgn0031217	4
FBgn0031228	3
FBgn0031229	4
FBgn0031232	4
FBgn0031238	2
FBgn0031244	24
FBgn0031245	8
FBgn0031250	1
FBgn0031257	1
FBgn0031258	6
FBgn0031261	31
FBgn0031275	9
FBgn0031289	24
FBgn0031294	21
FBgn0031299	35
FBgn0031304	1
FBgn0031306	17
FBgn0031307	4
FBgn0031312	22
FBgn0031313	19
FBgn0031318	2
FBgn0031319	4
FBgn0031322	4
FBgn0031344	2
FBgn0031356	2
FBgn0031357	12
FBgn0031359	1
FBgn0031365	4
FBgn0031374	1
FBgn0031375	1
FBgn0031384	8
FBgn0031390	1
FBgn0031395	1
FBgn0031401	17
FBgn0031414	4
FBgn0031418	17
FBgn0031420	3
FBgn0031424	9
FBgn0031450	4
FBgn0031453	5
FBgn0031461	25
FBgn0031473	36
FBgn0031474	8
FBgn0031478	5
FBgn0031488	2
FBgn0031498	11
FBgn0031516	3
FBgn0031518	10
FBgn0031519	1
FBgn0031534	4
FBgn0031535	22
FBgn0031544	1
FBgn0031566	1
FBgn0031571	24
FBgn0031574	1
FBgn0031575	22
FBgn0031589	3
FBgn0031590	11
FBgn0031592	20
FBgn0031601	7
FBgn0031602	9
FBgn0031608	11
FBgn0031620	20
FBgn0031623	12
FBgn0031627	22
FBgn0031628	7
FBgn0031630	12
FBgn0031632	5
FBgn0031635	4
FBgn0031636	23
FBgn0031637	27
FBgn0031645	5
FBgn0031646	17
FBgn0031652	16
FBgn0031660	14
FBgn0031662	4
FBgn0031673	2
FBgn0031675	11
FBgn0031681	2
FBgn0031683	1
FBgn0031688	14
FBgn0031697	18
FBgn0031698	2
FBgn0031702	10
FBgn0031710	4
FBgn0031721	4
FBgn0031725	1
FBgn0031734	4
FBgn0031736	1
FBgn0031738	1
FBgn0031741	14
FBgn0031745	1
FBgn0031752	15
FBgn0031759	1
FBgn0031760	11
FBgn0031765	6
FBgn0031768	2
FBgn0031769	2
FBgn0031771	1
FBgn0031776	7
FBgn0031799	21
FBgn0031811	7
FBgn0031813	3
FBgn0031814	1
FBgn0031815	4
FBgn0031816	8
FBgn0031820	8
FBgn0031830	2
FBgn0031832	12
FBgn0031835	6
FBgn0031836	2
FBgn0031850	1
FBgn0031854	4
FBgn0031855	4
FBgn0031865	5
FBgn0031866	2
FBgn0031869	13
FBgn0031874	11
FBgn0031878	22
FBgn0031879	5
FBgn0031883	1
FBgn0031885	3
FBgn0031894	4
FBgn0031896	3
FBgn0031897	2
FBgn0031902	4
FBgn0031903	10
FBgn0031906	4
FBgn0031907	4
FBgn0031908	6
FBgn0031914	14
FBgn0031918	20
FBgn0031945	12
FBgn0031947	13
FBgn0031948	4
FBgn0031950	2
FBgn0031952	21
FBgn0031955	25
FBgn0031957	3
FBgn0031959	18
FBgn0031961	1
FBgn0031969	3
FBgn0031971	7
FBgn0031972	3
FBgn0031975	3
FBgn0031976	18
FBgn0031980	5
FBgn0031985	4
FBgn0031988	2
FBgn0031990	23
FBgn0031995	3
FBgn0031998	19
FBgn0032001	15
FBgn0032002	29
FBgn0032005	8
FBgn0032006	17
FBgn0032010	2
FBgn0032018	16
FBgn0032029	30
FBgn0032036	2
FBgn0032048	18
FBgn0032057	4
FBgn0032058	16
FBgn0032076	11
FBgn0032078	4
FBgn0032079	1
FBgn0032083	1
FBgn0032084	3
FBgn0032095	16
FBgn0032105	13
FBgn0032116	20
FBgn0032117	13
FBgn0032120	5
FBgn0032123	1
FBgn0032129	17
FBgn0032130	4
FBgn0032135	25
FBgn0032147	36
FBgn0032151	8
FBgn0032154	7
FBgn0032156	1
FBgn0032157	8
FBgn0032161	7
FBgn0032167	3
FBgn0032170	2
FBgn0032172	9
FBgn0032178	20
FBgn0032189	17
FBgn0032192	15
FBgn0032196	2
FBgn0032197	1
FBgn0032198	2
FBgn0032200	21
FBgn0032202	9
FBgn0032204	11
FBgn0032209	17
FBgn0032210	1
FBgn0032217	13
FBgn0032218	4
FBgn0032221	4
FBgn0032223	2
FBgn0032225	1
FBgn0032230	2
FBgn0032233	6
FBgn0032235	4
FBgn0032243	16
[truncated: 3,036 more rows]

## Sheet: zygotic_subclusters
int_cluster	gene_id	name	tr_id	zyg_cluster	D	Half_life	Half_life (mins)
2	FBgn0000395	cv-2	FBtr0071610	1	0.0246295	28.143	28
2	FBgn0001323	knrl	FBtr0346815	1	0.0650953	10.6482	11
2	FBgn0003002	opa	FBtr0078836	1	0.0633192	10.9469	11
2	FBgn0003892	ptc	FBtr0089427	1	0.0290608	23.8517	24
2	FBgn0004362	HmgD	FBtr0345487	1	0.049912	13.8874	14
2	FBgn0004368	Ptp4E	FBtr0301796	1	0.0605706	11.4436	11
2	FBgn0004394	pdm2	FBtr0080393	1	0.0564191	12.2857	12
2	FBgn0004646	ogre	FBtr0071037	1	0.07178	9.65654	10
2	FBgn0004861	ph-p	FBtr0070432	1	0.0461459	15.0208	15
2	FBgn0004861	ph-p	FBtr0301515	1	0.0386112	17.952	18
2	FBgn0011766	E2f1	FBtr0084118	1	0.0328183	21.1208	21
2	FBgn0013272	Gp150	FBtr0071815	1	0.0197353	35.1221	35
2	FBgn0013272	Gp150	FBtr0071816	1	0.0560595	12.3645	12
2	FBgn0013272	Gp150	FBtr0342985	1	0.08287	8.36427	8
2	FBgn0013272	Gp150	FBtr0342986	1	0.0439013	15.7888	16
2	FBgn0016977	spen	FBtr0306341	1	0.026913	25.7551	26
2	FBgn0026160	tna	FBtr0076267	1	0.0530072	13.0765	13
2	FBgn0026376	Rgl	FBtr0075794	1	0.00969529	71.4932	71
2	FBgn0028491	CG2930	FBtr0070610	1	0.0204616	33.8756	34
2	FBgn0028789	Doc1	FBtr0076522	1	0.0281153	24.6537	25
2	FBgn0032681	CG10283	FBtr0081085	1	0.0195275	35.496	35
2	FBgn0033649	pyr	FBtr0113070	1	0.0449646	15.4154	15
2	FBgn0035625	Blimp-1	FBtr0331806	1	0.0462951	14.9724	15
2	FBgn0038385	Fbxl7	FBtr0083201	1	0.0194193	35.6937	36
2	FBgn0038475	Keap1	FBtr0083422	1	0.0278411	24.8965	25
2	FBgn0039026	CG7029	FBtr0084312	1	0.0626412	11.0654	11
2	FBgn0050015	CG30015	FBtr0113357	1	0.0127702	54.2784	54
2	FBgn0085424	nub	FBtr0342628	1	0.0520367	13.3204	13
2	FBgn0260400	elav	FBtr0070091	1	0.0943595	7.34581	7
2	FBgn0261648	salm	FBtr0089913	1	0.0700005	9.90203	10
2	FBgn0261648	salm	FBtr0343619	1	0.0384126	18.0448	18
2	FBgn0262719	CG43163	FBtr0305700	1	0.0147353	47.04	47
2	FBgn0262719	CG43163	FBtr0308608	1	0.00965495	71.7919	72
2	FBgn0263102	psq	FBtr0088281	1	0.0667081	10.3907	10
2	FBgn0265276	l(3)neo38	FBtr0082533	1	0.0521404	13.2939	13
2	FBgn0265276	l(3)neo38	FBtr0110877	1	0.0252032	27.5024	28
2	FBgn0265276	l(3)neo38	FBtr0305186	1	0.0138688	49.979	50
2	FBgn0265276	l(3)neo38	FBtr0307082	1	0.0452602	15.3147	15
2	FBgn0265276	l(3)neo38	FBtr0330170	1	0.0252032	27.5024	28
2	FBgn0266418	wake	FBtr0344405	1	0.0276179	25.0978	25
2	FBgn0267790	rump	FBtr0304684	1	0.0642656	10.7857	11
2	FBgn0267791	HnRNP-K	FBtr0086219	1	0.020609	33.6332	34
2	FBgn0000163	baz	FBtr0343764	2	0.108355	6.39702	6
2	FBgn0002590	RpS5a	FBtr0345132	2	0.0786416	8.81401	9
2	FBgn0002985	odd	FBtr0077557	2	0.0837235	8.279	8
2	FBgn0003716	tkv	FBtr0079089	2	0.0984232	7.04252	7
2	FBgn0004828	His3.3B	FBtr0071346	2	0.200908	3.45008	3
2	FBgn0010382	CycE	FBtr0080777	2	0.0863255	8.02946	8
2	FBgn0028953	CG14478	FBtr0086922	2	0.205653	3.37047	3
2	FBgn0028953	CG14478	FBtr0345417	2	0.214392	3.23309	3
2	FBgn0034158	CG5522	FBtr0087031	2	0.156564	4.42725	4
2	FBgn0035397	PAN3	FBtr0072993	2	0.245128	2.8277	3
2	FBgn0038535	alt	FBtr0089416	2	0.113153	6.12575	6
2	FBgn0053526	PNUTS	FBtr0091487	2	0.0771381	8.9858	9
2	FBgn0085432	pan	FBtr0100246	2	0.167308	4.14295	4
2	FBgn0085432	pan	FBtr0112657	2	0.171849	4.03346	4
2	FBgn0263144	bin3	FBtr0336519	2	0.0708477	9.78362	10
2	FBgn0266418	wake	FBtr0344406	2	0.110317	6.28323	6
2	FBgn0267791	HnRNP-K	FBtr0086222	2	0.0704724	9.83573	10
2	FBgn0284243	‚Äö√†√∂‚àö¬©¬¨¬®‚Äö√¢¬ßTub56D	FBtr0086537	2	0.307533	2.25389	2
2	FBgn0003261	Rm62	FBtr0078654	3	0.183215	3.78325	4
2	FBgn0016059	Sema1b	FBtr0086891	3	0.0619729	11.1847	11
2	FBgn0016977	spen	FBtr0330652	3	0.141	4.91593	5
2	FBgn0026376	Rgl	FBtr0075796	3	0.272302	2.54551	3
2	FBgn0034644	CG10082	FBtr0071662	3	0.340981	2.03281	2
2	FBgn0262614	pyd	FBtr0305304	3	0.0267937	25.8697	26
2	FBgn0002543	robo2	FBtr0077941	4	0.00899523	77.0572	77
2	FBgn0002543	robo2	FBtr0329985	4	0.00899509	77.0584	77
2	FBgn0002945	nkd	FBtr0075039	4	0.00592157	117.055	117
2	FBgn0005672	spi	FBtr0081270	4	0.0840614	8.24572	8
2	FBgn0010300	brat	FBtr0081160	4	0.010588	65.4654	65
2	FBgn0024236	foi	FBtr0345601	4	0.00618286	112.108	112
2	FBgn0034606	ASPP	FBtr0071622	4	0.00489573	141.582	142
2	FBgn0262614	pyd	FBtr0305298	4	0.00577597	120.005	120
2	FBgn0265082	Cdep	FBtr0336809	4	0.00279679	247.837	248
2	FBgn0265276	l(3)neo38	FBtr0110876	4	0.00458656	151.126	151
2	FBgn0267348	LanB2	FBtr0076382	4	0.0038546	179.823	180
2	FBgn0263102	psq	FBtr0088278	5	0.240068	2.88729	3
2	FBgn0026179	siz	FBtr0111038	6	0.429505	1.61383	2
2	FBgn0262614	pyd	FBtr0305303	6	0.217616	3.18519	3
2	FBgn0263102	psq	FBtr0100607	6	0.321647	2.15499	2
2	FBgn0035397	PAN3	FBtr0072998	7	0.206102	3.36313	3
5	FBgn0000117	arm	FBtr0332583	1	0.0998778	6.93995	7
5	FBgn0000489	Pka-C3	FBtr0075529	1	0.0493574	14.0434	14
5	FBgn0000542	ec	FBtr0070606	1	0.0350784	19.76	20
5	FBgn0000542	ec	FBtr0112802	1	0.0379888	18.2461	18
5	FBgn0000723	FER	FBtr0082052	1	0.0859577	8.06381	8
5	FBgn0001320	kni	FBtr0078283	1	0.0476418	14.5491	15
5	FBgn0003041	pbl	FBtr0076774	1	0.0641586	10.8037	11
5	FBgn0003041	pbl	FBtr0306647	1	0.0452029	15.3341	15
5	FBgn0004635	rho	FBtr0072694	1	0.0701589	9.87968	10
5	FBgn0011723	byn	FBtr0332070	1	0.0302203	22.9365	23
5	FBgn0011723	byn	FBtr0332071	1	0.0308543	22.4652	22
5	FBgn0031879	uif	FBtr0302162	1	0.0297489	23.2999	23
5	FBgn0041184	Socs36E	FBtr0081040	1	0.0557575	12.4315	12
5	FBgn0041184	Socs36E	FBtr0329928	1	0.0557575	12.4315	12
5	FBgn0259211	grh	FBtr0299706	1	0.0191898	36.1205	36
5	FBgn0259211	grh	FBtr0345791	1	0.0327939	21.1364	21
5	FBgn0261930	vnd	FBtr0070110	1	0.0288594	24.0181	24
5	FBgn0263256	CG43394	FBtr0330321	1	0.0272114	25.4727	25
5	FBgn0263256	CG43394	FBtr0344862	1	0.0676299	10.2491	10
5	FBgn0000180	bib	FBtr0079929	2	0.00740328	93.6271	94
5	FBgn0000180	bib	FBtr0329984	2	0.00740386	93.6197	94
5	FBgn0002873	mud	FBtr0308329	2	0.0222611	31.1371	31
5	FBgn0004512	Mdr49	FBtr0087801	2	0.00332252	208.621	209
5	FBgn0004595	pros	FBtr0304605	2	0.0212363	32.6397	33
5	FBgn0031001	CG7884	FBtr0074674	2	0.0209049	33.1572	33
5	FBgn0031632	CG15628	FBtr0077384	2	0.0220531	31.4309	31
5	FBgn0033987	ckn	FBtr0087409	2	0.0302413	22.9205	23
5	FBgn0033987	ckn	FBtr0087411	2	0.0429387	16.1427	16
5	FBgn0034013	unc-5	FBtr0087382	2	0.0106392	65.1503	65
5	FBgn0037363	Atg17	FBtr0334946	2	0.0143308	48.3678	48
5	FBgn0050115	GEFmeso	FBtr0340387	2	0.0212005	32.6949	33
5	FBgn0085412	kmr	FBtr0329899	2	0.0101333	68.4032	68
5	FBgn0086690	Plp	FBtr0333946	2	0.0166161	41.7154	42
5	FBgn0259211	grh	FBtr0300538	2	0.017429	39.7698	40
5	FBgn0261873	sdt	FBtr0089974	2	0.0182859	37.9062	38
5	FBgn0261873	sdt	FBtr0308217	2	0.0364964	18.9922	19
5	FBgn0266696	Svil	FBtr0345085	2	0.0141088	49.1288	49
5	FBgn0266756	btsz	FBtr0334286	2	0.00731048	94.8156	95
5	FBgn0000723	FER	FBtr0082051	3	0.00907892	76.3469	76
5	FBgn0015773	NetA	FBtr0073942	3	0.0103059	67.2572	67
5	FBgn0015773	NetA	FBtr0308337	3	0.00375775	184.458	184
5	FBgn0031632	CG15628	FBtr0336962	3	0.00797347	86.9317	87
5	FBgn0031879	uif	FBtr0290119	3	0.00298829	231.954	232
5	FBgn0037213	CG12581	FBtr0078961	3	0.003882	178.554	179
5	FBgn0263256	CG43394	FBtr0308298	3	0.00521129	133.009	133
5	FBgn0263256	CG43394	FBtr0339672	3	0.00480563	144.236	144
5	FBgn0264089	sli	FBtr0330730	3	0.00831334	83.3777	83
5	FBgn0268063	ltl	FBtr0332144	3	0.00278229	249.129	249
5	FBgn0278608	Dsp1	FBtr0089259	3	0.00511062	135.629	136
5	FBgn0003254	rib	FBtr0086512	4	0.0553314	12.5272	13
5	FBgn0003254	rib	FBtr0330058	4	0.0553314	12.5272	13
5	FBgn0033483	egr	FBtr0088406	4	0.0426365	16.2571	16
5	FBgn0034504	CG8929	FBtr0345355	4	0.0258219	26.8434	27
5	FBgn0083940	RhoU	FBtr0110782	4	0.207192	3.34543	3
5	FBgn0086690	Plp	FBtr0333940	4	0.128945	5.37553	5
5	FBgn0266129	lov	FBtr0072458	4	0.07528	9.20759	9
5	FBgn0266129	lov	FBtr0330231	4	0.0763096	9.08335	9
5	FBgn0014163	fax	FBtr0075413	5	0.209535	3.30803	3
5	FBgn0014163	fax	FBtr0331176	5	0.0435173	15.9281	16
5	FBgn0035236	CG12004	FBtr0072746	5	0.0516211	13.4276	13
5	FBgn0038803	CG5191	FBtr0083908	5	0.119617	5.79472	6
5	FBgn0265274	Inx3	FBtr0345207	5	0.0392461	17.6616	18
5	FBgn0283521	lola	FBtr0089362	5	0.12441	5.57148	6
5	FBgn0039350	jigr1	FBtr0084889	6	0.257559	2.69121	3
5	FBgn0039350	jigr1	FBtr0336450	6	0.236946	2.92534	3
5	FBgn0039350	jigr1	FBtr0445401	6	0.379257	1.82764	2
5	FBgn0266696	Svil	FBtr0345108	6	0.207923	3.33367	3
5	FBgn0283521	lola	FBtr0089344	6	0.072213	9.59864	10
5	FBgn0266756	btsz	FBtr0334288	7	0.216683	3.1989	3
5	FBgn0001320	kni	FBtr0344836	8	0.141745	4.89009	5
5	FBgn0002873	mud	FBtr0308326	8	0.17383	3.98749	4
